# Supplementary material for: Neophilia in wolves and dogs
Source: Anim Cogn. 2025 Dec 2;28(1):98. doi: 10.1007/s10071-025-02019-z (PMC12672748; doi:10.1007/s10071-025-02019-z)
Supplement: Supplementary file 2 — Supplementary Material 2 [file 10071_2025_2019_MOESM2_ESM.csv]

video_id	number_video	camera	date	date_start	date_finish	pack-owner	subject	session	species	population	old_item	pair	experimenter	enclosure	behavior	duration_interaction(s)	first_approach_2	latency_approach_2(h)	first_approach_1	latency_approach_1(h)	first_touch	latency_touch(h)	notes
Neophl_trp_20210803_DRB+LG_TT_1_vid3	3	trap1	03/08/2021	03/08/2021	10/08/2021	TT	Taima	1	Wolf	pack	t_shape	A	rivas-blanco/gonnet-dit-revel	9b	2_body_length	0	TRUE	3,55	FALSE	NA	FALSE	NA
Neophl_trp_20210803_DRB+LG_TT_1_vid4	4	trap1	03/08/2021	03/08/2021	10/08/2021	TT	Taima	1	Wolf	pack	t_shape	A	rivas-blanco/gonnet-dit-revel	9b	2_body_length	0	FALSE	NA	FALSE	NA	FALSE	NA
Neophl_trp_20210803_DRB+LG_TT_1_vid5	5	trap1	03/08/2021	03/08/2021	10/08/2021	TT	Taima	1	Wolf	pack	t_shape	A	rivas-blanco/gonnet-dit-revel	9b	2_body_length	0	FALSE	NA	FALSE	NA	FALSE	NA
Neophl_trp_20210803_DRB+LG_TT_1_vid6	6	trap1	03/08/2021	03/08/2021	10/08/2021	TT	Taima	1	Wolf	pack	t_shape	A	rivas-blanco/gonnet-dit-revel	9b	2_body_length	0	FALSE	NA	FALSE	NA	FALSE	NA
Neophl_trp_20210804_DRB+LG_TT_1_vid8	8	trap1	04/08/2021	03/08/2021	10/08/2021	TT	Taima	1	Wolf	pack	t_shape	A	rivas-blanco/gonnet-dit-revel	9b	2_body_length	0	FALSE	NA	FALSE	NA	FALSE	NA
Neophl_trp_20210804_DRB+LG_TT_1_vid9	9	trap1	04/08/2021	03/08/2021	10/08/2021	TT	Taima	1	Wolf	pack	t_shape	A	rivas-blanco/gonnet-dit-revel	9b	2_body_length	0	FALSE	NA	FALSE	NA	FALSE	NA
Neophl_trp_20210804_DRB+LG_TT_1_vid10	10	trap1	04/08/2021	03/08/2021	10/08/2021	TT	Taima	1	Wolf	pack	t_shape	A	rivas-blanco/gonnet-dit-revel	9b	2_body_length	0	FALSE	NA	FALSE	NA	FALSE	NA
Neophl_trp_20210804_DRB+LG_TT_1_vid12	12	trap1	04/08/2021	03/08/2021	10/08/2021	TT	Taima	1	Wolf	pack	t_shape	A	rivas-blanco/gonnet-dit-revel	9b	1_body_length	0	FALSE	NA	TRUE	26,52	FALSE	NA
Neophl_trp_20210804_DRB+LG_TT_1_vid13	13	trap1	04/08/2021	03/08/2021	10/08/2021	TT	Taima	1	Wolf	pack	t_shape	A	rivas-blanco/gonnet-dit-revel	9b	2_body_length	0	FALSE	NA	FALSE	NA	FALSE	NA
Neophl_trp_20210804_DRB+LG_TT_1_vid14	14	trap1	04/08/2021	03/08/2021	10/08/2021	TT	Taima	1	Wolf	pack	t_shape	A	rivas-blanco/gonnet-dit-revel	9b	2_body_length	0	FALSE	NA	FALSE	NA	FALSE	NA
Neophl_trp_20210804_DRB+LG_TT_1_vid15	15	trap1	04/08/2021	03/08/2021	10/08/2021	TT	Taima	1	Wolf	pack	t_shape	A	rivas-blanco/gonnet-dit-revel	9b	2_body_length	0	FALSE	NA	FALSE	NA	FALSE	NA
Neophl_trp_20210804_DRB+LG_TT_1_vid16	16	trap1	04/08/2021	03/08/2021	10/08/2021	TT	Taima	1	Wolf	pack	t_shape	A	rivas-blanco/gonnet-dit-revel	9b	2_body_length	0	FALSE	NA	FALSE	NA	FALSE	NA
Neophl_trp_20210805_DRB+LG_TT_1_vid17	17	trap1	05/08/2021	03/08/2021	10/08/2021	TT	Taima	1	Wolf	pack	t_shape	A	rivas-blanco/gonnet-dit-revel	9b	2_body_length	0	FALSE	NA	FALSE	NA	FALSE	NA
Neophl_trp_20210805_DRB+LG_TT_1_vid18	18	trap1	05/08/2021	03/08/2021	10/08/2021	TT	Taima	1	Wolf	pack	t_shape	A	rivas-blanco/gonnet-dit-revel	9b	nothing	0	FALSE	NA	FALSE	NA	FALSE	NA
Neophl_trp_20210805_DRB+LG_TT_1_vid19	19	trap1	05/08/2021	03/08/2021	10/08/2021	TT	Taima	1	Wolf	pack	t_shape	A	rivas-blanco/gonnet-dit-revel	9b	2_body_length	0	FALSE	NA	FALSE	NA	FALSE	NA
Neophl_trp_20210805_DRB+LG_TT_1_vid21	21	trap1	05/08/2021	03/08/2021	10/08/2021	TT	Taima	1	Wolf	pack	t_shape	A	rivas-blanco/gonnet-dit-revel	9b	1_body_length	0	FALSE	NA	FALSE	NA	FALSE	NA
Neophl_trp_20210805_DRB+LG_TT_1_vid22	22	trap1	05/08/2021	03/08/2021	10/08/2021	TT	Taima	1	Wolf	pack	t_shape	A	rivas-blanco/gonnet-dit-revel	9b	2_body_length	0	FALSE	NA	FALSE	NA	FALSE	NA
Neophl_trp_20210805_DRB+LG_TT_1_vid24	24	trap1	05/08/2021	03/08/2021	10/08/2021	TT	Taima	1	Wolf	pack	t_shape	A	rivas-blanco/gonnet-dit-revel	9b	2_body_length	0	FALSE	NA	FALSE	NA	FALSE	NA
Neophl_trp_20210805_DRB+LG_TT_1_vid25	25	trap1	05/08/2021	03/08/2021	10/08/2021	TT	Taima	1	Wolf	pack	t_shape	A	rivas-blanco/gonnet-dit-revel	9b	2_body_length	0	FALSE	NA	FALSE	NA	FALSE	NA
Neophl_trp_20210805_DRB+LG_TT_1_vid27	27	trap1	05/08/2021	03/08/2021	10/08/2021	TT	Taima	1	Wolf	pack	t_shape	A	rivas-blanco/gonnet-dit-revel	9b	2_body_length	0	FALSE	NA	FALSE	NA	FALSE	NA
Neophl_trp_20210806_DRB+LG_TT_1_vid28	28	trap1	06/08/2021	03/08/2021	10/08/2021	TT	Taima	1	Wolf	pack	t_shape	A	rivas-blanco/gonnet-dit-revel	9b	2_body_length	0	FALSE	NA	FALSE	NA	FALSE	NA
Neophl_trp_20210806_DRB+LG_TT_1_vid30	30	trap1	06/08/2021	03/08/2021	10/08/2021	TT	Taima	1	Wolf	pack	t_shape	A	rivas-blanco/gonnet-dit-revel	9b	2_body_length	0	FALSE	NA	FALSE	NA	FALSE	NA
Neophl_trp_20210806_DRB+LG_TT_1_vid31	31	trap1	06/08/2021	03/08/2021	10/08/2021	TT	Taima	1	Wolf	pack	t_shape	A	rivas-blanco/gonnet-dit-revel	9b	2_body_length	0	FALSE	NA	FALSE	NA	FALSE	NA
Neophl_trp_20210806_DRB+LG_TT_1_vid32	32	trap1	06/08/2021	03/08/2021	10/08/2021	TT	Taima	1	Wolf	pack	t_shape	A	rivas-blanco/gonnet-dit-revel	9b	2_body_length	0	FALSE	NA	FALSE	NA	FALSE	NA
Neophl_trp_20210806_DRB+LG_TT_1_vid33	33	trap1	06/08/2021	03/08/2021	10/08/2021	TT	Taima	1	Wolf	pack	t_shape	A	rivas-blanco/gonnet-dit-revel	9b	2_body_length	0	FALSE	NA	FALSE	NA	FALSE	NA
Neophl_trp_20210806_DRB+LG_TT_1_vid34	34	trap1	06/08/2021	03/08/2021	10/08/2021	TT	Taima	1	Wolf	pack	t_shape	A	rivas-blanco/gonnet-dit-revel	9b	2_body_length	0	FALSE	NA	FALSE	NA	FALSE	NA
Neophl_trp_20210806_DRB+LG_TT_1_vid35	35	trap1	06/08/2021	03/08/2021	10/08/2021	TT	Taima	1	Wolf	pack	t_shape	A	rivas-blanco/gonnet-dit-revel	9b	2_body_length	0	FALSE	NA	FALSE	NA	FALSE	NA
Neophl_trp_20210806_DRB+LG_TT_1_vid36	36	trap1	06/08/2021	03/08/2021	10/08/2021	TT	Taima	1	Wolf	pack	t_shape	A	rivas-blanco/gonnet-dit-revel	9b	2_body_length	0	FALSE	NA	FALSE	NA	FALSE	NA
Neophl_trp_20210806_DRB+LG_TT_1_vid39	39	trap1	06/08/2021	03/08/2021	10/08/2021	TT	Taima	1	Wolf	pack	t_shape	A	rivas-blanco/gonnet-dit-revel	9b	2_body_length	0	FALSE	NA	FALSE	NA	FALSE	NA
Neophl_trp_20210807_DRB+LG_TT_1_vid40	40	trap1	07/08/2021	03/08/2021	10/08/2021	TT	Taima	1	Wolf	pack	t_shape	A	rivas-blanco/gonnet-dit-revel	9b	2_body_length	0	FALSE	NA	FALSE	NA	FALSE	NA
Neophl_trp_20210808_DRB+LG_TT_1_vid49	49	trap1	08/08/2021	03/08/2021	10/08/2021	TT	Taima	1	Wolf	pack	t_shape	A	rivas-blanco/gonnet-dit-revel	9b	2_body_length	0	FALSE	NA	FALSE	NA	FALSE	NA
Neophl_trp_20210808_DRB+LG_TT_1_vid50	50	trap1	08/08/2021	03/08/2021	10/08/2021	TT	Taima	1	Wolf	pack	t_shape	A	rivas-blanco/gonnet-dit-revel	9b	2_body_length	0	FALSE	NA	FALSE	NA	FALSE	NA
Neophl_trp_20210808_DRB+LG_TT_1_vid52	52	trap1	08/08/2021	03/08/2021	10/08/2021	TT	Taima	1	Wolf	pack	t_shape	A	rivas-blanco/gonnet-dit-revel	9b	nothing	0	FALSE	NA	FALSE	NA	FALSE	NA	Passing through
Neophl_trp_20210808_DRB+LG_TT_1_vid53	53	trap1	08/08/2021	03/08/2021	10/08/2021	TT	Taima	1	Wolf	pack	t_shape	A	rivas-blanco/gonnet-dit-revel	9b	2_body_length	0	FALSE	NA	FALSE	NA	FALSE	NA
Neophl_trp_20210808_DRB+LG_TT_1_vid54	54	trap1	08/08/2021	03/08/2021	10/08/2021	TT	Taima	1	Wolf	pack	t_shape	A	rivas-blanco/gonnet-dit-revel	9b	2_body_length	0	FALSE	NA	FALSE	NA	FALSE	NA
Neophl_trp_20210808_DRB+LG_TT_1_vid55	55	trap1	08/08/2021	03/08/2021	10/08/2021	TT	Taima	1	Wolf	pack	t_shape	A	rivas-blanco/gonnet-dit-revel	9b	2_body_length	0	FALSE	NA	FALSE	NA	FALSE	NA
Neophl_trp_20210809_DRB+LG_TT_1_vid56	56	trap1	09/08/2021	03/08/2021	10/08/2021	TT	Taima	1	Wolf	pack	t_shape	A	rivas-blanco/gonnet-dit-revel	9b	2_body_length	0	FALSE	NA	FALSE	NA	FALSE	NA
Neophl_trp_20210809_DRB+LG_TT_1_vid57	57	trap1	09/08/2021	03/08/2021	10/08/2021	TT	Taima	1	Wolf	pack	t_shape	A	rivas-blanco/gonnet-dit-revel	9b	nothing	0	FALSE	NA	FALSE	NA	FALSE	NA
Neophl_trp_20210810_DRB+LG_TT_1_vid59	59	trap1	10/08/2021	03/08/2021	10/08/2021	TT	Taima	1	Wolf	pack	t_shape	A	rivas-blanco/gonnet-dit-revel	9b	2_body_length	0	FALSE	NA	FALSE	NA	FALSE	NA
Neophl_trp_20210803_DRB+LG_NU_1_vid1	1	trap2	03/08/2021	03/08/2021	10/08/2021	NU	Nanuk	1	Wolf	pack	capital_a	C	rivas-blanco/gonnet-dit-revel	21	touch	19	TRUE	0	TRUE	0	TRUE	0	nanuk sniffing
Neophl_trp_20210803_DRB+LG_NU_1_vid3	3	trap2	03/08/2021	03/08/2021	10/08/2021	NU	Nanuk	1	Wolf	pack	capital_a	C	rivas-blanco/gonnet-dit-revel	21	nothing	0	FALSE	NA	FALSE	NA	FALSE	NA
Neophl_trp_20210803_DRB+LG_NU_1_vid4	4	trap2	03/08/2021	03/08/2021	10/08/2021	NU	Nanuk	1	Wolf	pack	capital_a	C	rivas-blanco/gonnet-dit-revel	21	nothing	0	FALSE	NA	FALSE	NA	FALSE	NA
Neophl_trp_20210803_DRB+LG_NU_1_vid5	5	trap2	03/08/2021	03/08/2021	10/08/2021	NU	Nanuk	1	Wolf	pack	capital_a	C	rivas-blanco/gonnet-dit-revel	21	nothing	0	FALSE	NA	FALSE	NA	FALSE	NA
Neophl_trp_20210803_DRB+LG_NU_1_vid6	6	trap2	03/08/2021	03/08/2021	10/08/2021	NU	Nanuk	1	Wolf	pack	capital_a	C	rivas-blanco/gonnet-dit-revel	21	nothing	0	FALSE	NA	FALSE	NA	FALSE	NA
Neophl_trp_20210803_DRB+LG_NU_1_vid7	7	trap2	03/08/2021	03/08/2021	10/08/2021	NU	Nanuk	1	Wolf	pack	capital_a	C	rivas-blanco/gonnet-dit-revel	21	nothing	0	FALSE	NA	FALSE	NA	FALSE	NA
Neophl_trp_20210803_DRB+LG_NU_1_vid8	8	trap2	03/08/2021	03/08/2021	10/08/2021	NU	Nanuk	1	Wolf	pack	capital_a	C	rivas-blanco/gonnet-dit-revel	21	touch	26	FALSE	NA	FALSE	NA	FALSE	NA	nanuk bitting
Neophl_trp_20210803_DRB+LG_NU_1_vid9	9	trap2	03/08/2021	03/08/2021	10/08/2021	NU	Nanuk	1	Wolf	pack	capital_a	C	rivas-blanco/gonnet-dit-revel	21	nothing	0	FALSE	NA	FALSE	NA	FALSE	NA
Neophl_trp_20210803_DRB+LG_NU_1_vid10	10	trap2	03/08/2021	03/08/2021	10/08/2021	NU	Nanuk	1	Wolf	pack	capital_a	C	rivas-blanco/gonnet-dit-revel	21	1_body_length	0	FALSE	NA	FALSE	NA	FALSE	NA
Neophl_trp_20210803_DRB+LG_NU_1_vid11	11	trap2	03/08/2021	03/08/2021	10/08/2021	NU	Nanuk	1	Wolf	pack	capital_a	C	rivas-blanco/gonnet-dit-revel	21	nothing	0	FALSE	NA	FALSE	NA	FALSE	NA
Neophl_trp_20210803_DRB+LG_NU_1_vid12	12	trap2	03/08/2021	03/08/2021	10/08/2021	NU	Nanuk	1	Wolf	pack	capital_a	C	rivas-blanco/gonnet-dit-revel	21	nothing	0	FALSE	NA	FALSE	NA	FALSE	NA
Neophl_trp_20210803_DRB+LG_NU_1_vid13	13	trap2	03/08/2021	03/08/2021	10/08/2021	NU	Nanuk	1	Wolf	pack	capital_a	C	rivas-blanco/gonnet-dit-revel	21	nothing	0	FALSE	NA	FALSE	NA	FALSE	NA
Neophl_trp_20210803_DRB+LG_NU_1_vid14	14	trap2	03/08/2021	03/08/2021	10/08/2021	NU	Nanuk	1	Wolf	pack	capital_a	C	rivas-blanco/gonnet-dit-revel	21	touch	5	FALSE	NA	FALSE	NA	FALSE	NA	nanuk sniffing
Neophl_trp_20210803_DRB+LG_NU_1_vid16	16	trap2	03/08/2021	03/08/2021	10/08/2021	NU	Nanuk	1	Wolf	pack	capital_a	C	rivas-blanco/gonnet-dit-revel	21	nothing	0	FALSE	NA	FALSE	NA	FALSE	NA
Neophl_trp_20210804_DRB+LG_NU_1_vid18	18	trap2	04/08/2021	03/08/2021	10/08/2021	NU	Nanuk	1	Wolf	pack	capital_a	C	rivas-blanco/gonnet-dit-revel	21	nothing	0	FALSE	NA	FALSE	NA	FALSE	NA
Neophl_trp_20210804_DRB+LG_NU_1_vid19	19	trap2	04/08/2021	03/08/2021	10/08/2021	NU	Nanuk	1	Wolf	pack	capital_a	C	rivas-blanco/gonnet-dit-revel	21	nothing	0	FALSE	NA	FALSE	NA	FALSE	NA
Neophl_trp_20210804_DRB+LG_NU_1_vid21	21	trap2	04/08/2021	03/08/2021	10/08/2021	NU	Nanuk	1	Wolf	pack	capital_a	C	rivas-blanco/gonnet-dit-revel	21	touch	16	FALSE	NA	FALSE	NA	FALSE	NA	nanuk sniffing
Neophl_trp_20210804_DRB+LG_NU_1_vid22	22	trap2	04/08/2021	03/08/2021	10/08/2021	NU	Nanuk	1	Wolf	pack	capital_a	C	rivas-blanco/gonnet-dit-revel	21	nothing	0	FALSE	NA	FALSE	NA	FALSE	NA
Neophl_trp_20210804_DRB+LG_NU_1_vid23	23	trap2	04/08/2021	03/08/2021	10/08/2021	NU	Nanuk	1	Wolf	pack	capital_a	C	rivas-blanco/gonnet-dit-revel	21	1_body_length	0	FALSE	NA	FALSE	NA	FALSE	NA
Neophl_trp_20210804_DRB+LG_NU_1_vid24	24	trap2	04/08/2021	03/08/2021	10/08/2021	NU	Nanuk	1	Wolf	pack	capital_a	C	rivas-blanco/gonnet-dit-revel	21	nothing	0	FALSE	NA	FALSE	NA	FALSE	NA	una sniffing
Neophl_trp_20210804_DRB+LG_NU_1_vid25	25	trap2	04/08/2021	03/08/2021	10/08/2021	NU	Nanuk	1	Wolf	pack	capital_a	C	rivas-blanco/gonnet-dit-revel	21	nothing	0	FALSE	NA	FALSE	NA	FALSE	NA
Neophl_trp_20210804_DRB+LG_NU_1_vid26	26	trap2	04/08/2021	03/08/2021	10/08/2021	NU	Nanuk	1	Wolf	pack	capital_a	C	rivas-blanco/gonnet-dit-revel	21	nothing	0	FALSE	NA	FALSE	NA	FALSE	NA
Neophl_trp_20210804_DRB+LG_NU_1_vid27	27	trap2	04/08/2021	03/08/2021	10/08/2021	NU	Nanuk	1	Wolf	pack	capital_a	C	rivas-blanco/gonnet-dit-revel	21	touch	11	FALSE	NA	FALSE	NA	FALSE	NA	nanuk sniffing
Neophl_trp_20210804_DRB+LG_NU_1_vid30	30	trap2	04/08/2021	03/08/2021	10/08/2021	NU	Nanuk	1	Wolf	pack	capital_a	C	rivas-blanco/gonnet-dit-revel	21	touch	2	FALSE	NA	FALSE	NA	FALSE	NA	nanuk sniffing
Neophl_trp_20210804_DRB+LG_NU_1_vid31	31	trap2	04/08/2021	03/08/2021	10/08/2021	NU	Nanuk	1	Wolf	pack	capital_a	C	rivas-blanco/gonnet-dit-revel	21	nothing	0	FALSE	NA	FALSE	NA	FALSE	NA	una running through
Neophl_trp_20210804_DRB+LG_NU_1_vid33	33	trap2	04/08/2021	03/08/2021	10/08/2021	NU	Nanuk	1	Wolf	pack	capital_a	C	rivas-blanco/gonnet-dit-revel	21	nothing	0	FALSE	NA	FALSE	NA	FALSE	NA	una running through
Neophl_trp_20210804_DRB+LG_NU_1_vid34	34	trap2	04/08/2021	03/08/2021	10/08/2021	NU	Nanuk	1	Wolf	pack	capital_a	C	rivas-blanco/gonnet-dit-revel	21	nothing	0	FALSE	NA	FALSE	NA	FALSE	NA
Neophl_trp_20210804_DRB+LG_NU_1_vid35	35	trap2	04/08/2021	03/08/2021	10/08/2021	NU	Nanuk	1	Wolf	pack	capital_a	C	rivas-blanco/gonnet-dit-revel	21	nothing	0	FALSE	NA	FALSE	NA	FALSE	NA	una running through
Neophl_trp_20210804_DRB+LG_NU_1_vid36	36	trap2	04/08/2021	03/08/2021	10/08/2021	NU	Nanuk	1	Wolf	pack	capital_a	C	rivas-blanco/gonnet-dit-revel	21	nothing	0	FALSE	NA	FALSE	NA	FALSE	NA	una running through
Neophl_trp_20210804_DRB+LG_NU_1_vid37	37	trap2	04/08/2021	03/08/2021	10/08/2021	NU	Nanuk	1	Wolf	pack	capital_a	C	rivas-blanco/gonnet-dit-revel	21	2_body_length	0	FALSE	NA	FALSE	NA	FALSE	NA
Neophl_trp_20210804_DRB+LG_NU_1_vid38	38	trap2	04/08/2021	03/08/2021	10/08/2021	NU	Nanuk	1	Wolf	pack	capital_a	C	rivas-blanco/gonnet-dit-revel	21	touch	21	FALSE	NA	FALSE	NA	FALSE	NA	nanuk sniffing
Neophl_trp_20210804_DRB+LG_NU_1_vid39	39	trap2	04/08/2021	03/08/2021	10/08/2021	NU	Nanuk	1	Wolf	pack	capital_a	C	rivas-blanco/gonnet-dit-revel	21	1_body_length	0	FALSE	NA	FALSE	NA	FALSE	NA
Neophl_trp_20210804_DRB+LG_NU_1_vid40	40	trap2	04/08/2021	03/08/2021	10/08/2021	NU	Nanuk	1	Wolf	pack	capital_a	C	rivas-blanco/gonnet-dit-revel	21	touch	5	FALSE	NA	FALSE	NA	FALSE	NA	nanuk sniffing
Neophl_trp_20210804_DRB+LG_NU_1_vid41	41	trap2	04/08/2021	03/08/2021	10/08/2021	NU	Nanuk	1	Wolf	pack	capital_a	C	rivas-blanco/gonnet-dit-revel	21	1_body_length	0	FALSE	NA	FALSE	NA	FALSE	NA
Neophl_trp_20210804_DRB+LG_NU_1_vid42	42	trap2	04/08/2021	03/08/2021	10/08/2021	NU	Nanuk	1	Wolf	pack	capital_a	C	rivas-blanco/gonnet-dit-revel	21	1_body_length	0	FALSE	NA	FALSE	NA	FALSE	NA
Neophl_trp_20210804_DRB+LG_NU_1_vid43	43	trap2	04/08/2021	03/08/2021	10/08/2021	NU	Nanuk	1	Wolf	pack	capital_a	C	rivas-blanco/gonnet-dit-revel	21	touch	5	FALSE	NA	FALSE	NA	FALSE	NA	nanuk sniffing
Neophl_trp_20210804_DRB+LG_NU_1_vid44	44	trap2	04/08/2021	03/08/2021	10/08/2021	NU	Nanuk	1	Wolf	pack	capital_a	C	rivas-blanco/gonnet-dit-revel	21	1_body_length	0	FALSE	NA	FALSE	NA	FALSE	NA
Neophl_trp_20210804_DRB+LG_NU_1_vid45	45	trap2	04/08/2021	03/08/2021	10/08/2021	NU	Nanuk	1	Wolf	pack	capital_a	C	rivas-blanco/gonnet-dit-revel	21	1_body_length	0	FALSE	NA	FALSE	NA	FALSE	NA
Neophl_trp_20210804_DRB+LG_NU_1_vid46	46	trap2	04/08/2021	03/08/2021	10/08/2021	NU	Nanuk	1	Wolf	pack	capital_a	C	rivas-blanco/gonnet-dit-revel	21	nothing	0	FALSE	NA	FALSE	NA	FALSE	NA
Neophl_trp_20210804_DRB+LG_NU_1_vid47	47	trap2	04/08/2021	03/08/2021	10/08/2021	NU	Nanuk	1	Wolf	pack	capital_a	C	rivas-blanco/gonnet-dit-revel	21	nothing	0	FALSE	NA	FALSE	NA	FALSE	NA	una running through
Neophl_trp_20210804_DRB+LG_NU_1_vid48	48	trap2	04/08/2021	03/08/2021	10/08/2021	NU	Nanuk	1	Wolf	pack	capital_a	C	rivas-blanco/gonnet-dit-revel	21	nothing	0	FALSE	NA	FALSE	NA	FALSE	NA
Neophl_trp_20210804_DRB+LG_NU_1_vid50	50	trap2	04/08/2021	03/08/2021	10/08/2021	NU	Nanuk	1	Wolf	pack	capital_a	C	rivas-blanco/gonnet-dit-revel	21	nothing	0	FALSE	NA	FALSE	NA	FALSE	NA	una running through
Neophl_trp_20210804_DRB+LG_NU_1_vid51	51	trap2	04/08/2021	03/08/2021	10/08/2021	NU	Nanuk	1	Wolf	pack	capital_a	C	rivas-blanco/gonnet-dit-revel	21	nothing	0	FALSE	NA	FALSE	NA	FALSE	NA	una running through
Neophl_trp_20210804_DRB+LG_NU_1_vid52	52	trap2	04/08/2021	03/08/2021	10/08/2021	NU	Nanuk	1	Wolf	pack	capital_a	C	rivas-blanco/gonnet-dit-revel	21	nothing	0	FALSE	NA	FALSE	NA	FALSE	NA
Neophl_trp_20210804_DRB+LG_NU_1_vid55	55	trap2	04/08/2021	03/08/2021	10/08/2021	NU	Nanuk	1	Wolf	pack	capital_a	C	rivas-blanco/gonnet-dit-revel	21	touch	20	FALSE	NA	FALSE	NA	FALSE	NA	nanuk grabing and pulling
Neophl_trp_20210804_DRB+LG_NU_1_vid57	57	trap2	04/08/2021	03/08/2021	10/08/2021	NU	Nanuk	1	Wolf	pack	capital_a	C	rivas-blanco/gonnet-dit-revel	21	nothing	0	FALSE	NA	FALSE	NA	FALSE	NA	una sniffing
Neophl_trp_20210804_DRB+LG_NU_1_vid58	58	trap2	04/08/2021	03/08/2021	10/08/2021	NU	Nanuk	1	Wolf	pack	capital_a	C	rivas-blanco/gonnet-dit-revel	21	nothing	0	FALSE	NA	FALSE	NA	FALSE	NA	una sniffing
Neophl_trp_20210804_DRB+LG_NU_1_vid59	59	trap2	04/08/2021	03/08/2021	10/08/2021	NU	Nanuk	1	Wolf	pack	capital_a	C	rivas-blanco/gonnet-dit-revel	21	nothing	0	FALSE	NA	FALSE	NA	FALSE	NA
Neophl_trp_20210804_DRB+LG_NU_1_vid63	63	trap2	04/08/2021	03/08/2021	10/08/2021	NU	Nanuk	1	Wolf	pack	capital_a	C	rivas-blanco/gonnet-dit-revel	21	nothing	0	FALSE	NA	FALSE	NA	FALSE	NA
Neophl_trp_20210804_DRB+LG_NU_1_vid64	64	trap2	04/08/2021	03/08/2021	10/08/2021	NU	Nanuk	1	Wolf	pack	capital_a	C	rivas-blanco/gonnet-dit-revel	21	nothing	0	FALSE	NA	FALSE	NA	FALSE	NA
Neophl_trp_20210804_DRB+LG_NU_1_vid68	68	trap2	04/08/2021	03/08/2021	10/08/2021	NU	Nanuk	1	Wolf	pack	capital_a	C	rivas-blanco/gonnet-dit-revel	21	1_body_length	0	FALSE	NA	FALSE	NA	FALSE	NA
Neophl_trp_20210804_DRB+LG_NU_1_vid69	69	trap2	04/08/2021	03/08/2021	10/08/2021	NU	Nanuk	1	Wolf	pack	capital_a	C	rivas-blanco/gonnet-dit-revel	21	nothing	0	FALSE	NA	FALSE	NA	FALSE	NA
Neophl_trp_20210804_DRB+LG_NU_1_vid72	72	trap2	04/08/2021	03/08/2021	10/08/2021	NU	Nanuk	1	Wolf	pack	capital_a	C	rivas-blanco/gonnet-dit-revel	21	nothing	0	FALSE	NA	FALSE	NA	FALSE	NA
Neophl_trp_20210804_DRB+LG_NU_1_vid73	73	trap2	04/08/2021	03/08/2021	10/08/2021	NU	Nanuk	1	Wolf	pack	capital_a	C	rivas-blanco/gonnet-dit-revel	21	nothing	0	FALSE	NA	FALSE	NA	FALSE	NA
Neophl_trp_20210804_DRB+LG_NU_1_vid74	74	trap2	04/08/2021	03/08/2021	10/08/2021	NU	Nanuk	1	Wolf	pack	capital_a	C	rivas-blanco/gonnet-dit-revel	21	nothing	0	FALSE	NA	FALSE	NA	FALSE	NA	una sniffing
Neophl_trp_20210804_DRB+LG_NU_1_vid77	77	trap2	04/08/2021	03/08/2021	10/08/2021	NU	Nanuk	1	Wolf	pack	capital_a	C	rivas-blanco/gonnet-dit-revel	21	nothing	0	FALSE	NA	FALSE	NA	FALSE	NA
Neophl_trp_20210805_DRB+LG_NU_1_vid80	80	trap2	05/08/2021	03/08/2021	10/08/2021	NU	Nanuk	1	Wolf	pack	capital_a	C	rivas-blanco/gonnet-dit-revel	21	2_body_length	0	FALSE	NA	FALSE	NA	FALSE	NA
Neophl_trp_20210805_DRB+LG_NU_1_vid84	84	trap2	05/08/2021	03/08/2021	10/08/2021	NU	Nanuk	1	Wolf	pack	capital_a	C	rivas-blanco/gonnet-dit-revel	21	nothing	0	FALSE	NA	FALSE	NA	FALSE	NA	una sniffing
Neophl_trp_20210805_DRB+LG_NU_1_vid85	85	trap2	05/08/2021	03/08/2021	10/08/2021	NU	Nanuk	1	Wolf	pack	capital_a	C	rivas-blanco/gonnet-dit-revel	21	touch	9	FALSE	NA	FALSE	NA	FALSE	NA	nanuk sniffing
Neophl_trp_20210805_DRB+LG_NU_1_vid86	86	trap2	05/08/2021	03/08/2021	10/08/2021	NU	Nanuk	1	Wolf	pack	capital_a	C	rivas-blanco/gonnet-dit-revel	21	2_body_length	0	FALSE	NA	FALSE	NA	FALSE	NA
Neophl_trp_20210805_DRB+LG_NU_1_vid87	87	trap2	05/08/2021	03/08/2021	10/08/2021	NU	Nanuk	1	Wolf	pack	capital_a	C	rivas-blanco/gonnet-dit-revel	21	nothing	0	FALSE	NA	FALSE	NA	FALSE	NA	una running through
Neophl_trp_20210805_DRB+LG_NU_1_vid89	89	trap2	05/08/2021	03/08/2021	10/08/2021	NU	Nanuk	1	Wolf	pack	capital_a	C	rivas-blanco/gonnet-dit-revel	21	1_body_length	0	FALSE	NA	FALSE	NA	FALSE	NA
Neophl_trp_20210805_DRB+LG_NU_1_vid90	90	trap2	05/08/2021	03/08/2021	10/08/2021	NU	Nanuk	1	Wolf	pack	capital_a	C	rivas-blanco/gonnet-dit-revel	21	nothing	0	FALSE	NA	FALSE	NA	FALSE	NA
Neophl_trp_20210805_DRB+LG_NU_1_vid91	91	trap2	05/08/2021	03/08/2021	10/08/2021	NU	Nanuk	1	Wolf	pack	capital_a	C	rivas-blanco/gonnet-dit-revel	21	nothing	0	FALSE	NA	FALSE	NA	FALSE	NA
Neophl_trp_20210805_DRB+LG_NU_1_vid92	92	trap2	05/08/2021	03/08/2021	10/08/2021	NU	Nanuk	1	Wolf	pack	capital_a	C	rivas-blanco/gonnet-dit-revel	21	2_body_length	0	FALSE	NA	FALSE	NA	FALSE	NA	nanuk running through
Neophl_trp_20210805_DRB+LG_NU_1_vid93	93	trap2	05/08/2021	03/08/2021	10/08/2021	NU	Nanuk	1	Wolf	pack	capital_a	C	rivas-blanco/gonnet-dit-revel	21	2_body_length	0	FALSE	NA	FALSE	NA	FALSE	NA	una sniffing
Neophl_trp_20210805_DRB+LG_NU_1_vid94	94	trap2	05/08/2021	03/08/2021	10/08/2021	NU	Nanuk	1	Wolf	pack	capital_a	C	rivas-blanco/gonnet-dit-revel	21	nothing	0	FALSE	NA	FALSE	NA	FALSE	NA
Neophl_trp_20210805_DRB+LG_NU_1_vid95	95	trap2	05/08/2021	03/08/2021	10/08/2021	NU	Nanuk	1	Wolf	pack	capital_a	C	rivas-blanco/gonnet-dit-revel	21	nothing	0	FALSE	NA	FALSE	NA	FALSE	NA
Neophl_trp_20210805_DRB+LG_NU_1_vid96	96	trap2	05/08/2021	03/08/2021	10/08/2021	NU	Nanuk	1	Wolf	pack	capital_a	C	rivas-blanco/gonnet-dit-revel	21	nothing	0	FALSE	NA	FALSE	NA	FALSE	NA
Neophl_trp_20210805_DRB+LG_NU_1_vid97	97	trap2	05/08/2021	03/08/2021	10/08/2021	NU	Nanuk	1	Wolf	pack	capital_a	C	rivas-blanco/gonnet-dit-revel	21	1_body_length	0	FALSE	NA	FALSE	NA	FALSE	NA
Neophl_trp_20210805_DRB+LG_NU_1_vid99	99	trap2	05/08/2021	03/08/2021	10/08/2021	NU	Nanuk	1	Wolf	pack	capital_a	C	rivas-blanco/gonnet-dit-revel	21	touch	2	FALSE	NA	FALSE	NA	FALSE	NA	nanuk sniffing
Neophl_trp_20210805_DRB+LG_NU_1_vid100	100	trap2	05/08/2021	03/08/2021	10/08/2021	NU	Nanuk	1	Wolf	pack	capital_a	C	rivas-blanco/gonnet-dit-revel	21	nothing	0	FALSE	NA	FALSE	NA	FALSE	NA
Neophl_trp_20210805_DRB+LG_NU_1_vid101	101	trap2	05/08/2021	03/08/2021	10/08/2021	NU	Nanuk	1	Wolf	pack	capital_a	C	rivas-blanco/gonnet-dit-revel	21	2_body_length	0	FALSE	NA	FALSE	NA	FALSE	NA
Neophl_trp_20210805_DRB+LG_NU_1_vid102	102	trap2	05/08/2021	03/08/2021	10/08/2021	NU	Nanuk	1	Wolf	pack	capital_a	C	rivas-blanco/gonnet-dit-revel	21	touch	5	FALSE	NA	FALSE	NA	FALSE	NA	nanuk sniffing
Neophl_trp_20210805_DRB+LG_NU_1_vid106	106	trap2	05/08/2021	03/08/2021	10/08/2021	NU	Nanuk	1	Wolf	pack	capital_a	C	rivas-blanco/gonnet-dit-revel	21	1_body_length	0	FALSE	NA	FALSE	NA	FALSE	NA
Neophl_trp_20210805_DRB+LG_NU_1_vid107	107	trap2	05/08/2021	03/08/2021	10/08/2021	NU	Nanuk	1	Wolf	pack	capital_a	C	rivas-blanco/gonnet-dit-revel	21	1_body_length	0	FALSE	NA	FALSE	NA	FALSE	NA
Neophl_trp_20210805_DRB+LG_NU_1_vid111	111	trap2	05/08/2021	03/08/2021	10/08/2021	NU	Nanuk	1	Wolf	pack	capital_a	C	rivas-blanco/gonnet-dit-revel	21	nothing	0	FALSE	NA	FALSE	NA	FALSE	NA
Neophl_trp_20210805_DRB+LG_NU_1_vid112	112	trap2	05/08/2021	03/08/2021	10/08/2021	NU	Nanuk	1	Wolf	pack	capital_a	C	rivas-blanco/gonnet-dit-revel	21	nothing	0	FALSE	NA	FALSE	NA	FALSE	NA	una sniffing
Neophl_trp_20210805_DRB+LG_NU_1_vid114	114	trap2	05/08/2021	03/08/2021	10/08/2021	NU	Nanuk	1	Wolf	pack	capital_a	C	rivas-blanco/gonnet-dit-revel	21	nothing	0	FALSE	NA	FALSE	NA	FALSE	NA
Neophl_trp_20210805_DRB+LG_NU_1_vid116	116	trap2	05/08/2021	03/08/2021	10/08/2021	NU	Nanuk	1	Wolf	pack	capital_a	C	rivas-blanco/gonnet-dit-revel	21	1_body_length	0	FALSE	NA	FALSE	NA	FALSE	NA
Neophl_trp_20210805_DRB+LG_NU_1_vid119	119	trap2	05/08/2021	03/08/2021	10/08/2021	NU	Nanuk	1	Wolf	pack	capital_a	C	rivas-blanco/gonnet-dit-revel	21	nothing	0	FALSE	NA	FALSE	NA	FALSE	NA	una pee
Neophl_trp_20210805_DRB+LG_NU_1_vid120	120	trap2	05/08/2021	03/08/2021	10/08/2021	NU	Nanuk	1	Wolf	pack	capital_a	C	rivas-blanco/gonnet-dit-revel	21	nothing	0	FALSE	NA	FALSE	NA	FALSE	NA
Neophl_trp_20210805_DRB+LG_NU_1_vid122	122	trap2	05/08/2021	03/08/2021	10/08/2021	NU	Nanuk	1	Wolf	pack	capital_a	C	rivas-blanco/gonnet-dit-revel	21	2_body_length	0	FALSE	NA	FALSE	NA	FALSE	NA
Neophl_trp_20210805_DRB+LG_NU_1_vid124	124	trap2	05/08/2021	03/08/2021	10/08/2021	NU	Nanuk	1	Wolf	pack	capital_a	C	rivas-blanco/gonnet-dit-revel	21	nothing	0	FALSE	NA	FALSE	NA	FALSE	NA
Neophl_trp_20210805_DRB+LG_NU_1_vid126	126	trap2	05/08/2021	03/08/2021	10/08/2021	NU	Nanuk	1	Wolf	pack	capital_a	C	rivas-blanco/gonnet-dit-revel	21	nothing	0	FALSE	NA	FALSE	NA	FALSE	NA
Neophl_trp_20210805_DRB+LG_NU_1_vid131	131	trap2	05/08/2021	03/08/2021	10/08/2021	NU	Nanuk	1	Wolf	pack	capital_a	C	rivas-blanco/gonnet-dit-revel	21	nothing	0	FALSE	NA	FALSE	NA	FALSE	NA	una running through
Neophl_trp_20210805_DRB+LG_NU_1_vid132	132	trap2	05/08/2021	03/08/2021	10/08/2021	NU	Nanuk	1	Wolf	pack	capital_a	C	rivas-blanco/gonnet-dit-revel	21	nothing	0	FALSE	NA	FALSE	NA	FALSE	NA	una running through
Neophl_trp_20210805_DRB+LG_NU_1_vid134	134	trap2	05/08/2021	03/08/2021	10/08/2021	NU	Nanuk	1	Wolf	pack	capital_a	C	rivas-blanco/gonnet-dit-revel	21	nothing	0	FALSE	NA	FALSE	NA	FALSE	NA
Neophl_trp_20210805_DRB+LG_NU_1_vid135	135	trap2	05/08/2021	03/08/2021	10/08/2021	NU	Nanuk	1	Wolf	pack	capital_a	C	rivas-blanco/gonnet-dit-revel	21	nothing	0	FALSE	NA	FALSE	NA	FALSE	NA	una running through
Neophl_trp_20210805_DRB+LG_NU_1_vid136	136	trap2	05/08/2021	03/08/2021	10/08/2021	NU	Nanuk	1	Wolf	pack	capital_a	C	rivas-blanco/gonnet-dit-revel	21	nothing	0	FALSE	NA	FALSE	NA	FALSE	NA	una running through
Neophl_trp_20210806_DRB+LG_NU_1_vid138	138	trap2	06/08/2021	03/08/2021	10/08/2021	NU	Nanuk	1	Wolf	pack	capital_a	C	rivas-blanco/gonnet-dit-revel	21	nothing	0	FALSE	NA	FALSE	NA	FALSE	NA
Neophl_trp_20210806_DRB+LG_NU_1_vid139	139	trap2	06/08/2021	03/08/2021	10/08/2021	NU	Nanuk	1	Wolf	pack	capital_a	C	rivas-blanco/gonnet-dit-revel	21	nothing	0	FALSE	NA	FALSE	NA	FALSE	NA	una sniffing
Neophl_trp_20210806_DRB+LG_NU_1_vid140	140	trap2	06/08/2021	03/08/2021	10/08/2021	NU	Nanuk	1	Wolf	pack	capital_a	C	rivas-blanco/gonnet-dit-revel	21	nothing	0	FALSE	NA	FALSE	NA	FALSE	NA
Neophl_trp_20210806_DRB+LG_NU_1_vid144	144	trap2	06/08/2021	03/08/2021	10/08/2021	NU	Nanuk	1	Wolf	pack	capital_a	C	rivas-blanco/gonnet-dit-revel	21	nothing	0	FALSE	NA	FALSE	NA	FALSE	NA	una sniffing
Neophl_trp_20210806_DRB+LG_NU_1_vid145	145	trap2	06/08/2021	03/08/2021	10/08/2021	NU	Nanuk	1	Wolf	pack	capital_a	C	rivas-blanco/gonnet-dit-revel	21	2_body_length	0	FALSE	NA	FALSE	NA	FALSE	NA	both run
Neophl_trp_20210806_DRB+LG_NU_1_vid146	146	trap2	06/08/2021	03/08/2021	10/08/2021	NU	Nanuk	1	Wolf	pack	capital_a	C	rivas-blanco/gonnet-dit-revel	21	2_body_length	0	FALSE	NA	FALSE	NA	FALSE	NA
Neophl_trp_20210806_DRB+LG_NU_1_vid147	147	trap2	06/08/2021	03/08/2021	10/08/2021	NU	Nanuk	1	Wolf	pack	capital_a	C	rivas-blanco/gonnet-dit-revel	21	nothing	0	FALSE	NA	FALSE	NA	FALSE	NA
Neophl_trp_20210806_DRB+LG_NU_1_vid148	148	trap2	06/08/2021	03/08/2021	10/08/2021	NU	Nanuk	1	Wolf	pack	capital_a	C	rivas-blanco/gonnet-dit-revel	21	touch	6	FALSE	NA	FALSE	NA	FALSE	NA	nanuk sniffing
Neophl_trp_20210806_DRB+LG_NU_1_vid151	151	trap2	06/08/2021	03/08/2021	10/08/2021	NU	Nanuk	1	Wolf	pack	capital_a	C	rivas-blanco/gonnet-dit-revel	21	2_body_length	0	FALSE	NA	FALSE	NA	FALSE	NA
Neophl_trp_20210806_DRB+LG_NU_1_vid152	152	trap2	06/08/2021	03/08/2021	10/08/2021	NU	Nanuk	1	Wolf	pack	capital_a	C	rivas-blanco/gonnet-dit-revel	21	2_body_length	0	FALSE	NA	FALSE	NA	FALSE	NA	nanuk running through
Neophl_trp_20210806_DRB+LG_NU_1_vid153	153	trap2	06/08/2021	03/08/2021	10/08/2021	NU	Nanuk	1	Wolf	pack	capital_a	C	rivas-blanco/gonnet-dit-revel	21	nothing	0	FALSE	NA	FALSE	NA	FALSE	NA	una running through
Neophl_trp_20210806_DRB+LG_NU_1_vid154	154	trap2	06/08/2021	03/08/2021	10/08/2021	NU	Nanuk	1	Wolf	pack	capital_a	C	rivas-blanco/gonnet-dit-revel	21	nothing	0	FALSE	NA	FALSE	NA	FALSE	NA	una running through
Neophl_trp_20210806_DRB+LG_NU_1_vid156	156	trap2	06/08/2021	03/08/2021	10/08/2021	NU	Nanuk	1	Wolf	pack	capital_a	C	rivas-blanco/gonnet-dit-revel	21	nothing	0	FALSE	NA	FALSE	NA	FALSE	NA
Neophl_trp_20210806_DRB+LG_NU_1_vid157	157	trap2	06/08/2021	03/08/2021	10/08/2021	NU	Nanuk	1	Wolf	pack	capital_a	C	rivas-blanco/gonnet-dit-revel	21	nothing	0	FALSE	NA	FALSE	NA	FALSE	NA
Neophl_trp_20210806_DRB+LG_NU_1_vid158	158	trap2	06/08/2021	03/08/2021	10/08/2021	NU	Nanuk	1	Wolf	pack	capital_a	C	rivas-blanco/gonnet-dit-revel	21	nothing	0	FALSE	NA	FALSE	NA	FALSE	NA
Neophl_trp_20210806_DRB+LG_NU_1_vid161	161	trap2	06/08/2021	03/08/2021	10/08/2021	NU	Nanuk	1	Wolf	pack	capital_a	C	rivas-blanco/gonnet-dit-revel	21	nothing	0	FALSE	NA	FALSE	NA	FALSE	NA
Neophl_trp_20210806_DRB+LG_NU_1_vid163	163	trap2	06/08/2021	03/08/2021	10/08/2021	NU	Nanuk	1	Wolf	pack	capital_a	C	rivas-blanco/gonnet-dit-revel	21	nothing	0	FALSE	NA	FALSE	NA	FALSE	NA
Neophl_trp_20210806_DRB+LG_NU_1_vid166	166	trap2	06/08/2021	03/08/2021	10/08/2021	NU	Nanuk	1	Wolf	pack	capital_a	C	rivas-blanco/gonnet-dit-revel	21	nothing	0	FALSE	NA	FALSE	NA	FALSE	NA
Neophl_trp_20210806_DRB+LG_NU_1_vid167	167	trap2	06/08/2021	03/08/2021	10/08/2021	NU	Nanuk	1	Wolf	pack	capital_a	C	rivas-blanco/gonnet-dit-revel	21	2_body_length	0	FALSE	NA	FALSE	NA	FALSE	NA
Neophl_trp_20210806_DRB+LG_NU_1_vid169	169	trap2	06/08/2021	03/08/2021	10/08/2021	NU	Nanuk	1	Wolf	pack	capital_a	C	rivas-blanco/gonnet-dit-revel	21	2_body_length	0	FALSE	NA	FALSE	NA	FALSE	NA	nanuk running through
Neophl_trp_20210806_DRB+LG_NU_1_vid170	170	trap2	06/08/2021	03/08/2021	10/08/2021	NU	Nanuk	1	Wolf	pack	capital_a	C	rivas-blanco/gonnet-dit-revel	21	nothing	0	FALSE	NA	FALSE	NA	FALSE	NA
Neophl_trp_20210806_DRB+LG_NU_1_vid171	171	trap2	06/08/2021	03/08/2021	10/08/2021	NU	Nanuk	1	Wolf	pack	capital_a	C	rivas-blanco/gonnet-dit-revel	21	nothing	0	FALSE	NA	FALSE	NA	FALSE	NA	una running through
Neophl_trp_20210806_DRB+LG_NU_1_vid173	173	trap2	06/08/2021	03/08/2021	10/08/2021	NU	Nanuk	1	Wolf	pack	capital_a	C	rivas-blanco/gonnet-dit-revel	21	2_body_length	0	FALSE	NA	FALSE	NA	FALSE	NA	nanuk running through
Neophl_trp_20210806_DRB+LG_NU_1_vid174	174	trap2	06/08/2021	03/08/2021	10/08/2021	NU	Nanuk	1	Wolf	pack	capital_a	C	rivas-blanco/gonnet-dit-revel	21	nothing	0	FALSE	NA	FALSE	NA	FALSE	NA	una running through
Neophl_trp_20210806_DRB+LG_NU_1_vid179	179	trap2	06/08/2021	03/08/2021	10/08/2021	NU	Nanuk	1	Wolf	pack	capital_a	C	rivas-blanco/gonnet-dit-revel	21	nothing	0	FALSE	NA	FALSE	NA	FALSE	NA
Neophl_trp_20210806_DRB+LG_NU_1_vid181	181	trap2	06/08/2021	03/08/2021	10/08/2021	NU	Nanuk	1	Wolf	pack	capital_a	C	rivas-blanco/gonnet-dit-revel	21	touch	9	FALSE	NA	FALSE	NA	FALSE	NA	nanuk sniffing
Neophl_trp_20210806_DRB+LG_NU_1_vid182	182	trap2	06/08/2021	03/08/2021	10/08/2021	NU	Nanuk	1	Wolf	pack	capital_a	C	rivas-blanco/gonnet-dit-revel	21	nothing	0	FALSE	NA	FALSE	NA	FALSE	NA
Neophl_trp_20210806_DRB+LG_NU_1_vid183	183	trap2	06/08/2021	03/08/2021	10/08/2021	NU	Nanuk	1	Wolf	pack	capital_a	C	rivas-blanco/gonnet-dit-revel	21	nothing	0	FALSE	NA	FALSE	NA	FALSE	NA	una running through
Neophl_trp_20210806_DRB+LG_NU_1_vid185	185	trap2	06/08/2021	03/08/2021	10/08/2021	NU	Nanuk	1	Wolf	pack	capital_a	C	rivas-blanco/gonnet-dit-revel	21	nothing	0	FALSE	NA	FALSE	NA	FALSE	NA	una sniffing
Neophl_trp_20210806_DRB+LG_NU_1_vid190	190	trap2	06/08/2021	03/08/2021	10/08/2021	NU	Nanuk	1	Wolf	pack	capital_a	C	rivas-blanco/gonnet-dit-revel	21	nothing	0	FALSE	NA	FALSE	NA	FALSE	NA	una running through
Neophl_trp_20210806_DRB+LG_NU_1_vid191	191	trap2	06/08/2021	03/08/2021	10/08/2021	NU	Nanuk	1	Wolf	pack	capital_a	C	rivas-blanco/gonnet-dit-revel	21	1_body_length	0	FALSE	NA	FALSE	NA	FALSE	NA
Neophl_trp_20210806_DRB+LG_NU_1_vid194	194	trap2	06/08/2021	03/08/2021	10/08/2021	NU	Nanuk	1	Wolf	pack	capital_a	C	rivas-blanco/gonnet-dit-revel	21	touch	21	FALSE	NA	FALSE	NA	FALSE	NA	nanuk sniffing
Neophl_trp_20210806_DRB+LG_NU_1_vid195	195	trap2	06/08/2021	03/08/2021	10/08/2021	NU	Nanuk	1	Wolf	pack	capital_a	C	rivas-blanco/gonnet-dit-revel	21	2_body_length	0	FALSE	NA	FALSE	NA	FALSE	NA
Neophl_trp_20210806_DRB+LG_NU_1_vid197	197	trap2	06/08/2021	03/08/2021	10/08/2021	NU	Nanuk	1	Wolf	pack	capital_a	C	rivas-blanco/gonnet-dit-revel	21	2_body_length	0	FALSE	NA	FALSE	NA	FALSE	NA
Neophl_trp_20210806_DRB+LG_NU_1_vid198	198	trap2	06/08/2021	03/08/2021	10/08/2021	NU	Nanuk	1	Wolf	pack	capital_a	C	rivas-blanco/gonnet-dit-revel	21	2_body_length	0	FALSE	NA	FALSE	NA	FALSE	NA	nanuk running through
Neophl_trp_20210806_DRB+LG_NU_1_vid201	201	trap2	06/08/2021	03/08/2021	10/08/2021	NU	Nanuk	1	Wolf	pack	capital_a	C	rivas-blanco/gonnet-dit-revel	21	nothing	0	FALSE	NA	FALSE	NA	FALSE	NA
Neophl_trp_20210806_DRB+LG_NU_1_vid202	202	trap2	06/08/2021	03/08/2021	10/08/2021	NU	Nanuk	1	Wolf	pack	capital_a	C	rivas-blanco/gonnet-dit-revel	21	2_body_length	0	FALSE	NA	FALSE	NA	FALSE	NA
Neophl_trp_20210807_DRB+LG_NU_1_vid203	203	trap2	07/08/2021	03/08/2021	10/08/2021	NU	Nanuk	1	Wolf	pack	capital_a	C	rivas-blanco/gonnet-dit-revel	21	touch	8	FALSE	NA	FALSE	NA	FALSE	NA	nanuk sniffing
Neophl_trp_20210807_DRB+LG_NU_1_vid204	204	trap2	07/08/2021	03/08/2021	10/08/2021	NU	Nanuk	1	Wolf	pack	capital_a	C	rivas-blanco/gonnet-dit-revel	21	2_body_length	0	FALSE	NA	FALSE	NA	FALSE	NA
Neophl_trp_20210807_DRB+LG_NU_1_vid205	205	trap2	07/08/2021	03/08/2021	10/08/2021	NU	Nanuk	1	Wolf	pack	capital_a	C	rivas-blanco/gonnet-dit-revel	21	2_body_length	0	FALSE	NA	FALSE	NA	FALSE	NA
Neophl_trp_20210807_DRB+LG_NU_1_vid207	207	trap2	07/08/2021	03/08/2021	10/08/2021	NU	Nanuk	1	Wolf	pack	capital_a	C	rivas-blanco/gonnet-dit-revel	21	2_body_length	0	FALSE	NA	FALSE	NA	FALSE	NA
Neophl_trp_20210807_DRB+LG_NU_1_vid208	208	trap2	07/08/2021	03/08/2021	10/08/2021	NU	Nanuk	1	Wolf	pack	capital_a	C	rivas-blanco/gonnet-dit-revel	21	nothing	0	FALSE	NA	FALSE	NA	FALSE	NA
Neophl_trp_20210807_DRB+LG_NU_1_vid209	209	trap2	07/08/2021	03/08/2021	10/08/2021	NU	Nanuk	1	Wolf	pack	capital_a	C	rivas-blanco/gonnet-dit-revel	21	nothing	0	FALSE	NA	FALSE	NA	FALSE	NA
Neophl_trp_20210807_DRB+LG_NU_1_vid211	211	trap2	07/08/2021	03/08/2021	10/08/2021	NU	Nanuk	1	Wolf	pack	capital_a	C	rivas-blanco/gonnet-dit-revel	21	nothing	0	FALSE	NA	FALSE	NA	FALSE	NA
Neophl_trp_20210807_DRB+LG_NU_1_vid213	213	trap2	07/08/2021	03/08/2021	10/08/2021	NU	Nanuk	1	Wolf	pack	capital_a	C	rivas-blanco/gonnet-dit-revel	21	2_body_length	0	FALSE	NA	FALSE	NA	FALSE	NA	both run
Neophl_trp_20210807_DRB+LG_NU_1_vid214	214	trap2	07/08/2021	03/08/2021	10/08/2021	NU	Nanuk	1	Wolf	pack	capital_a	C	rivas-blanco/gonnet-dit-revel	21	2_body_length	0	FALSE	NA	FALSE	NA	FALSE	NA	nanuk running through
Neophl_trp_20210807_DRB+LG_NU_1_vid215	215	trap2	07/08/2021	03/08/2021	10/08/2021	NU	Nanuk	1	Wolf	pack	capital_a	C	rivas-blanco/gonnet-dit-revel	21	nothing	0	FALSE	NA	FALSE	NA	FALSE	NA	una running through
Neophl_trp_20210807_DRB+LG_NU_1_vid216	216	trap2	07/08/2021	03/08/2021	10/08/2021	NU	Nanuk	1	Wolf	pack	capital_a	C	rivas-blanco/gonnet-dit-revel	21	touch	9	FALSE	NA	FALSE	NA	FALSE	NA	nanuk sniffing
Neophl_trp_20210807_DRB+LG_NU_1_vid219	219	trap2	07/08/2021	03/08/2021	10/08/2021	NU	Nanuk	1	Wolf	pack	capital_a	C	rivas-blanco/gonnet-dit-revel	21	nothing	0	FALSE	NA	FALSE	NA	FALSE	NA
Neophl_trp_20210807_DRB+LG_NU_1_vid221	221	trap2	07/08/2021	03/08/2021	10/08/2021	NU	Nanuk	1	Wolf	pack	capital_a	C	rivas-blanco/gonnet-dit-revel	21	nothing	0	FALSE	NA	FALSE	NA	FALSE	NA
Neophl_trp_20210807_DRB+LG_NU_1_vid222	222	trap2	07/08/2021	03/08/2021	10/08/2021	NU	Nanuk	1	Wolf	pack	capital_a	C	rivas-blanco/gonnet-dit-revel	21	1_body_length	0	FALSE	NA	FALSE	NA	FALSE	NA
Neophl_trp_20210807_DRB+LG_NU_1_vid223	223	trap2	07/08/2021	03/08/2021	10/08/2021	NU	Nanuk	1	Wolf	pack	capital_a	C	rivas-blanco/gonnet-dit-revel	21	nothing	0	FALSE	NA	FALSE	NA	FALSE	NA
Neophl_trp_20210807_DRB+LG_NU_1_vid225	225	trap2	07/08/2021	03/08/2021	10/08/2021	NU	Nanuk	1	Wolf	pack	capital_a	C	rivas-blanco/gonnet-dit-revel	21	nothing	0	FALSE	NA	FALSE	NA	FALSE	NA
Neophl_trp_20210807_DRB+LG_NU_1_vid227	227	trap2	07/08/2021	03/08/2021	10/08/2021	NU	Nanuk	1	Wolf	pack	capital_a	C	rivas-blanco/gonnet-dit-revel	21	2_body_length	0	FALSE	NA	FALSE	NA	FALSE	NA
Neophl_trp_20210808_DRB+LG_NU_1_vid247	247	trap2	08/08/2021	03/08/2021	10/08/2021	NU	Nanuk	1	Wolf	pack	capital_a	C	rivas-blanco/gonnet-dit-revel	21	nothing	0	FALSE	NA	FALSE	NA	FALSE	NA	una running through
Neophl_trp_20210808_DRB+LG_NU_1_vid248	248	trap2	08/08/2021	03/08/2021	10/08/2021	NU	Nanuk	1	Wolf	pack	capital_a	C	rivas-blanco/gonnet-dit-revel	21	2_body_length	0	FALSE	NA	FALSE	NA	FALSE	NA
Neophl_trp_20210808_DRB+LG_NU_1_vid249	249	trap2	08/08/2021	03/08/2021	10/08/2021	NU	Nanuk	1	Wolf	pack	capital_a	C	rivas-blanco/gonnet-dit-revel	21	nothing	0	FALSE	NA	FALSE	NA	FALSE	NA
Neophl_trp_20210808_DRB+LG_NU_1_vid253	253	trap2	08/08/2021	03/08/2021	10/08/2021	NU	Nanuk	1	Wolf	pack	capital_a	C	rivas-blanco/gonnet-dit-revel	21	nothing	0	FALSE	NA	FALSE	NA	FALSE	NA	una running through
Neophl_trp_20210808_DRB+LG_NU_1_vid256	256	trap2	08/08/2021	03/08/2021	10/08/2021	NU	Nanuk	1	Wolf	pack	capital_a	C	rivas-blanco/gonnet-dit-revel	21	nothing	0	FALSE	NA	FALSE	NA	FALSE	NA	una running through
Neophl_trp_20210808_DRB+LG_NU_1_vid258	258	trap2	08/08/2021	03/08/2021	10/08/2021	NU	Nanuk	1	Wolf	pack	capital_a	C	rivas-blanco/gonnet-dit-revel	21	nothing	0	FALSE	NA	FALSE	NA	FALSE	NA
Neophl_trp_20210808_DRB+LG_NU_1_vid261	261	trap2	08/08/2021	03/08/2021	10/08/2021	NU	Nanuk	1	Wolf	pack	capital_a	C	rivas-blanco/gonnet-dit-revel	21	2_body_length	0	FALSE	NA	FALSE	NA	FALSE	NA
Neophl_trp_20210808_DRB+LG_NU_1_vid262	262	trap2	08/08/2021	03/08/2021	10/08/2021	NU	Nanuk	1	Wolf	pack	capital_a	C	rivas-blanco/gonnet-dit-revel	21	1_body_length	0	FALSE	NA	FALSE	NA	FALSE	NA
Neophl_trp_20210808_DRB+LG_NU_1_vid263	263	trap2	08/08/2021	03/08/2021	10/08/2021	NU	Nanuk	1	Wolf	pack	capital_a	C	rivas-blanco/gonnet-dit-revel	21	nothing	0	FALSE	NA	FALSE	NA	FALSE	NA
Neophl_trp_20210808_DRB+LG_NU_1_vid273	273	trap2	08/08/2021	03/08/2021	10/08/2021	NU	Nanuk	1	Wolf	pack	capital_a	C	rivas-blanco/gonnet-dit-revel	21	nothing	0	FALSE	NA	FALSE	NA	FALSE	NA
Neophl_trp_20210808_DRB+LG_NU_1_vid274	274	trap2	08/08/2021	03/08/2021	10/08/2021	NU	Nanuk	1	Wolf	pack	capital_a	C	rivas-blanco/gonnet-dit-revel	21	nothing	0	FALSE	NA	FALSE	NA	FALSE	NA
Neophl_trp_20210808_DRB+LG_NU_1_vid276	276	trap2	08/08/2021	03/08/2021	10/08/2021	NU	Nanuk	1	Wolf	pack	capital_a	C	rivas-blanco/gonnet-dit-revel	21	2_body_length	0	FALSE	NA	FALSE	NA	FALSE	NA	pack visit
Neophl_trp_20210808_DRB+LG_NU_1_vid278	278	trap2	08/08/2021	03/08/2021	10/08/2021	NU	Nanuk	1	Wolf	pack	capital_a	C	rivas-blanco/gonnet-dit-revel	21	nothing	0	FALSE	NA	FALSE	NA	FALSE	NA	pack visit
Neophl_trp_20210808_DRB+LG_NU_1_vid283	283	trap2	08/08/2021	03/08/2021	10/08/2021	NU	Nanuk	1	Wolf	pack	capital_a	C	rivas-blanco/gonnet-dit-revel	21	nothing	0	FALSE	NA	FALSE	NA	FALSE	NA	pack visit
Neophl_trp_20210808_DRB+LG_NU_1_vid284	284	trap2	08/08/2021	03/08/2021	10/08/2021	NU	Nanuk	1	Wolf	pack	capital_a	C	rivas-blanco/gonnet-dit-revel	21	2_body_length	0	FALSE	NA	FALSE	NA	FALSE	NA	pack visit
Neophl_trp_20210808_DRB+LG_NU_1_vid286	286	trap2	08/08/2021	03/08/2021	10/08/2021	NU	Nanuk	1	Wolf	pack	capital_a	C	rivas-blanco/gonnet-dit-revel	21	nothing	0	FALSE	NA	FALSE	NA	FALSE	NA	pack visit
Neophl_trp_20210808_DRB+LG_NU_1_vid288	288	trap2	08/08/2021	03/08/2021	10/08/2021	NU	Nanuk	1	Wolf	pack	capital_a	C	rivas-blanco/gonnet-dit-revel	21	nothing	0	FALSE	NA	FALSE	NA	FALSE	NA	pack visit
Neophl_trp_20210808_DRB+LG_NU_1_vid290	290	trap2	08/08/2021	03/08/2021	10/08/2021	NU	Nanuk	1	Wolf	pack	capital_a	C	rivas-blanco/gonnet-dit-revel	21	nothing	0	FALSE	NA	FALSE	NA	FALSE	NA
Neophl_trp_20210809_DRB+LG_NU_1_vid310	310	trap2	09/08/2021	03/08/2021	10/08/2021	NU	Nanuk	1	Wolf	pack	capital_a	C	rivas-blanco/gonnet-dit-revel	21	2_body_length	0	FALSE	NA	FALSE	NA	FALSE	NA
Neophl_trp_20210809_DRB+LG_NU_1_vid315	315	trap2	09/08/2021	03/08/2021	10/08/2021	NU	Nanuk	1	Wolf	pack	capital_a	C	rivas-blanco/gonnet-dit-revel	21	nothing	0	FALSE	NA	FALSE	NA	FALSE	NA
Neophl_trp_20210809_DRB+LG_NU_1_vid316	316	trap2	09/08/2021	03/08/2021	10/08/2021	NU	Nanuk	1	Wolf	pack	capital_a	C	rivas-blanco/gonnet-dit-revel	21	nothing	0	FALSE	NA	FALSE	NA	FALSE	NA
Neophl_trp_20210809_DRB+LG_NU_1_vid319	319	trap2	09/08/2021	03/08/2021	10/08/2021	NU	Nanuk	1	Wolf	pack	capital_a	C	rivas-blanco/gonnet-dit-revel	21	nothing	0	FALSE	NA	FALSE	NA	FALSE	NA
Neophl_trp_20210809_DRB+LG_NU_1_vid322	322	trap2	09/08/2021	03/08/2021	10/08/2021	NU	Nanuk	1	Wolf	pack	capital_a	C	rivas-blanco/gonnet-dit-revel	21	nothing	0	FALSE	NA	FALSE	NA	FALSE	NA
Neophl_trp_20210809_DRB+LG_NU_1_vid323	323	trap2	09/08/2021	03/08/2021	10/08/2021	NU	Nanuk	1	Wolf	pack	capital_a	C	rivas-blanco/gonnet-dit-revel	21	nothing	0	FALSE	NA	FALSE	NA	FALSE	NA
Neophl_trp_20210809_DRB+LG_NU_1_vid325	325	trap2	09/08/2021	03/08/2021	10/08/2021	NU	Nanuk	1	Wolf	pack	capital_a	C	rivas-blanco/gonnet-dit-revel	21	nothing	0	FALSE	NA	FALSE	NA	FALSE	NA
Neophl_trp_20210809_DRB+LG_NU_1_vid327	327	trap2	09/08/2021	03/08/2021	10/08/2021	NU	Nanuk	1	Wolf	pack	capital_a	C	rivas-blanco/gonnet-dit-revel	21	nothing	0	FALSE	NA	FALSE	NA	FALSE	NA
Neophl_trp_20210809_DRB+LG_NU_1_vid333	333	trap2	09/08/2021	03/08/2021	10/08/2021	NU	Nanuk	1	Wolf	pack	capital_a	C	rivas-blanco/gonnet-dit-revel	21	nothing	0	FALSE	NA	FALSE	NA	FALSE	NA
Neophl_trp_20210809_DRB+LG_NU_1_vid336	336	trap2	09/08/2021	03/08/2021	10/08/2021	NU	Nanuk	1	Wolf	pack	capital_a	C	rivas-blanco/gonnet-dit-revel	21	nothing	0	FALSE	NA	FALSE	NA	FALSE	NA
Neophl_trp_20210809_DRB+LG_NU_1_vid337	337	trap2	09/08/2021	03/08/2021	10/08/2021	NU	Nanuk	1	Wolf	pack	capital_a	C	rivas-blanco/gonnet-dit-revel	21	nothing	0	FALSE	NA	FALSE	NA	FALSE	NA
Neophl_trp_20210809_DRB+LG_NU_1_vid345	345	trap2	09/08/2021	03/08/2021	10/08/2021	NU	Nanuk	1	Wolf	pack	capital_a	C	rivas-blanco/gonnet-dit-revel	21	nothing	0	FALSE	NA	FALSE	NA	FALSE	NA
Neophl_trp_20210809_DRB+LG_NU_1_vid346	346	trap2	09/08/2021	03/08/2021	10/08/2021	NU	Nanuk	1	Wolf	pack	capital_a	C	rivas-blanco/gonnet-dit-revel	21	nothing	0	FALSE	NA	FALSE	NA	FALSE	NA	una sniffing
Neophl_trp_20210809_DRB+LG_NU_1_vid348	348	trap2	09/08/2021	03/08/2021	10/08/2021	NU	Nanuk	1	Wolf	pack	capital_a	C	rivas-blanco/gonnet-dit-revel	21	nothing	0	FALSE	NA	FALSE	NA	FALSE	NA
Neophl_trp_20210809_DRB+LG_NU_1_vid349	349	trap2	09/08/2021	03/08/2021	10/08/2021	NU	Nanuk	1	Wolf	pack	capital_a	C	rivas-blanco/gonnet-dit-revel	21	nothing	0	FALSE	NA	FALSE	NA	FALSE	NA
Neophl_trp_20210809_DRB+LG_NU_1_vid353	353	trap2	09/08/2021	03/08/2021	10/08/2021	NU	Nanuk	1	Wolf	pack	capital_a	C	rivas-blanco/gonnet-dit-revel	21	nothing	0	FALSE	NA	FALSE	NA	FALSE	NA
Neophl_trp_20210809_DRB+LG_NU_1_vid373	373	trap2	09/08/2021	03/08/2021	10/08/2021	NU	Nanuk	1	Wolf	pack	capital_a	C	rivas-blanco/gonnet-dit-revel	21	nothing	0	FALSE	NA	FALSE	NA	FALSE	NA
Neophl_trp_20210810_DRB+LG_NU_1_vid378	378	trap2	10/08/2021	03/08/2021	10/08/2021	NU	Nanuk	1	Wolf	pack	capital_a	C	rivas-blanco/gonnet-dit-revel	21	nothing	0	FALSE	NA	FALSE	NA	FALSE	NA
Neophl_trp_20210810_DRB+LG_NU_1_vid380	380	trap2	10/08/2021	03/08/2021	10/08/2021	NU	Nanuk	1	Wolf	pack	capital_a	C	rivas-blanco/gonnet-dit-revel	21	nothing	0	FALSE	NA	FALSE	NA	FALSE	NA
Neophl_trp_20210810_DRB+LG_NU_1_vid387	387	trap2	10/08/2021	03/08/2021	10/08/2021	NU	Nanuk	1	Wolf	pack	capital_a	C	rivas-blanco/gonnet-dit-revel	21	nothing	0	FALSE	NA	FALSE	NA	FALSE	NA
Neophl_trp_20210810_DRB+LG_NU_1_vid388	388	trap2	10/08/2021	03/08/2021	10/08/2021	NU	Nanuk	1	Wolf	pack	capital_a	C	rivas-blanco/gonnet-dit-revel	21	1_body_length	0	FALSE	NA	FALSE	NA	FALSE	NA
Neophl_trp_20210810_DRB+LG_NU_1_vid390	390	trap2	10/08/2021	03/08/2021	10/08/2021	NU	Nanuk	1	Wolf	pack	capital_a	C	rivas-blanco/gonnet-dit-revel	21	nothing	0	FALSE	NA	FALSE	NA	FALSE	NA
Neophl_trp_20210810_DRB+LG_NU_1_vid393	393	trap2	10/08/2021	03/08/2021	10/08/2021	NU	Nanuk	1	Wolf	pack	capital_a	C	rivas-blanco/gonnet-dit-revel	21	nothing	0	FALSE	NA	FALSE	NA	FALSE	NA
Neophl_trp_20210810_DRB+LG_NU_1_vid395	395	trap2	10/08/2021	03/08/2021	10/08/2021	NU	Nanuk	1	Wolf	pack	capital_a	C	rivas-blanco/gonnet-dit-revel	21	nothing	0	FALSE	NA	FALSE	NA	FALSE	NA
Neophl_trp_20210810_DRB+LG_NU_1_vid400	400	trap2	10/08/2021	03/08/2021	10/08/2021	NU	Nanuk	1	Wolf	pack	capital_a	C	rivas-blanco/gonnet-dit-revel	21	nothing	0	FALSE	NA	FALSE	NA	FALSE	NA
Neophl_trp_20210810_DRB+LG_NU_1_vid403	403	trap2	10/08/2021	03/08/2021	10/08/2021	NU	Nanuk	1	Wolf	pack	capital_a	C	rivas-blanco/gonnet-dit-revel	21	1_body_length	0	FALSE	NA	FALSE	NA	FALSE	NA
Neophl_trp_20210810_DRB+LG_NU_1_vid416	416	trap2	10/08/2021	03/08/2021	10/08/2021	NU	Nanuk	1	Wolf	pack	capital_a	C	rivas-blanco/gonnet-dit-revel	21	nothing	0	FALSE	NA	FALSE	NA	FALSE	NA
Neophl_trp_20210810_DRB+LG_NU_1_vid423	423	trap2	10/08/2021	03/08/2021	10/08/2021	NU	Nanuk	1	Wolf	pack	capital_a	C	rivas-blanco/gonnet-dit-revel	21	nothing	0	FALSE	NA	FALSE	NA	FALSE	NA
Neophl_trp_20210810_DRB+LG_NU_1_vid428	428	trap2	10/08/2021	03/08/2021	10/08/2021	NU	Nanuk	1	Wolf	pack	capital_a	C	rivas-blanco/gonnet-dit-revel	21	nothing	0	FALSE	NA	FALSE	NA	FALSE	NA
Neophl_trp_20210810_DRB+LG_NU_1_vid436	436	trap2	10/08/2021	03/08/2021	10/08/2021	NU	Nanuk	1	Wolf	pack	capital_a	C	rivas-blanco/gonnet-dit-revel	21	2_body_length	0	FALSE	NA	FALSE	NA	FALSE	NA
Neophl_trp_20210810_DRB+LG_NU_1_vid439	439	trap2	10/08/2021	03/08/2021	10/08/2021	NU	Nanuk	1	Wolf	pack	capital_a	C	rivas-blanco/gonnet-dit-revel	21	nothing	0	FALSE	NA	FALSE	NA	FALSE	NA
Neophl_trp_20210810_DRB+LG_NU_1_vid442	442	trap2	10/08/2021	03/08/2021	10/08/2021	NU	Nanuk	1	Wolf	pack	capital_a	C	rivas-blanco/gonnet-dit-revel	21	1_body_length	0	FALSE	NA	FALSE	NA	FALSE	NA
Neophl_trp_20210810_DRB+LG_NU_1_vid443	443	trap2	10/08/2021	03/08/2021	10/08/2021	NU	Nanuk	1	Wolf	pack	capital_a	C	rivas-blanco/gonnet-dit-revel	21	nothing	0	FALSE	NA	FALSE	NA	FALSE	NA
Neophl_trp_20210810_DRB+LG_NU_1_vid448	448	trap2	10/08/2021	03/08/2021	10/08/2021	NU	Nanuk	1	Wolf	pack	capital_a	C	rivas-blanco/gonnet-dit-revel	21	nothing	0	FALSE	NA	FALSE	NA	FALSE	NA
Neophl_trp_20210810_DRB+LG_NU_1_vid449	449	trap2	10/08/2021	03/08/2021	10/08/2021	NU	Nanuk	1	Wolf	pack	capital_a	C	rivas-blanco/gonnet-dit-revel	21	nothing	0	FALSE	NA	FALSE	NA	FALSE	NA
Neophl_trp_20210810_DRB+LG_NU_1_vid450	450	trap2	10/08/2021	03/08/2021	10/08/2021	NU	Nanuk	1	Wolf	pack	capital_a	C	rivas-blanco/gonnet-dit-revel	21	nothing	0	FALSE	NA	FALSE	NA	FALSE	NA
Neophl_trp_20210810_DRB+LG_NU_1_vid456	456	trap2	10/08/2021	03/08/2021	10/08/2021	NU	Nanuk	1	Wolf	pack	capital_a	C	rivas-blanco/gonnet-dit-revel	21	nothing	0	FALSE	NA	FALSE	NA	FALSE	NA
Neophl_trp_20210810_DRB+LG_NU_1_vid457	457	trap2	10/08/2021	03/08/2021	10/08/2021	NU	Nanuk	1	Wolf	pack	capital_a	C	rivas-blanco/gonnet-dit-revel	21	nothing	0	FALSE	NA	FALSE	NA	FALSE	NA
Neophl_trp_20210810_DRB+LG_NU_1_vid458	458	trap2	10/08/2021	03/08/2021	10/08/2021	NU	Nanuk	1	Wolf	pack	capital_a	C	rivas-blanco/gonnet-dit-revel	21	nothing	0	FALSE	NA	FALSE	NA	FALSE	NA
Neophl_trp_20210810_DRB+LG_NU_1_vid461	461	trap2	10/08/2021	03/08/2021	10/08/2021	NU	Nanuk	1	Wolf	pack	capital_a	C	rivas-blanco/gonnet-dit-revel	21	nothing	0	FALSE	NA	FALSE	NA	FALSE	NA
Neophl_trp_20210810_DRB+LG_NU_1_vid462	462	trap2	10/08/2021	03/08/2021	10/08/2021	NU	Nanuk	1	Wolf	pack	capital_a	C	rivas-blanco/gonnet-dit-revel	21	nothing	0	FALSE	NA	FALSE	NA	FALSE	NA
Neophl_trp_20210810_DRB+LG_NU_1_vid463	463	trap2	10/08/2021	03/08/2021	10/08/2021	NU	Nanuk	1	Wolf	pack	capital_a	C	rivas-blanco/gonnet-dit-revel	21	nothing	0	FALSE	NA	FALSE	NA	FALSE	NA
Neophl_trp_20210807_DRB+LG_IH_1_vid1	1	trap3	07/08/2021	07/08/2021	14/08/2021	IH	Imara	1	Dog	pack	star	B	rivas-blanco/gonnet-dit-revel	10a_back	touch	6	TRUE	0	TRUE	0	TRUE	0	both sniffing
Neophl_trp_20210807_DRB+LG_IH_1_vid2	2	trap3	07/08/2021	07/08/2021	14/08/2021	IH	Imara	1	Dog	pack	star	B	rivas-blanco/gonnet-dit-revel	10a_back	touch	4	FALSE	NA	FALSE	NA	FALSE	NA	imara sniffing
Neophl_trp_20210807_DRB+LG_IH_1_vid3	3	trap3	07/08/2021	07/08/2021	14/08/2021	IH	Imara	1	Dog	pack	star	B	rivas-blanco/gonnet-dit-revel	10a_back	touch	15	FALSE	NA	FALSE	NA	FALSE	NA	both sniffing + hiari pee
Neophl_trp_20210807_DRB+LG_IH_1_vid4	4	trap3	07/08/2021	07/08/2021	14/08/2021	IH	Imara	1	Dog	pack	star	B	rivas-blanco/gonnet-dit-revel	10a_back	touch	8	FALSE	NA	FALSE	NA	FALSE	NA	imara sniffing
Neophl_trp_20210807_DRB+LG_IH_1_vid5	5	trap3	07/08/2021	07/08/2021	14/08/2021	IH	Imara	1	Dog	pack	star	B	rivas-blanco/gonnet-dit-revel	10a_back	1_body_length	0	FALSE	NA	FALSE	NA	FALSE	NA
Neophl_trp_20210807_DRB+LG_IH_1_vid6	6	trap3	07/08/2021	07/08/2021	14/08/2021	IH	Imara	1	Dog	pack	star	B	rivas-blanco/gonnet-dit-revel	10a_back	touch	15	FALSE	NA	FALSE	NA	FALSE	NA	imara sniffing
Neophl_trp_20210807_DRB+LG_IH_1_vid7	7	trap3	07/08/2021	07/08/2021	14/08/2021	IH	Imara	1	Dog	pack	star	B	rivas-blanco/gonnet-dit-revel	10a_back	touch	18	FALSE	NA	FALSE	NA	FALSE	NA	imara sniffing
Neophl_trp_20210807_DRB+LG_IH_1_vid8	8	trap3	07/08/2021	07/08/2021	14/08/2021	IH	Imara	1	Dog	pack	star	B	rivas-blanco/gonnet-dit-revel	10a_back	2_body_length	0	FALSE	NA	FALSE	NA	FALSE	NA
Neophl_trp_20210807_DRB+LG_IH_1_vid9	9	trap3	07/08/2021	07/08/2021	14/08/2021	IH	Imara	1	Dog	pack	star	B	rivas-blanco/gonnet-dit-revel	10a_back	2_body_length	0	FALSE	NA	FALSE	NA	FALSE	NA	hiara sniffing + pee
Neophl_trp_20210807_DRB+LG_IH_1_vid10	10	trap3	07/08/2021	07/08/2021	14/08/2021	IH	Imara	1	Dog	pack	star	B	rivas-blanco/gonnet-dit-revel	10a_back	nothing	0	FALSE	NA	FALSE	NA	FALSE	NA
Neophl_trp_20210807_DRB+LG_IH_1_vid11	11	trap3	07/08/2021	07/08/2021	14/08/2021	IH	Imara	1	Dog	pack	star	B	rivas-blanco/gonnet-dit-revel	10a_back	2_body_length	0	FALSE	NA	FALSE	NA	FALSE	NA
Neophl_trp_20210807_DRB+LG_IH_1_vid12	12	trap3	07/08/2021	07/08/2021	14/08/2021	IH	Imara	1	Dog	pack	star	B	rivas-blanco/gonnet-dit-revel	10a_back	2_body_length	0	FALSE	NA	FALSE	NA	FALSE	NA
Neophl_trp_20210807_DRB+LG_IH_1_vid13	13	trap3	07/08/2021	07/08/2021	14/08/2021	IH	Imara	1	Dog	pack	star	B	rivas-blanco/gonnet-dit-revel	10a_back	2_body_length	0	FALSE	NA	FALSE	NA	FALSE	NA
Neophl_trp_20210807_DRB+LG_IH_1_vid15	15	trap3	07/08/2021	07/08/2021	14/08/2021	IH	Imara	1	Dog	pack	star	B	rivas-blanco/gonnet-dit-revel	10a_back	1_body_length	0	FALSE	NA	FALSE	NA	FALSE	NA
Neophl_trp_20210807_DRB+LG_IH_1_vid16	16	trap3	07/08/2021	07/08/2021	14/08/2021	IH	Imara	1	Dog	pack	star	B	rivas-blanco/gonnet-dit-revel	10a_back	1_body_length	0	FALSE	NA	FALSE	NA	FALSE	NA
Neophl_trp_20210807_DRB+LG_IH_1_vid17	17	trap3	07/08/2021	07/08/2021	14/08/2021	IH	Imara	1	Dog	pack	star	B	rivas-blanco/gonnet-dit-revel	10a_back	touch	8	FALSE	NA	FALSE	NA	FALSE	NA	imara sniffing
Neophl_trp_20210807_DRB+LG_IH_1_vid18	18	trap3	07/08/2021	07/08/2021	14/08/2021	IH	Imara	1	Dog	pack	star	B	rivas-blanco/gonnet-dit-revel	10a_back	nothing	0	FALSE	NA	FALSE	NA	FALSE	NA	hiari sniffing
Neophl_trp_20210807_DRB+LG_IH_1_vid19	19	trap3	07/08/2021	07/08/2021	14/08/2021	IH	Imara	1	Dog	pack	star	B	rivas-blanco/gonnet-dit-revel	10a_back	nothing	0	FALSE	NA	FALSE	NA	FALSE	NA	hiari sniffing
Neophl_trp_20210807_DRB+LG_IH_1_vid21	21	trap3	07/08/2021	07/08/2021	14/08/2021	IH	Imara	1	Dog	pack	star	B	rivas-blanco/gonnet-dit-revel	10a_back	2_body_length	0	FALSE	NA	FALSE	NA	FALSE	NA
Neophl_trp_20210807_DRB+LG_IH_1_vid22	22	trap3	07/08/2021	07/08/2021	14/08/2021	IH	Imara	1	Dog	pack	star	B	rivas-blanco/gonnet-dit-revel	10a_back	2_body_length	0	FALSE	NA	FALSE	NA	FALSE	NA
Neophl_trp_20210807_DRB+LG_IH_1_vid23	23	trap3	07/08/2021	07/08/2021	14/08/2021	IH	Imara	1	Dog	pack	star	B	rivas-blanco/gonnet-dit-revel	10a_back	2_body_length	0	FALSE	NA	FALSE	NA	FALSE	NA
Neophl_trp_20210807_DRB+LG_IH_1_vid24	24	trap3	07/08/2021	07/08/2021	14/08/2021	IH	Imara	1	Dog	pack	star	B	rivas-blanco/gonnet-dit-revel	10a_back	touch	7	FALSE	NA	FALSE	NA	FALSE	NA	imara sniffing
Neophl_trp_20210807_DRB+LG_IH_1_vid25	25	trap3	07/08/2021	07/08/2021	14/08/2021	IH	Imara	1	Dog	pack	star	B	rivas-blanco/gonnet-dit-revel	10a_back	nothing	0	FALSE	NA	FALSE	NA	FALSE	NA
Neophl_trp_20210807_DRB+LG_IH_1_vid26	26	trap3	07/08/2021	07/08/2021	14/08/2021	IH	Imara	1	Dog	pack	star	B	rivas-blanco/gonnet-dit-revel	10a_back	2_body_length	0	FALSE	NA	FALSE	NA	FALSE	NA
Neophl_trp_20210807_DRB+LG_IH_1_vid28	28	trap3	07/08/2021	07/08/2021	14/08/2021	IH	Imara	1	Dog	pack	star	B	rivas-blanco/gonnet-dit-revel	10a_back	1_body_length	0	FALSE	NA	FALSE	NA	FALSE	NA
Neophl_trp_20210807_DRB+LG_IH_1_vid29	29	trap3	07/08/2021	07/08/2021	14/08/2021	IH	Imara	1	Dog	pack	star	B	rivas-blanco/gonnet-dit-revel	10a_back	2_body_length	0	FALSE	NA	FALSE	NA	FALSE	NA
Neophl_trp_20210807_DRB+LG_IH_1_vid30	30	trap3	07/08/2021	07/08/2021	14/08/2021	IH	Imara	1	Dog	pack	star	B	rivas-blanco/gonnet-dit-revel	10a_back	nothing	0	FALSE	NA	FALSE	NA	FALSE	NA
Neophl_trp_20210807_DRB+LG_IH_1_vid31	31	trap3	07/08/2021	07/08/2021	14/08/2021	IH	Imara	1	Dog	pack	star	B	rivas-blanco/gonnet-dit-revel	10a_back	2_body_length	0	FALSE	NA	FALSE	NA	FALSE	NA
Neophl_trp_20210808_DRB+LG_IH_1_vid33	33	trap3	08/08/2021	07/08/2021	14/08/2021	IH	Imara	1	Dog	pack	star	B	rivas-blanco/gonnet-dit-revel	10a_back	nothing	0	FALSE	NA	FALSE	NA	FALSE	NA
Neophl_trp_20210808_DRB+LG_IH_1_vid34	34	trap3	08/08/2021	07/08/2021	14/08/2021	IH	Imara	1	Dog	pack	star	B	rivas-blanco/gonnet-dit-revel	10a_back	2_body_length	0	FALSE	NA	FALSE	NA	FALSE	NA
Neophl_trp_20210808_DRB+LG_IH_1_vid36	36	trap3	08/08/2021	07/08/2021	14/08/2021	IH	Imara	1	Dog	pack	star	B	rivas-blanco/gonnet-dit-revel	10a_back	touch	3	FALSE	NA	FALSE	NA	FALSE	NA	imara sniffing
Neophl_trp_20210808_DRB+LG_IH_1_vid37	37	trap3	08/08/2021	07/08/2021	14/08/2021	IH	Imara	1	Dog	pack	star	B	rivas-blanco/gonnet-dit-revel	10a_back	touch	8	FALSE	NA	FALSE	NA	FALSE	NA	imara sniffing
Neophl_trp_20210808_DRB+LG_IH_1_vid38	38	trap3	08/08/2021	07/08/2021	14/08/2021	IH	Imara	1	Dog	pack	star	B	rivas-blanco/gonnet-dit-revel	10a_back	nothing	0	FALSE	NA	FALSE	NA	FALSE	NA
Neophl_trp_20210808_DRB+LG_IH_1_vid40	40	trap3	08/08/2021	07/08/2021	14/08/2021	IH	Imara	1	Dog	pack	star	B	rivas-blanco/gonnet-dit-revel	10a_back	2_body_length	0	FALSE	NA	FALSE	NA	FALSE	NA
Neophl_trp_20210808_DRB+LG_IH_1_vid41	41	trap3	08/08/2021	07/08/2021	14/08/2021	IH	Imara	1	Dog	pack	star	B	rivas-blanco/gonnet-dit-revel	10a_back	2_body_length	0	FALSE	NA	FALSE	NA	FALSE	NA
Neophl_trp_20210808_DRB+LG_IH_1_vid42	42	trap3	08/08/2021	07/08/2021	14/08/2021	IH	Imara	1	Dog	pack	star	B	rivas-blanco/gonnet-dit-revel	10a_back	2_body_length	0	FALSE	NA	FALSE	NA	FALSE	NA
Neophl_trp_20210808_DRB+LG_IH_1_vid43	43	trap3	08/08/2021	07/08/2021	14/08/2021	IH	Imara	1	Dog	pack	star	B	rivas-blanco/gonnet-dit-revel	10a_back	touch	1	FALSE	NA	FALSE	NA	FALSE	NA	both sniffing
Neophl_trp_20210808_DRB+LG_IH_1_vid44	44	trap3	08/08/2021	07/08/2021	14/08/2021	IH	Imara	1	Dog	pack	star	B	rivas-blanco/gonnet-dit-revel	10a_back	2_body_length	0	FALSE	NA	FALSE	NA	FALSE	NA
Neophl_trp_20210808_DRB+LG_IH_1_vid45	45	trap3	08/08/2021	07/08/2021	14/08/2021	IH	Imara	1	Dog	pack	star	B	rivas-blanco/gonnet-dit-revel	10a_back	2_body_length	0	FALSE	NA	FALSE	NA	FALSE	NA	hiari sniffing
Neophl_trp_20210808_DRB+LG_IH_1_vid46	46	trap3	08/08/2021	07/08/2021	14/08/2021	IH	Imara	1	Dog	pack	star	B	rivas-blanco/gonnet-dit-revel	10a_back	2_body_length	0	FALSE	NA	FALSE	NA	FALSE	NA
Neophl_trp_20210808_DRB+LG_IH_1_vid47	47	trap3	08/08/2021	07/08/2021	14/08/2021	IH	Imara	1	Dog	pack	star	B	rivas-blanco/gonnet-dit-revel	10a_back	1_body_length	0	FALSE	NA	FALSE	NA	FALSE	NA
Neophl_trp_20210808_DRB+LG_IH_1_vid48	48	trap3	08/08/2021	07/08/2021	14/08/2021	IH	Imara	1	Dog	pack	star	B	rivas-blanco/gonnet-dit-revel	10a_back	1_body_length	0	FALSE	NA	FALSE	NA	FALSE	NA	caro visit
Neophl_trp_20210808_DRB+LG_IH_1_vid49	49	trap3	08/08/2021	07/08/2021	14/08/2021	IH	Imara	1	Dog	pack	star	B	rivas-blanco/gonnet-dit-revel	10a_back	1_body_length	0	FALSE	NA	FALSE	NA	FALSE	NA
Neophl_trp_20210808_DRB+LG_IH_1_vid50	50	trap3	08/08/2021	07/08/2021	14/08/2021	IH	Imara	1	Dog	pack	star	B	rivas-blanco/gonnet-dit-revel	10a_back	nothing	0	FALSE	NA	FALSE	NA	FALSE	NA
Neophl_trp_20210808_DRB+LG_IH_1_vid51	51	trap3	08/08/2021	07/08/2021	14/08/2021	IH	Imara	1	Dog	pack	star	B	rivas-blanco/gonnet-dit-revel	10a_back	1_body_length	0	FALSE	NA	FALSE	NA	FALSE	NA
Neophl_trp_20210808_DRB+LG_IH_1_vid52	52	trap3	08/08/2021	07/08/2021	14/08/2021	IH	Imara	1	Dog	pack	star	B	rivas-blanco/gonnet-dit-revel	10a_back	2_body_length	0	FALSE	NA	FALSE	NA	FALSE	NA
Neophl_trp_20210808_DRB+LG_IH_1_vid53	53	trap3	08/08/2021	07/08/2021	14/08/2021	IH	Imara	1	Dog	pack	star	B	rivas-blanco/gonnet-dit-revel	10a_back	2_body_length	0	FALSE	NA	FALSE	NA	FALSE	NA
Neophl_trp_20210808_DRB+LG_IH_1_vid54	54	trap3	08/08/2021	07/08/2021	14/08/2021	IH	Imara	1	Dog	pack	star	B	rivas-blanco/gonnet-dit-revel	10a_back	1_body_length	0	FALSE	NA	FALSE	NA	FALSE	NA
Neophl_trp_20210808_DRB+LG_IH_1_vid55	55	trap3	08/08/2021	07/08/2021	14/08/2021	IH	Imara	1	Dog	pack	star	B	rivas-blanco/gonnet-dit-revel	10a_back	2_body_length	0	FALSE	NA	FALSE	NA	FALSE	NA
Neophl_trp_20210808_DRB+LG_IH_1_vid56	56	trap3	08/08/2021	07/08/2021	14/08/2021	IH	Imara	1	Dog	pack	star	B	rivas-blanco/gonnet-dit-revel	10a_back	nothing	0	FALSE	NA	FALSE	NA	FALSE	NA	hiari sniffing
Neophl_trp_20210808_DRB+LG_IH_1_vid58	58	trap3	08/08/2021	07/08/2021	14/08/2021	IH	Imara	1	Dog	pack	star	B	rivas-blanco/gonnet-dit-revel	10a_back	1_body_length	0	FALSE	NA	FALSE	NA	FALSE	NA
Neophl_trp_20210808_DRB+LG_IH_1_vid59	59	trap3	08/08/2021	07/08/2021	14/08/2021	IH	Imara	1	Dog	pack	star	B	rivas-blanco/gonnet-dit-revel	10a_back	2_body_length	0	FALSE	NA	FALSE	NA	FALSE	NA
Neophl_trp_20210808_DRB+LG_IH_1_vid60	60	trap3	08/08/2021	07/08/2021	14/08/2021	IH	Imara	1	Dog	pack	star	B	rivas-blanco/gonnet-dit-revel	10a_back	1_body_length	0	FALSE	NA	FALSE	NA	FALSE	NA
Neophl_trp_20210808_DRB+LG_IH_1_vid61	61	trap3	08/08/2021	07/08/2021	14/08/2021	IH	Imara	1	Dog	pack	star	B	rivas-blanco/gonnet-dit-revel	10a_back	nothing	0	FALSE	NA	FALSE	NA	FALSE	NA
Neophl_trp_20210808_DRB+LG_IH_1_vid62	62	trap3	08/08/2021	07/08/2021	14/08/2021	IH	Imara	1	Dog	pack	star	B	rivas-blanco/gonnet-dit-revel	10a_back	nothing	0	FALSE	NA	FALSE	NA	FALSE	NA
Neophl_trp_20210808_DRB+LG_IH_1_vid63	63	trap3	08/08/2021	07/08/2021	14/08/2021	IH	Imara	1	Dog	pack	star	B	rivas-blanco/gonnet-dit-revel	10a_back	nothing	0	FALSE	NA	FALSE	NA	FALSE	NA
Neophl_trp_20210809_DRB+LG_IH_1_vid64	64	trap3	09/08/2021	07/08/2021	14/08/2021	IH	Imara	1	Dog	pack	star	B	rivas-blanco/gonnet-dit-revel	10a_back	1_body_length	0	FALSE	NA	FALSE	NA	FALSE	NA
Neophl_trp_20210809_DRB+LG_IH_1_vid66	66	trap3	09/08/2021	07/08/2021	14/08/2021	IH	Imara	1	Dog	pack	star	B	rivas-blanco/gonnet-dit-revel	10a_back	touch	2	FALSE	NA	FALSE	NA	FALSE	NA	both sniffing + hiari pee
Neophl_trp_20210809_DRB+LG_IH_1_vid67	67	trap3	09/08/2021	07/08/2021	14/08/2021	IH	Imara	1	Dog	pack	star	B	rivas-blanco/gonnet-dit-revel	10a_back	nothing	0	FALSE	NA	FALSE	NA	FALSE	NA
Neophl_trp_20210809_DRB+LG_IH_1_vid68	68	trap3	09/08/2021	07/08/2021	14/08/2021	IH	Imara	1	Dog	pack	star	B	rivas-blanco/gonnet-dit-revel	10a_back	1_body_length	0	FALSE	NA	FALSE	NA	FALSE	NA
Neophl_trp_20210809_DRB+LG_IH_1_vid70	70	trap3	09/08/2021	07/08/2021	14/08/2021	IH	Imara	1	Dog	pack	star	B	rivas-blanco/gonnet-dit-revel	10a_back	1_body_length	0	FALSE	NA	FALSE	NA	FALSE	NA	both running through
Neophl_trp_20210809_DRB+LG_IH_1_vid71	71	trap3	09/08/2021	07/08/2021	14/08/2021	IH	Imara	1	Dog	pack	star	B	rivas-blanco/gonnet-dit-revel	10a_back	1_body_length	0	FALSE	NA	FALSE	NA	FALSE	NA	imara running through
Neophl_trp_20210809_DRB+LG_IH_1_vid72	72	trap3	09/08/2021	07/08/2021	14/08/2021	IH	Imara	1	Dog	pack	star	B	rivas-blanco/gonnet-dit-revel	10a_back	1_body_length	0	FALSE	NA	FALSE	NA	FALSE	NA	both running through
Neophl_trp_20210809_DRB+LG_IH_1_vid73	73	trap3	09/08/2021	07/08/2021	14/08/2021	IH	Imara	1	Dog	pack	star	B	rivas-blanco/gonnet-dit-revel	10a_back	1_body_length	0	FALSE	NA	FALSE	NA	FALSE	NA
Neophl_trp_20210809_DRB+LG_IH_1_vid74	74	trap3	09/08/2021	07/08/2021	14/08/2021	IH	Imara	1	Dog	pack	star	B	rivas-blanco/gonnet-dit-revel	10a_back	1_body_length	0	FALSE	NA	FALSE	NA	FALSE	NA	Lina visit
Neophl_trp_20210809_DRB+LG_IH_1_vid75	75	trap3	09/08/2021	07/08/2021	14/08/2021	IH	Imara	1	Dog	pack	star	B	rivas-blanco/gonnet-dit-revel	10a_back	1_body_length	0	FALSE	NA	FALSE	NA	FALSE	NA
Neophl_trp_20210809_DRB+LG_IH_1_vid76	76	trap3	09/08/2021	07/08/2021	14/08/2021	IH	Imara	1	Dog	pack	star	B	rivas-blanco/gonnet-dit-revel	10a_back	nothing	0	FALSE	NA	FALSE	NA	FALSE	NA
Neophl_trp_20210809_DRB+LG_IH_1_vid77	77	trap3	09/08/2021	07/08/2021	14/08/2021	IH	Imara	1	Dog	pack	star	B	rivas-blanco/gonnet-dit-revel	10a_back	1_body_length	0	FALSE	NA	FALSE	NA	FALSE	NA
Neophl_trp_20210809_DRB+LG_IH_1_vid79	79	trap3	09/08/2021	07/08/2021	14/08/2021	IH	Imara	1	Dog	pack	star	B	rivas-blanco/gonnet-dit-revel	10a_back	1_body_length	0	FALSE	NA	FALSE	NA	FALSE	NA
Neophl_trp_20210809_DRB+LG_IH_1_vid80	80	trap3	09/08/2021	07/08/2021	14/08/2021	IH	Imara	1	Dog	pack	star	B	rivas-blanco/gonnet-dit-revel	10a_back	nothing	0	FALSE	NA	FALSE	NA	FALSE	NA
Neophl_trp_20210809_DRB+LG_IH_1_vid81	81	trap3	09/08/2021	07/08/2021	14/08/2021	IH	Imara	1	Dog	pack	star	B	rivas-blanco/gonnet-dit-revel	10a_back	2_body_length	0	FALSE	NA	FALSE	NA	FALSE	NA
Neophl_trp_20210809_DRB+LG_IH_1_vid82	82	trap3	09/08/2021	07/08/2021	14/08/2021	IH	Imara	1	Dog	pack	star	B	rivas-blanco/gonnet-dit-revel	10a_back	2_body_length	0	FALSE	NA	FALSE	NA	FALSE	NA
Neophl_trp_20210809_DRB+LG_IH_1_vid83	83	trap3	09/08/2021	07/08/2021	14/08/2021	IH	Imara	1	Dog	pack	star	B	rivas-blanco/gonnet-dit-revel	10a_back	2_body_length	0	FALSE	NA	FALSE	NA	FALSE	NA
Neophl_trp_20210809_DRB+LG_IH_1_vid84	84	trap3	09/08/2021	07/08/2021	14/08/2021	IH	Imara	1	Dog	pack	star	B	rivas-blanco/gonnet-dit-revel	10a_back	2_body_length	0	FALSE	NA	FALSE	NA	FALSE	NA
Neophl_trp_20210809_DRB+LG_IH_1_vid85	85	trap3	09/08/2021	07/08/2021	14/08/2021	IH	Imara	1	Dog	pack	star	B	rivas-blanco/gonnet-dit-revel	10a_back	1_body_length	0	FALSE	NA	FALSE	NA	FALSE	NA
Neophl_trp_20210809_DRB+LG_IH_1_vid86	86	trap3	09/08/2021	07/08/2021	14/08/2021	IH	Imara	1	Dog	pack	star	B	rivas-blanco/gonnet-dit-revel	10a_back	2_body_length	0	FALSE	NA	FALSE	NA	FALSE	NA
Neophl_trp_20210809_DRB+LG_IH_1_vid89	89	trap3	09/08/2021	07/08/2021	14/08/2021	IH	Imara	1	Dog	pack	star	B	rivas-blanco/gonnet-dit-revel	10a_back	2_body_length	0	FALSE	NA	FALSE	NA	FALSE	NA	mating
Neophl_trp_20210809_DRB+LG_IH_1_vid90	90	trap3	09/08/2021	07/08/2021	14/08/2021	IH	Imara	1	Dog	pack	star	B	rivas-blanco/gonnet-dit-revel	10a_back	1_body_length	0	FALSE	NA	FALSE	NA	FALSE	NA
Neophl_trp_20210809_DRB+LG_IH_1_vid91	91	trap3	09/08/2021	07/08/2021	14/08/2021	IH	Imara	1	Dog	pack	star	B	rivas-blanco/gonnet-dit-revel	10a_back	2_body_length	0	FALSE	NA	FALSE	NA	FALSE	NA
Neophl_trp_20210809_DRB+LG_IH_1_vid92	92	trap3	09/08/2021	07/08/2021	14/08/2021	IH	Imara	1	Dog	pack	star	B	rivas-blanco/gonnet-dit-revel	10a_back	nothing	0	FALSE	NA	FALSE	NA	FALSE	NA
Neophl_trp_20210809_DRB+LG_IH_1_vid93	93	trap3	09/08/2021	07/08/2021	14/08/2021	IH	Imara	1	Dog	pack	star	B	rivas-blanco/gonnet-dit-revel	10a_back	2_body_length	0	FALSE	NA	FALSE	NA	FALSE	NA
Neophl_trp_20210809_DRB+LG_IH_1_vid94	94	trap3	09/08/2021	07/08/2021	14/08/2021	IH	Imara	1	Dog	pack	star	B	rivas-blanco/gonnet-dit-revel	10a_back	touch	2	FALSE	NA	FALSE	NA	FALSE	NA	imara sniffing
Neophl_trp_20210809_DRB+LG_IH_1_vid95	95	trap3	09/08/2021	07/08/2021	14/08/2021	IH	Imara	1	Dog	pack	star	B	rivas-blanco/gonnet-dit-revel	10a_back	1_body_length	0	FALSE	NA	FALSE	NA	FALSE	NA
Neophl_trp_20210809_DRB+LG_IH_1_vid96	96	trap3	09/08/2021	07/08/2021	14/08/2021	IH	Imara	1	Dog	pack	star	B	rivas-blanco/gonnet-dit-revel	10a_back	2_body_length	0	FALSE	NA	FALSE	NA	FALSE	NA
Neophl_trp_20210809_DRB+LG_IH_1_vid97	97	trap3	09/08/2021	07/08/2021	14/08/2021	IH	Imara	1	Dog	pack	star	B	rivas-blanco/gonnet-dit-revel	10a_back	1_body_length	0	FALSE	NA	FALSE	NA	FALSE	NA
Neophl_trp_20210809_DRB+LG_IH_1_vid98	98	trap3	09/08/2021	07/08/2021	14/08/2021	IH	Imara	1	Dog	pack	star	B	rivas-blanco/gonnet-dit-revel	10a_back	nothing	0	FALSE	NA	FALSE	NA	FALSE	NA
Neophl_trp_20210809_DRB+LG_IH_1_vid99	99	trap3	09/08/2021	07/08/2021	14/08/2021	IH	Imara	1	Dog	pack	star	B	rivas-blanco/gonnet-dit-revel	10a_back	2_body_length	0	FALSE	NA	FALSE	NA	FALSE	NA
Neophl_trp_20210809_DRB+LG_IH_1_vid101	101	trap3	09/08/2021	07/08/2021	14/08/2021	IH	Imara	1	Dog	pack	star	B	rivas-blanco/gonnet-dit-revel	10a_back	2_body_length	0	FALSE	NA	FALSE	NA	FALSE	NA
Neophl_trp_20210809_DRB+LG_IH_1_vid102	102	trap3	09/08/2021	07/08/2021	14/08/2021	IH	Imara	1	Dog	pack	star	B	rivas-blanco/gonnet-dit-revel	10a_back	1_body_length	0	FALSE	NA	FALSE	NA	FALSE	NA
Neophl_trp_20210809_DRB+LG_IH_1_vid104	104	trap3	09/08/2021	07/08/2021	14/08/2021	IH	Imara	1	Dog	pack	star	B	rivas-blanco/gonnet-dit-revel	10a_back	2_body_length	0	FALSE	NA	FALSE	NA	FALSE	NA
Neophl_trp_20210809_DRB+LG_IH_1_vid105	105	trap3	09/08/2021	07/08/2021	14/08/2021	IH	Imara	1	Dog	pack	star	B	rivas-blanco/gonnet-dit-revel	10a_back	nothing	0	FALSE	NA	FALSE	NA	FALSE	NA
Neophl_trp_20210810_DRB+LG_IH_1_vid106	106	trap3	10/08/2021	07/08/2021	14/08/2021	IH	Imara	1	Dog	pack	star	B	rivas-blanco/gonnet-dit-revel	10a_back	2_body_length	0	FALSE	NA	FALSE	NA	FALSE	NA
Neophl_trp_20210810_DRB+LG_IH_1_vid107	107	trap3	10/08/2021	07/08/2021	14/08/2021	IH	Imara	1	Dog	pack	star	B	rivas-blanco/gonnet-dit-revel	10a_back	nothing	0	FALSE	NA	FALSE	NA	FALSE	NA
Neophl_trp_20210810_DRB+LG_IH_1_vid109	109	trap3	10/08/2021	07/08/2021	14/08/2021	IH	Imara	1	Dog	pack	star	B	rivas-blanco/gonnet-dit-revel	10a_back	nothing	0	FALSE	NA	FALSE	NA	FALSE	NA
Neophl_trp_20210810_DRB+LG_IH_1_vid112	112	trap3	10/08/2021	07/08/2021	14/08/2021	IH	Imara	1	Dog	pack	star	B	rivas-blanco/gonnet-dit-revel	10a_back	1_body_length	0	FALSE	NA	FALSE	NA	FALSE	NA
Neophl_trp_20210810_DRB+LG_IH_1_vid113	113	trap3	10/08/2021	07/08/2021	14/08/2021	IH	Imara	1	Dog	pack	star	B	rivas-blanco/gonnet-dit-revel	10a_back	2_body_length	0	FALSE	NA	FALSE	NA	FALSE	NA
Neophl_trp_20210810_DRB+LG_IH_1_vid115	115	trap3	10/08/2021	07/08/2021	14/08/2021	IH	Imara	1	Dog	pack	star	B	rivas-blanco/gonnet-dit-revel	10a_back	2_body_length	0	FALSE	NA	FALSE	NA	FALSE	NA
Neophl_trp_20210810_DRB+LG_IH_1_vid116	116	trap3	10/08/2021	07/08/2021	14/08/2021	IH	Imara	1	Dog	pack	star	B	rivas-blanco/gonnet-dit-revel	10a_back	nothing	0	FALSE	NA	FALSE	NA	FALSE	NA
Neophl_trp_20210810_DRB+LG_IH_1_vid117	117	trap3	10/08/2021	07/08/2021	14/08/2021	IH	Imara	1	Dog	pack	star	B	rivas-blanco/gonnet-dit-revel	10a_back	1_body_length	0	FALSE	NA	FALSE	NA	FALSE	NA
Neophl_trp_20210810_DRB+LG_IH_1_vid121	121	trap3	10/08/2021	07/08/2021	14/08/2021	IH	Imara	1	Dog	pack	star	B	rivas-blanco/gonnet-dit-revel	10a_back	1_body_length	0	FALSE	NA	FALSE	NA	FALSE	NA
Neophl_trp_20210810_DRB+LG_IH_1_vid123	123	trap3	10/08/2021	07/08/2021	14/08/2021	IH	Imara	1	Dog	pack	star	B	rivas-blanco/gonnet-dit-revel	10a_back	1_body_length	0	FALSE	NA	FALSE	NA	FALSE	NA
Neophl_trp_20210810_DRB+LG_IH_1_vid125	125	trap3	10/08/2021	07/08/2021	14/08/2021	IH	Imara	1	Dog	pack	star	B	rivas-blanco/gonnet-dit-revel	10a_back	2_body_length	0	FALSE	NA	FALSE	NA	FALSE	NA	pack visit
Neophl_trp_20210810_DRB+LG_IH_1_vid126	126	trap3	10/08/2021	07/08/2021	14/08/2021	IH	Imara	1	Dog	pack	star	B	rivas-blanco/gonnet-dit-revel	10a_back	2_body_length	0	FALSE	NA	FALSE	NA	FALSE	NA
Neophl_trp_20210810_DRB+LG_IH_1_vid127	127	trap3	10/08/2021	07/08/2021	14/08/2021	IH	Imara	1	Dog	pack	star	B	rivas-blanco/gonnet-dit-revel	10a_back	1_body_length	0	FALSE	NA	FALSE	NA	FALSE	NA
Neophl_trp_20210810_DRB+LG_IH_1_vid128	128	trap3	10/08/2021	07/08/2021	14/08/2021	IH	Imara	1	Dog	pack	star	B	rivas-blanco/gonnet-dit-revel	10a_back	2_body_length	0	FALSE	NA	FALSE	NA	FALSE	NA
Neophl_trp_20210810_DRB+LG_IH_1_vid129	129	trap3	10/08/2021	07/08/2021	14/08/2021	IH	Imara	1	Dog	pack	star	B	rivas-blanco/gonnet-dit-revel	10a_back	1_body_length	0	FALSE	NA	FALSE	NA	FALSE	NA
Neophl_trp_20210810_DRB+LG_IH_1_vid131	131	trap3	10/08/2021	07/08/2021	14/08/2021	IH	Imara	1	Dog	pack	star	B	rivas-blanco/gonnet-dit-revel	10a_back	2_body_length	0	FALSE	NA	FALSE	NA	FALSE	NA
Neophl_trp_20210810_DRB+LG_IH_1_vid132	132	trap3	10/08/2021	07/08/2021	14/08/2021	IH	Imara	1	Dog	pack	star	B	rivas-blanco/gonnet-dit-revel	10a_back	2_body_length	0	FALSE	NA	FALSE	NA	FALSE	NA
Neophl_trp_20210810_DRB+LG_IH_1_vid133	133	trap3	10/08/2021	07/08/2021	14/08/2021	IH	Imara	1	Dog	pack	star	B	rivas-blanco/gonnet-dit-revel	10a_back	1_body_length	0	FALSE	NA	FALSE	NA	FALSE	NA
Neophl_trp_20210810_DRB+LG_IH_1_vid135	135	trap3	10/08/2021	07/08/2021	14/08/2021	IH	Imara	1	Dog	pack	star	B	rivas-blanco/gonnet-dit-revel	10a_back	touch	1	FALSE	NA	FALSE	NA	FALSE	NA	mating while walking
Neophl_trp_20210810_DRB+LG_IH_1_vid136	136	trap3	10/08/2021	07/08/2021	14/08/2021	IH	Imara	1	Dog	pack	star	B	rivas-blanco/gonnet-dit-revel	10a_back	2_body_length	0	FALSE	NA	FALSE	NA	FALSE	NA
Neophl_trp_20210810_DRB+LG_IH_1_vid137	137	trap3	10/08/2021	07/08/2021	14/08/2021	IH	Imara	1	Dog	pack	star	B	rivas-blanco/gonnet-dit-revel	10a_back	1_body_length	0	FALSE	NA	FALSE	NA	FALSE	NA
Neophl_trp_20210810_DRB+LG_IH_1_vid138	138	trap3	10/08/2021	07/08/2021	14/08/2021	IH	Imara	1	Dog	pack	star	B	rivas-blanco/gonnet-dit-revel	10a_back	2_body_length	0	FALSE	NA	FALSE	NA	FALSE	NA
Neophl_trp_20210811_DRB+LG_IH_1_vid141	141	trap3	11/08/2021	07/08/2021	14/08/2021	IH	Imara	1	Dog	pack	star	B	rivas-blanco/gonnet-dit-revel	10a_back	2_body_length	0	FALSE	NA	FALSE	NA	FALSE	NA	mating
Neophl_trp_20210811_DRB+LG_IH_1_vid142	142	trap3	11/08/2021	07/08/2021	14/08/2021	IH	Imara	1	Dog	pack	star	B	rivas-blanco/gonnet-dit-revel	10a_back	nothing	0	FALSE	NA	FALSE	NA	FALSE	NA
Neophl_trp_20210811_DRB+LG_IH_1_vid144	144	trap3	11/08/2021	07/08/2021	14/08/2021	IH	Imara	1	Dog	pack	star	B	rivas-blanco/gonnet-dit-revel	10a_back	1_body_length	0	FALSE	NA	FALSE	NA	FALSE	NA	play
Neophl_trp_20210811_DRB+LG_IH_1_vid145	145	trap3	11/08/2021	07/08/2021	14/08/2021	IH	Imara	1	Dog	pack	star	B	rivas-blanco/gonnet-dit-revel	10a_back	1_body_length	0	FALSE	NA	FALSE	NA	FALSE	NA
Neophl_trp_20210811_DRB+LG_IH_1_vid146	146	trap3	11/08/2021	07/08/2021	14/08/2021	IH	Imara	1	Dog	pack	star	B	rivas-blanco/gonnet-dit-revel	10a_back	1_body_length	0	FALSE	NA	FALSE	NA	FALSE	NA
Neophl_trp_20210811_DRB+LG_IH_1_vid147	147	trap3	11/08/2021	07/08/2021	14/08/2021	IH	Imara	1	Dog	pack	star	B	rivas-blanco/gonnet-dit-revel	10a_back	1_body_length	0	FALSE	NA	FALSE	NA	FALSE	NA
Neophl_trp_20210811_DRB+LG_IH_1_vid148	148	trap3	11/08/2021	07/08/2021	14/08/2021	IH	Imara	1	Dog	pack	star	B	rivas-blanco/gonnet-dit-revel	10a_back	2_body_length	0	FALSE	NA	FALSE	NA	FALSE	NA
Neophl_trp_20210811_DRB+LG_IH_1_vid151	151	trap3	11/08/2021	07/08/2021	14/08/2021	IH	Imara	1	Dog	pack	star	B	rivas-blanco/gonnet-dit-revel	10a_back	nothing	0	FALSE	NA	FALSE	NA	FALSE	NA
Neophl_trp_20210811_DRB+LG_IH_1_vid152	152	trap3	11/08/2021	07/08/2021	14/08/2021	IH	Imara	1	Dog	pack	star	B	rivas-blanco/gonnet-dit-revel	10a_back	2_body_length	0	FALSE	NA	FALSE	NA	FALSE	NA
Neophl_trp_20210811_DRB+LG_IH_1_vid153	153	trap3	11/08/2021	07/08/2021	14/08/2021	IH	Imara	1	Dog	pack	star	B	rivas-blanco/gonnet-dit-revel	10a_back	2_body_length	0	FALSE	NA	FALSE	NA	FALSE	NA	mating
Neophl_trp_20210811_DRB+LG_IH_1_vid156	156	trap3	11/08/2021	07/08/2021	14/08/2021	IH	Imara	1	Dog	pack	star	B	rivas-blanco/gonnet-dit-revel	10a_back	2_body_length	0	FALSE	NA	FALSE	NA	FALSE	NA
Neophl_trp_20210811_DRB+LG_IH_1_vid157	157	trap3	11/08/2021	07/08/2021	14/08/2021	IH	Imara	1	Dog	pack	star	B	rivas-blanco/gonnet-dit-revel	10a_back	2_body_length	0	FALSE	NA	FALSE	NA	FALSE	NA
Neophl_trp_20210811_DRB+LG_IH_1_vid158	158	trap3	11/08/2021	07/08/2021	14/08/2021	IH	Imara	1	Dog	pack	star	B	rivas-blanco/gonnet-dit-revel	10a_back	nothing	0	FALSE	NA	FALSE	NA	FALSE	NA
Neophl_trp_20210811_DRB+LG_IH_1_vid159	159	trap3	11/08/2021	07/08/2021	14/08/2021	IH	Imara	1	Dog	pack	star	B	rivas-blanco/gonnet-dit-revel	10a_back	nothing	0	FALSE	NA	FALSE	NA	FALSE	NA
Neophl_trp_20210811_DRB+LG_IH_1_vid160	160	trap3	11/08/2021	07/08/2021	14/08/2021	IH	Imara	1	Dog	pack	star	B	rivas-blanco/gonnet-dit-revel	10a_back	nothing	0	FALSE	NA	FALSE	NA	FALSE	NA
Neophl_trp_20210811_DRB+LG_IH_1_vid161	161	trap3	11/08/2021	07/08/2021	14/08/2021	IH	Imara	1	Dog	pack	star	B	rivas-blanco/gonnet-dit-revel	10a_back	nothing	0	FALSE	NA	FALSE	NA	FALSE	NA
Neophl_trp_20210811_DRB+LG_IH_1_vid162	162	trap3	11/08/2021	07/08/2021	14/08/2021	IH	Imara	1	Dog	pack	star	B	rivas-blanco/gonnet-dit-revel	10a_back	nothing	0	FALSE	NA	FALSE	NA	FALSE	NA
Neophl_trp_20210811_DRB+LG_IH_1_vid163	163	trap3	11/08/2021	07/08/2021	14/08/2021	IH	Imara	1	Dog	pack	star	B	rivas-blanco/gonnet-dit-revel	10a_back	nothing	0	FALSE	NA	FALSE	NA	FALSE	NA
Neophl_trp_20210811_DRB+LG_IH_1_vid164	164	trap3	11/08/2021	07/08/2021	14/08/2021	IH	Imara	1	Dog	pack	star	B	rivas-blanco/gonnet-dit-revel	10a_back	nothing	0	FALSE	NA	FALSE	NA	FALSE	NA
Neophl_trp_20210811_DRB+LG_IH_1_vid165	165	trap3	11/08/2021	07/08/2021	14/08/2021	IH	Imara	1	Dog	pack	star	B	rivas-blanco/gonnet-dit-revel	10a_back	2_body_length	0	FALSE	NA	FALSE	NA	FALSE	NA
Neophl_trp_20210811_DRB+LG_IH_1_vid166	166	trap3	11/08/2021	07/08/2021	14/08/2021	IH	Imara	1	Dog	pack	star	B	rivas-blanco/gonnet-dit-revel	10a_back	1_body_length	0	FALSE	NA	FALSE	NA	FALSE	NA	both running through
Neophl_trp_20210811_DRB+LG_IH_1_vid167	167	trap3	11/08/2021	07/08/2021	14/08/2021	IH	Imara	1	Dog	pack	star	B	rivas-blanco/gonnet-dit-revel	10a_back	1_body_length	0	FALSE	NA	FALSE	NA	FALSE	NA
Neophl_trp_20210811_DRB+LG_IH_1_vid168	168	trap3	11/08/2021	07/08/2021	14/08/2021	IH	Imara	1	Dog	pack	star	B	rivas-blanco/gonnet-dit-revel	10a_back	2_body_length	0	FALSE	NA	FALSE	NA	FALSE	NA
Neophl_trp_20210811_DRB+LG_IH_1_vid169	169	trap3	11/08/2021	07/08/2021	14/08/2021	IH	Imara	1	Dog	pack	star	B	rivas-blanco/gonnet-dit-revel	10a_back	1_body_length	0	FALSE	NA	FALSE	NA	FALSE	NA
Neophl_trp_20210811_DRB+LG_IH_1_vid170	170	trap3	11/08/2021	07/08/2021	14/08/2021	IH	Imara	1	Dog	pack	star	B	rivas-blanco/gonnet-dit-revel	10a_back	1_body_length	0	FALSE	NA	FALSE	NA	FALSE	NA	mating
Neophl_trp_20210811_DRB+LG_IH_1_vid172	172	trap3	11/08/2021	07/08/2021	14/08/2021	IH	Imara	1	Dog	pack	star	B	rivas-blanco/gonnet-dit-revel	10a_back	2_body_length	0	FALSE	NA	FALSE	NA	FALSE	NA
Neophl_trp_20210811_DRB+LG_IH_1_vid173	173	trap3	11/08/2021	07/08/2021	14/08/2021	IH	Imara	1	Dog	pack	star	B	rivas-blanco/gonnet-dit-revel	10a_back	1_body_length	0	FALSE	NA	FALSE	NA	FALSE	NA
Neophl_trp_20210811_DRB+LG_IH_1_vid174	174	trap3	11/08/2021	07/08/2021	14/08/2021	IH	Imara	1	Dog	pack	star	B	rivas-blanco/gonnet-dit-revel	10a_back	nothing	0	FALSE	NA	FALSE	NA	FALSE	NA
Neophl_trp_20210811_DRB+LG_IH_1_vid175	175	trap3	11/08/2021	07/08/2021	14/08/2021	IH	Imara	1	Dog	pack	star	B	rivas-blanco/gonnet-dit-revel	10a_back	1_body_length	0	FALSE	NA	FALSE	NA	FALSE	NA
Neophl_trp_20210811_DRB+LG_IH_1_vid177	177	trap3	11/08/2021	07/08/2021	14/08/2021	IH	Imara	1	Dog	pack	star	B	rivas-blanco/gonnet-dit-revel	10a_back	1_body_length	0	FALSE	NA	FALSE	NA	FALSE	NA
Neophl_trp_20210811_DRB+LG_IH_1_vid178	178	trap3	11/08/2021	07/08/2021	14/08/2021	IH	Imara	1	Dog	pack	star	B	rivas-blanco/gonnet-dit-revel	10a_back	1_body_length	0	FALSE	NA	FALSE	NA	FALSE	NA
Neophl_trp_20210811_DRB+LG_IH_1_vid179	179	trap3	11/08/2021	07/08/2021	14/08/2021	IH	Imara	1	Dog	pack	star	B	rivas-blanco/gonnet-dit-revel	10a_back	1_body_length	0	FALSE	NA	FALSE	NA	FALSE	NA
Neophl_trp_20210811_DRB+LG_IH_1_vid180	180	trap3	11/08/2021	07/08/2021	14/08/2021	IH	Imara	1	Dog	pack	star	B	rivas-blanco/gonnet-dit-revel	10a_back	2_body_length	0	FALSE	NA	FALSE	NA	FALSE	NA
Neophl_trp_20210811_DRB+LG_IH_1_vid181	181	trap3	11/08/2021	07/08/2021	14/08/2021	IH	Imara	1	Dog	pack	star	B	rivas-blanco/gonnet-dit-revel	10a_back	1_body_length	0	FALSE	NA	FALSE	NA	FALSE	NA
Neophl_trp_20210811_DRB+LG_IH_1_vid182	182	trap3	11/08/2021	07/08/2021	14/08/2021	IH	Imara	1	Dog	pack	star	B	rivas-blanco/gonnet-dit-revel	10a_back	1_body_length	0	FALSE	NA	FALSE	NA	FALSE	NA	mating
Neophl_trp_20210811_DRB+LG_IH_1_vid183	183	trap3	11/08/2021	07/08/2021	14/08/2021	IH	Imara	1	Dog	pack	star	B	rivas-blanco/gonnet-dit-revel	10a_back	2_body_length	0	FALSE	NA	FALSE	NA	FALSE	NA
Neophl_trp_20210812_DRB+LG_IH_1_vid185	185	trap3	12/08/2021	07/08/2021	14/08/2021	IH	Imara	1	Dog	pack	star	B	rivas-blanco/gonnet-dit-revel	10a_back	2_body_length	0	FALSE	NA	FALSE	NA	FALSE	NA
Neophl_trp_20210812_DRB+LG_IH_1_vid187	187	trap3	12/08/2021	07/08/2021	14/08/2021	IH	Imara	1	Dog	pack	star	B	rivas-blanco/gonnet-dit-revel	10a_back	1_body_length	0	FALSE	NA	FALSE	NA	FALSE	NA
Neophl_trp_20210812_DRB+LG_IH_1_vid188	188	trap3	12/08/2021	07/08/2021	14/08/2021	IH	Imara	1	Dog	pack	star	B	rivas-blanco/gonnet-dit-revel	10a_back	1_body_length	0	FALSE	NA	FALSE	NA	FALSE	NA
Neophl_trp_20210812_DRB+LG_IH_1_vid189	189	trap3	12/08/2021	07/08/2021	14/08/2021	IH	Imara	1	Dog	pack	star	B	rivas-blanco/gonnet-dit-revel	10a_back	2_body_length	0	FALSE	NA	FALSE	NA	FALSE	NA
Neophl_trp_20210812_DRB+LG_IH_1_vid190	190	trap3	12/08/2021	07/08/2021	14/08/2021	IH	Imara	1	Dog	pack	star	B	rivas-blanco/gonnet-dit-revel	10a_back	touch	6	FALSE	NA	FALSE	NA	FALSE	NA	imara sniffing
Neophl_trp_20210812_DRB+LG_IH_1_vid194	194	trap3	12/08/2021	07/08/2021	14/08/2021	IH	Imara	1	Dog	pack	star	B	rivas-blanco/gonnet-dit-revel	10a_back	nothing	0	FALSE	NA	FALSE	NA	FALSE	NA
Neophl_trp_20210812_DRB+LG_IH_1_vid196	196	trap3	12/08/2021	07/08/2021	14/08/2021	IH	Imara	1	Dog	pack	star	B	rivas-blanco/gonnet-dit-revel	10a_back	2_body_length	0	FALSE	NA	FALSE	NA	FALSE	NA
Neophl_trp_20210812_DRB+LG_IH_1_vid198	198	trap3	12/08/2021	07/08/2021	14/08/2021	IH	Imara	1	Dog	pack	star	B	rivas-blanco/gonnet-dit-revel	10a_back	1_body_length	0	FALSE	NA	FALSE	NA	FALSE	NA
Neophl_trp_20210812_DRB+LG_IH_1_vid199	199	trap3	12/08/2021	07/08/2021	14/08/2021	IH	Imara	1	Dog	pack	star	B	rivas-blanco/gonnet-dit-revel	10a_back	1_body_length	0	FALSE	NA	FALSE	NA	FALSE	NA
Neophl_trp_20210812_DRB+LG_IH_1_vid200	200	trap3	12/08/2021	07/08/2021	14/08/2021	IH	Imara	1	Dog	pack	star	B	rivas-blanco/gonnet-dit-revel	10a_back	2_body_length	0	FALSE	NA	FALSE	NA	FALSE	NA
Neophl_trp_20210812_DRB+LG_IH_1_vid201	201	trap3	12/08/2021	07/08/2021	14/08/2021	IH	Imara	1	Dog	pack	star	B	rivas-blanco/gonnet-dit-revel	10a_back	2_body_length	0	FALSE	NA	FALSE	NA	FALSE	NA
Neophl_trp_20210813_DRB+LG_IH_1_vid202	202	trap3	13/08/2021	07/08/2021	14/08/2021	IH	Imara	1	Dog	pack	star	B	rivas-blanco/gonnet-dit-revel	10a_back	1_body_length	0	FALSE	NA	FALSE	NA	FALSE	NA
Neophl_trp_20210813_DRB+LG_IH_1_vid203	203	trap3	13/08/2021	07/08/2021	14/08/2021	IH	Imara	1	Dog	pack	star	B	rivas-blanco/gonnet-dit-revel	10a_back	1_body_length	0	FALSE	NA	FALSE	NA	FALSE	NA
Neophl_trp_20210813_DRB+LG_IH_1_vid204	204	trap3	13/08/2021	07/08/2021	14/08/2021	IH	Imara	1	Dog	pack	star	B	rivas-blanco/gonnet-dit-revel	10a_back	2_body_length	0	FALSE	NA	FALSE	NA	FALSE	NA
Neophl_trp_20210813_DRB+LG_IH_1_vid207	207	trap3	13/08/2021	07/08/2021	14/08/2021	IH	Imara	1	Dog	pack	star	B	rivas-blanco/gonnet-dit-revel	10a_back	1_body_length	0	FALSE	NA	FALSE	NA	FALSE	NA
Neophl_trp_20210813_DRB+LG_IH_1_vid208	208	trap3	13/08/2021	07/08/2021	14/08/2021	IH	Imara	1	Dog	pack	star	B	rivas-blanco/gonnet-dit-revel	10a_back	touch	1	FALSE	NA	FALSE	NA	FALSE	NA	imara sniffing
Neophl_trp_20210813_DRB+LG_IH_1_vid209	209	trap3	13/08/2021	07/08/2021	14/08/2021	IH	Imara	1	Dog	pack	star	B	rivas-blanco/gonnet-dit-revel	10a_back	1_body_length	0	FALSE	NA	FALSE	NA	FALSE	NA
Neophl_trp_20210813_DRB+LG_IH_1_vid210	210	trap3	13/08/2021	07/08/2021	14/08/2021	IH	Imara	1	Dog	pack	star	B	rivas-blanco/gonnet-dit-revel	10a_back	2_body_length	0	FALSE	NA	FALSE	NA	FALSE	NA
Neophl_trp_20210813_DRB+LG_IH_1_vid211	211	trap3	13/08/2021	07/08/2021	14/08/2021	IH	Imara	1	Dog	pack	star	B	rivas-blanco/gonnet-dit-revel	10a_back	1_body_length	0	FALSE	NA	FALSE	NA	FALSE	NA
Neophl_trp_20210813_DRB+LG_IH_1_vid212	212	trap3	13/08/2021	07/08/2021	14/08/2021	IH	Imara	1	Dog	pack	star	B	rivas-blanco/gonnet-dit-revel	10a_back	1_body_length	0	FALSE	NA	FALSE	NA	FALSE	NA
Neophl_trp_20210813_DRB+LG_IH_1_vid213	213	trap3	13/08/2021	07/08/2021	14/08/2021	IH	Imara	1	Dog	pack	star	B	rivas-blanco/gonnet-dit-revel	10a_back	2_body_length	0	FALSE	NA	FALSE	NA	FALSE	NA
Neophl_trp_20210813_DRB+LG_IH_1_vid214	214	trap3	13/08/2021	07/08/2021	14/08/2021	IH	Imara	1	Dog	pack	star	B	rivas-blanco/gonnet-dit-revel	10a_back	2_body_length	0	FALSE	NA	FALSE	NA	FALSE	NA	mating
Neophl_trp_20210813_DRB+LG_IH_1_vid215	215	trap3	13/08/2021	07/08/2021	14/08/2021	IH	Imara	1	Dog	pack	star	B	rivas-blanco/gonnet-dit-revel	10a_back	2_body_length	0	FALSE	NA	FALSE	NA	FALSE	NA	mating while walking
Neophl_trp_20210814_DRB+LG_IH_1_vid217	217	trap3	14/08/2021	07/08/2021	14/08/2021	IH	Imara	1	Dog	pack	star	B	rivas-blanco/gonnet-dit-revel	10a_back	2_body_length	0	FALSE	NA	FALSE	NA	FALSE	NA
Neophl_trp_20210814_DRB+LG_IH_1_vid219	219	trap3	14/08/2021	07/08/2021	14/08/2021	IH	Imara	1	Dog	pack	star	B	rivas-blanco/gonnet-dit-revel	10a_back	1_body_length	0	FALSE	NA	FALSE	NA	FALSE	NA
Neophl_trp_20210814_DRB+LG_IH_1_vid220	220	trap3	14/08/2021	07/08/2021	14/08/2021	IH	Imara	1	Dog	pack	star	B	rivas-blanco/gonnet-dit-revel	10a_back	2_body_length	0	FALSE	NA	FALSE	NA	FALSE	NA
Neophl_trp_20210814_DRB+LG_IH_1_vid221	221	trap3	14/08/2021	07/08/2021	14/08/2021	IH	Imara	1	Dog	pack	star	B	rivas-blanco/gonnet-dit-revel	10a_back	2_body_length	0	FALSE	NA	FALSE	NA	FALSE	NA
Neophl_trp_20210814_DRB+LG_IH_1_vid222	222	trap3	14/08/2021	07/08/2021	14/08/2021	IH	Imara	1	Dog	pack	star	B	rivas-blanco/gonnet-dit-revel	10a_back	2_body_length	0	FALSE	NA	FALSE	NA	FALSE	NA
Neophl_trp_20210814_DRB+LG_IH_1_vid223	223	trap3	14/08/2021	07/08/2021	14/08/2021	IH	Imara	1	Dog	pack	star	B	rivas-blanco/gonnet-dit-revel	10a_back	2_body_length	0	FALSE	NA	FALSE	NA	FALSE	NA
Neophl_trp_20210814_DRB+LG_IH_1_vid224	224	trap3	14/08/2021	07/08/2021	14/08/2021	IH	Imara	1	Dog	pack	star	B	rivas-blanco/gonnet-dit-revel	10a_back	nothing	0	FALSE	NA	FALSE	NA	FALSE	NA
Neophl_trp_20210814_DRB+LG_IH_1_vid225	225	trap3	14/08/2021	07/08/2021	14/08/2021	IH	Imara	1	Dog	pack	star	B	rivas-blanco/gonnet-dit-revel	10a_back	1_body_length	0	FALSE	NA	FALSE	NA	FALSE	NA
Neophl_trp_20210814_DRB+LG_IH_1_vid226	226	trap3	14/08/2021	07/08/2021	14/08/2021	IH	Imara	1	Dog	pack	star	B	rivas-blanco/gonnet-dit-revel	10a_back	2_body_length	0	FALSE	NA	FALSE	NA	FALSE	NA
Neophl_trp_20210814_DRB+LG_IH_1_vid228	228	trap3	14/08/2021	07/08/2021	14/08/2021	IH	Imara	1	Dog	pack	star	B	rivas-blanco/gonnet-dit-revel	10a_back	1_body_length	0	FALSE	NA	FALSE	NA	FALSE	NA
Neophl_trp_20210817_DRB+LG_GYW_1_vid1	1	trap1	17/08/2021	17/08/2021	24/08/2021	GYW	Geronimo	1	Wolf	pack	capital_a	C	rivas-blanco/gonnet-dit-revel	6	touch	16	TRUE	0	TRUE	0	TRUE	0	Gero and Yukon sniff
Neophl_trp_20210817_DRB+LG_GYW_1_vid2	2	trap1	17/08/2021	17/08/2021	24/08/2021	GYW	Geronimo	1	Wolf	pack	capital_a	C	rivas-blanco/gonnet-dit-revel	6	touch	4	FALSE	NA	FALSE	NA	FALSE	NA	Gero pee
Neophl_trp_20210817_DRB+LG_GYW_1_vid6	6	trap1	17/08/2021	17/08/2021	24/08/2021	GYW	Geronimo	1	Wolf	pack	capital_a	C	rivas-blanco/gonnet-dit-revel	6	nothing	0	FALSE	NA	FALSE	NA	FALSE	NA
Neophl_trp_20210817_DRB+LG_GYW_1_vid7	7	trap1	17/08/2021	17/08/2021	24/08/2021	GYW	Geronimo	1	Wolf	pack	capital_a	C	rivas-blanco/gonnet-dit-revel	6	2_body_length	0	FALSE	NA	FALSE	NA	FALSE	NA
Neophl_trp_20210817_DRB+LG_GYW_1_vid8	8	trap1	17/08/2021	17/08/2021	24/08/2021	GYW	Geronimo	1	Wolf	pack	capital_a	C	rivas-blanco/gonnet-dit-revel	6	2_body_length	0	FALSE	NA	FALSE	NA	FALSE	NA
Neophl_trp_20210817_DRB+LG_GYW_1_vid11	11	trap1	17/08/2021	17/08/2021	24/08/2021	GYW	Geronimo	1	Wolf	pack	capital_a	C	rivas-blanco/gonnet-dit-revel	6	nothing	0	FALSE	NA	FALSE	NA	FALSE	NA
Neophl_trp_20210817_DRB+LG_GYW_1_vid12	12	trap1	17/08/2021	17/08/2021	24/08/2021	GYW	Geronimo	1	Wolf	pack	capital_a	C	rivas-blanco/gonnet-dit-revel	6	2_body_length	0	FALSE	NA	FALSE	NA	FALSE	NA	Gero marking
Neophl_trp_20210817_DRB+LG_GYW_1_vid13	13	trap1	17/08/2021	17/08/2021	24/08/2021	GYW	Geronimo	1	Wolf	pack	capital_a	C	rivas-blanco/gonnet-dit-revel	6	nothing	0	FALSE	NA	FALSE	NA	FALSE	NA	Wamblee approach low posture, interested but 'scared'
Neophl_trp_20210817_DRB+LG_GYW_1_vid14	14	trap1	17/08/2021	17/08/2021	24/08/2021	GYW	Geronimo	1	Wolf	pack	capital_a	C	rivas-blanco/gonnet-dit-revel	6	2_body_length	0	FALSE	NA	FALSE	NA	FALSE	NA
Neophl_trp_20210817_DRB+LG_GYW_1_vid16	16	trap1	17/08/2021	17/08/2021	24/08/2021	GYW	Geronimo	1	Wolf	pack	capital_a	C	rivas-blanco/gonnet-dit-revel	6	1_body_length	0	FALSE	NA	FALSE	NA	FALSE	NA
Neophl_trp_20210817_DRB+LG_GYW_1_vid17	17	trap1	17/08/2021	17/08/2021	24/08/2021	GYW	Geronimo	1	Wolf	pack	capital_a	C	rivas-blanco/gonnet-dit-revel	6	1_body_length	0	FALSE	NA	FALSE	NA	FALSE	NA	play time
Neophl_trp_20210817_DRB+LG_GYW_1_vid18	18	trap1	17/08/2021	17/08/2021	24/08/2021	GYW	Geronimo	1	Wolf	pack	capital_a	C	rivas-blanco/gonnet-dit-revel	6	1_body_length	0	FALSE	NA	FALSE	NA	FALSE	NA
Neophl_trp_20210817_DRB+LG_GYW_1_vid19	19	trap1	17/08/2021	17/08/2021	24/08/2021	GYW	Geronimo	1	Wolf	pack	capital_a	C	rivas-blanco/gonnet-dit-revel	6	nothing	0	FALSE	NA	FALSE	NA	FALSE	NA
Neophl_trp_20210817_DRB+LG_GYW_1_vid20	20	trap1	17/08/2021	17/08/2021	24/08/2021	GYW	Geronimo	1	Wolf	pack	capital_a	C	rivas-blanco/gonnet-dit-revel	6	nothing	0	FALSE	NA	FALSE	NA	FALSE	NA
Neophl_trp_20210817_DRB+LG_GYW_1_vid21	21	trap1	17/08/2021	17/08/2021	24/08/2021	GYW	Geronimo	1	Wolf	pack	capital_a	C	rivas-blanco/gonnet-dit-revel	6	nothing	0	FALSE	NA	FALSE	NA	FALSE	NA	Wamblee run through
Neophl_trp_20210817_DRB+LG_GYW_1_vid22	22	trap1	17/08/2021	17/08/2021	24/08/2021	GYW	Geronimo	1	Wolf	pack	capital_a	C	rivas-blanco/gonnet-dit-revel	6	nothing	0	FALSE	NA	FALSE	NA	FALSE	NA
Neophl_trp_20210817_DRB+LG_GYW_1_vid23	23	trap1	17/08/2021	17/08/2021	24/08/2021	GYW	Geronimo	1	Wolf	pack	capital_a	C	rivas-blanco/gonnet-dit-revel	6	nothing	0	FALSE	NA	FALSE	NA	FALSE	NA
Neophl_trp_20210817_DRB+LG_GYW_1_vid24	24	trap1	17/08/2021	17/08/2021	24/08/2021	GYW	Geronimo	1	Wolf	pack	capital_a	C	rivas-blanco/gonnet-dit-revel	6	nothing	0	FALSE	NA	FALSE	NA	FALSE	NA	Yukon sleep
Neophl_trp_20210817_DRB+LG_GYW_1_vid25	25	trap1	17/08/2021	17/08/2021	24/08/2021	GYW	Geronimo	1	Wolf	pack	capital_a	C	rivas-blanco/gonnet-dit-revel	6	nothing	0	FALSE	NA	FALSE	NA	FALSE	NA	Yukon sleep
Neophl_trp_20210817_DRB+LG_GYW_1_vid26	26	trap1	17/08/2021	17/08/2021	24/08/2021	GYW	Geronimo	1	Wolf	pack	capital_a	C	rivas-blanco/gonnet-dit-revel	6	2_body_length	0	FALSE	NA	FALSE	NA	FALSE	NA
Neophl_trp_20210817_DRB+LG_GYW_1_vid28	28	trap1	17/08/2021	17/08/2021	24/08/2021	GYW	Geronimo	1	Wolf	pack	capital_a	C	rivas-blanco/gonnet-dit-revel	6	nothing	0	FALSE	NA	FALSE	NA	FALSE	NA	Wamblee sniff scared
Neophl_trp_20210817_DRB+LG_GYW_1_vid30	30	trap1	17/08/2021	17/08/2021	24/08/2021	GYW	Geronimo	1	Wolf	pack	capital_a	C	rivas-blanco/gonnet-dit-revel	6	1_body_length	0	FALSE	NA	FALSE	NA	FALSE	NA	play time
Neophl_trp_20210817_DRB+LG_GYW_1_vid32	32	trap1	17/08/2021	17/08/2021	24/08/2021	GYW	Geronimo	1	Wolf	pack	capital_a	C	rivas-blanco/gonnet-dit-revel	6	1_body_length	0	FALSE	NA	FALSE	NA	FALSE	NA
Neophl_trp_20210817_DRB+LG_GYW_1_vid33	33	trap1	17/08/2021	17/08/2021	24/08/2021	GYW	Geronimo	1	Wolf	pack	capital_a	C	rivas-blanco/gonnet-dit-revel	6	nothing	0	FALSE	NA	FALSE	NA	FALSE	NA
Neophl_trp_20210817_DRB+LG_GYW_1_vid34	34	trap1	17/08/2021	17/08/2021	24/08/2021	GYW	Geronimo	1	Wolf	pack	capital_a	C	rivas-blanco/gonnet-dit-revel	6	nothing	0	FALSE	NA	FALSE	NA	FALSE	NA
Neophl_trp_20210817_DRB+LG_GYW_1_vid35	35	trap1	17/08/2021	17/08/2021	24/08/2021	GYW	Geronimo	1	Wolf	pack	capital_a	C	rivas-blanco/gonnet-dit-revel	6	touch	10	FALSE	NA	FALSE	NA	FALSE	NA	Wamblee sniff, Gero sniff, Yukon lick
Neophl_trp_20210817_DRB+LG_GYW_1_vid36	36	trap1	17/08/2021	17/08/2021	24/08/2021	GYW	Geronimo	1	Wolf	pack	capital_a	C	rivas-blanco/gonnet-dit-revel	6	touch	9	FALSE	NA	FALSE	NA	FALSE	NA	Gero sniff
Neophl_trp_20210817_DRB+LG_GYW_1_vid37	37	trap1	17/08/2021	17/08/2021	24/08/2021	GYW	Geronimo	1	Wolf	pack	capital_a	C	rivas-blanco/gonnet-dit-revel	6	nothing	0	FALSE	NA	FALSE	NA	FALSE	NA
Neophl_trp_20210817_DRB+LG_GYW_1_vid38	38	trap1	17/08/2021	17/08/2021	24/08/2021	GYW	Geronimo	1	Wolf	pack	capital_a	C	rivas-blanco/gonnet-dit-revel	6	2_body_length	0	FALSE	NA	FALSE	NA	FALSE	NA
Neophl_trp_20210817_DRB+LG_GYW_1_vid39	39	trap1	17/08/2021	17/08/2021	24/08/2021	GYW	Geronimo	1	Wolf	pack	capital_a	C	rivas-blanco/gonnet-dit-revel	6	2_body_length	0	FALSE	NA	FALSE	NA	FALSE	NA
Neophl_trp_20210817_DRB+LG_GYW_1_vid42	42	trap1	17/08/2021	17/08/2021	24/08/2021	GYW	Geronimo	1	Wolf	pack	capital_a	C	rivas-blanco/gonnet-dit-revel	6	nothing	0	FALSE	NA	FALSE	NA	FALSE	NA
Neophl_trp_20210817_DRB+LG_GYW_1_vid43	43	trap1	17/08/2021	17/08/2021	24/08/2021	GYW	Geronimo	1	Wolf	pack	capital_a	C	rivas-blanco/gonnet-dit-revel	6	nothing	0	FALSE	NA	FALSE	NA	FALSE	NA	Yukon sleep
Neophl_trp_20210817_DRB+LG_GYW_1_vid44	44	trap1	17/08/2021	17/08/2021	24/08/2021	GYW	Geronimo	1	Wolf	pack	capital_a	C	rivas-blanco/gonnet-dit-revel	6	1_body_length	0	FALSE	NA	FALSE	NA	FALSE	NA
Neophl_trp_20210817_DRB+LG_GYW_1_vid45	45	trap1	17/08/2021	17/08/2021	24/08/2021	GYW	Geronimo	1	Wolf	pack	capital_a	C	rivas-blanco/gonnet-dit-revel	6	nothing	0	FALSE	NA	FALSE	NA	FALSE	NA
Neophl_trp_20210817_DRB+LG_GYW_1_vid46	46	trap1	17/08/2021	17/08/2021	24/08/2021	GYW	Geronimo	1	Wolf	pack	capital_a	C	rivas-blanco/gonnet-dit-revel	6	nothing	0	FALSE	NA	FALSE	NA	FALSE	NA
Neophl_trp_20210817_DRB+LG_GYW_1_vid47	47	trap1	17/08/2021	17/08/2021	24/08/2021	GYW	Geronimo	1	Wolf	pack	capital_a	C	rivas-blanco/gonnet-dit-revel	6	2_body_length	0	FALSE	NA	FALSE	NA	FALSE	NA
Neophl_trp_20210817_DRB+LG_GYW_1_vid49	49	trap1	17/08/2021	17/08/2021	24/08/2021	GYW	Geronimo	1	Wolf	pack	capital_a	C	rivas-blanco/gonnet-dit-revel	6	nothing	0	FALSE	NA	FALSE	NA	FALSE	NA	Yukon run through
Neophl_trp_20210817_DRB+LG_GYW_1_vid50	50	trap1	17/08/2021	17/08/2021	24/08/2021	GYW	Geronimo	1	Wolf	pack	capital_a	C	rivas-blanco/gonnet-dit-revel	6	nothing	0	FALSE	NA	FALSE	NA	FALSE	NA
Neophl_trp_20210817_DRB+LG_GYW_1_vid54	54	trap1	17/08/2021	17/08/2021	24/08/2021	GYW	Geronimo	1	Wolf	pack	capital_a	C	rivas-blanco/gonnet-dit-revel	6	1_body_length	0	FALSE	NA	FALSE	NA	FALSE	NA	Gero run through
Neophl_trp_20210817_DRB+LG_GYW_1_vid55	55	trap1	17/08/2021	17/08/2021	24/08/2021	GYW	Geronimo	1	Wolf	pack	capital_a	C	rivas-blanco/gonnet-dit-revel	6	1_body_length	0	FALSE	NA	FALSE	NA	FALSE	NA
Neophl_trp_20210817_DRB+LG_GYW_1_vid56	56	trap1	17/08/2021	17/08/2021	24/08/2021	GYW	Geronimo	1	Wolf	pack	capital_a	C	rivas-blanco/gonnet-dit-revel	6	2_body_length	0	FALSE	NA	FALSE	NA	FALSE	NA
Neophl_trp_20210817_DRB+LG_GYW_1_vid57	57	trap1	17/08/2021	17/08/2021	24/08/2021	GYW	Geronimo	1	Wolf	pack	capital_a	C	rivas-blanco/gonnet-dit-revel	6	nothing	0	FALSE	NA	FALSE	NA	FALSE	NA
Neophl_trp_20210817_DRB+LG_GYW_1_vid62	62	trap1	17/08/2021	17/08/2021	24/08/2021	GYW	Geronimo	1	Wolf	pack	capital_a	C	rivas-blanco/gonnet-dit-revel	6	nothing	0	FALSE	NA	FALSE	NA	FALSE	NA
Neophl_trp_20210817_DRB+LG_GYW_1_vid67	67	trap1	17/08/2021	17/08/2021	24/08/2021	GYW	Geronimo	1	Wolf	pack	capital_a	C	rivas-blanco/gonnet-dit-revel	6	nothing	0	FALSE	NA	FALSE	NA	FALSE	NA
Neophl_trp_20210817_DRB+LG_GYW_1_vid71	71	trap1	17/08/2021	17/08/2021	24/08/2021	GYW	Geronimo	1	Wolf	pack	capital_a	C	rivas-blanco/gonnet-dit-revel	6	2_body_length	0	FALSE	NA	FALSE	NA	FALSE	NA
Neophl_trp_20210817_DRB+LG_GYW_1_vid73	73	trap1	17/08/2021	17/08/2021	24/08/2021	GYW	Geronimo	1	Wolf	pack	capital_a	C	rivas-blanco/gonnet-dit-revel	6	1_body_length	0	FALSE	NA	FALSE	NA	FALSE	NA
Neophl_trp_20210817_DRB+LG_GYW_1_vid77	77	trap1	17/08/2021	17/08/2021	24/08/2021	GYW	Geronimo	1	Wolf	pack	capital_a	C	rivas-blanco/gonnet-dit-revel	6	1_body_length	0	FALSE	NA	FALSE	NA	FALSE	NA
Neophl_trp_20210817_DRB+LG_GYW_1_vid81	81	trap1	17/08/2021	17/08/2021	24/08/2021	GYW	Geronimo	1	Wolf	pack	capital_a	C	rivas-blanco/gonnet-dit-revel	6	2_body_length	0	FALSE	NA	FALSE	NA	FALSE	NA
Neophl_trp_20210817_DRB+LG_GYW_1_vid82	82	trap1	17/08/2021	17/08/2021	24/08/2021	GYW	Geronimo	1	Wolf	pack	capital_a	C	rivas-blanco/gonnet-dit-revel	6	2_body_length	0	FALSE	NA	FALSE	NA	FALSE	NA
Neophl_trp_20210817_DRB+LG_GYW_1_vid84	84	trap1	17/08/2021	17/08/2021	24/08/2021	GYW	Geronimo	1	Wolf	pack	capital_a	C	rivas-blanco/gonnet-dit-revel	6	nothing	0	FALSE	NA	FALSE	NA	FALSE	NA
Neophl_trp_20210818_DRB+LG_GYW_1_vid89	89	trap1	18/08/2021	17/08/2021	24/08/2021	GYW	Geronimo	1	Wolf	pack	capital_a	C	rivas-blanco/gonnet-dit-revel	6	nothing	0	FALSE	NA	FALSE	NA	FALSE	NA
Neophl_trp_20210818_DRB+LG_GYW_1_vid90	90	trap1	18/08/2021	17/08/2021	24/08/2021	GYW	Geronimo	1	Wolf	pack	capital_a	C	rivas-blanco/gonnet-dit-revel	6	1_body_length	0	FALSE	NA	FALSE	NA	FALSE	NA
Neophl_trp_20210818_DRB+LG_GYW_1_vid99	99	trap1	18/08/2021	17/08/2021	24/08/2021	GYW	Geronimo	1	Wolf	pack	capital_a	C	rivas-blanco/gonnet-dit-revel	6	nothing	0	FALSE	NA	FALSE	NA	FALSE	NA
Neophl_trp_20210818_DRB+LG_GYW_1_vid101	101	trap1	18/08/2021	17/08/2021	24/08/2021	GYW	Geronimo	1	Wolf	pack	capital_a	C	rivas-blanco/gonnet-dit-revel	6	2_body_length	0	FALSE	NA	FALSE	NA	FALSE	NA
Neophl_trp_20210818_DRB+LG_GYW_1_vid102	102	trap1	18/08/2021	17/08/2021	24/08/2021	GYW	Geronimo	1	Wolf	pack	capital_a	C	rivas-blanco/gonnet-dit-revel	6	nothing	0	FALSE	NA	FALSE	NA	FALSE	NA
Neophl_trp_20210818_DRB+LG_GYW_1_vid103	103	trap1	18/08/2021	17/08/2021	24/08/2021	GYW	Geronimo	1	Wolf	pack	capital_a	C	rivas-blanco/gonnet-dit-revel	6	nothing	0	FALSE	NA	FALSE	NA	FALSE	NA
Neophl_trp_20210818_DRB+LG_GYW_1_vid105	105	trap1	18/08/2021	17/08/2021	24/08/2021	GYW	Geronimo	1	Wolf	pack	capital_a	C	rivas-blanco/gonnet-dit-revel	6	nothing	0	FALSE	NA	FALSE	NA	FALSE	NA
Neophl_trp_20210818_DRB+LG_GYW_1_vid106	106	trap1	18/08/2021	17/08/2021	24/08/2021	GYW	Geronimo	1	Wolf	pack	capital_a	C	rivas-blanco/gonnet-dit-revel	6	2_body_length	0	FALSE	NA	FALSE	NA	FALSE	NA
Neophl_trp_20210818_DRB+LG_GYW_1_vid110	110	trap1	18/08/2021	17/08/2021	24/08/2021	GYW	Geronimo	1	Wolf	pack	capital_a	C	rivas-blanco/gonnet-dit-revel	6	touch	2	FALSE	NA	FALSE	NA	FALSE	NA	Gero sniff
Neophl_trp_20210818_DRB+LG_GYW_1_vid112	112	trap1	18/08/2021	17/08/2021	24/08/2021	GYW	Geronimo	1	Wolf	pack	capital_a	C	rivas-blanco/gonnet-dit-revel	6	2_body_length	0	FALSE	NA	FALSE	NA	FALSE	NA
Neophl_trp_20210818_DRB+LG_GYW_1_vid113	113	trap1	18/08/2021	17/08/2021	24/08/2021	GYW	Geronimo	1	Wolf	pack	capital_a	C	rivas-blanco/gonnet-dit-revel	6	2_body_length	0	FALSE	NA	FALSE	NA	FALSE	NA
Neophl_trp_20210818_DRB+LG_GYW_1_vid114	114	trap1	18/08/2021	17/08/2021	24/08/2021	GYW	Geronimo	1	Wolf	pack	capital_a	C	rivas-blanco/gonnet-dit-revel	6	nothing	0	FALSE	NA	FALSE	NA	FALSE	NA	Yukon sniff
Neophl_trp_20210818_DRB+LG_GYW_1_vid116	116	trap1	18/08/2021	17/08/2021	24/08/2021	GYW	Geronimo	1	Wolf	pack	capital_a	C	rivas-blanco/gonnet-dit-revel	6	nothing	0	FALSE	NA	FALSE	NA	FALSE	NA
Neophl_trp_20210818_DRB+LG_GYW_1_vid117	117	trap1	18/08/2021	17/08/2021	24/08/2021	GYW	Geronimo	1	Wolf	pack	capital_a	C	rivas-blanco/gonnet-dit-revel	6	nothing	0	FALSE	NA	FALSE	NA	FALSE	NA
Neophl_trp_20210818_DRB+LG_GYW_1_vid118	118	trap1	18/08/2021	17/08/2021	24/08/2021	GYW	Geronimo	1	Wolf	pack	capital_a	C	rivas-blanco/gonnet-dit-revel	6	1_body_length	0	FALSE	NA	FALSE	NA	FALSE	NA
Neophl_trp_20210818_DRB+LG_GYW_1_vid119	119	trap1	18/08/2021	17/08/2021	24/08/2021	GYW	Geronimo	1	Wolf	pack	capital_a	C	rivas-blanco/gonnet-dit-revel	6	2_body_length	0	FALSE	NA	FALSE	NA	FALSE	NA	Gero sleep
Neophl_trp_20210818_DRB+LG_GYW_1_vid120	120	trap1	18/08/2021	17/08/2021	24/08/2021	GYW	Geronimo	1	Wolf	pack	capital_a	C	rivas-blanco/gonnet-dit-revel	6	2_body_length	0	FALSE	NA	FALSE	NA	FALSE	NA	Gero sleep
Neophl_trp_20210818_DRB+LG_GYW_1_vid121	121	trap1	18/08/2021	17/08/2021	24/08/2021	GYW	Geronimo	1	Wolf	pack	capital_a	C	rivas-blanco/gonnet-dit-revel	6	2_body_length	0	FALSE	NA	FALSE	NA	FALSE	NA	Gero sleep
Neophl_trp_20210818_DRB+LG_GYW_1_vid122	122	trap1	18/08/2021	17/08/2021	24/08/2021	GYW	Geronimo	1	Wolf	pack	capital_a	C	rivas-blanco/gonnet-dit-revel	6	2_body_length	0	FALSE	NA	FALSE	NA	FALSE	NA	Gero sleep
Neophl_trp_20210818_DRB+LG_GYW_1_vid124	124	trap1	18/08/2021	17/08/2021	24/08/2021	GYW	Geronimo	1	Wolf	pack	capital_a	C	rivas-blanco/gonnet-dit-revel	6	2_body_length	0	FALSE	NA	FALSE	NA	FALSE	NA
Neophl_trp_20210818_DRB+LG_GYW_1_vid125	125	trap1	18/08/2021	17/08/2021	24/08/2021	GYW	Geronimo	1	Wolf	pack	capital_a	C	rivas-blanco/gonnet-dit-revel	6	2_body_length	0	FALSE	NA	FALSE	NA	FALSE	NA
Neophl_trp_20210818_DRB+LG_GYW_1_vid127	127	trap1	18/08/2021	17/08/2021	24/08/2021	GYW	Geronimo	1	Wolf	pack	capital_a	C	rivas-blanco/gonnet-dit-revel	6	2_body_length	0	FALSE	NA	FALSE	NA	FALSE	NA	Gero sleep
Neophl_trp_20210818_DRB+LG_GYW_1_vid128	128	trap1	18/08/2021	17/08/2021	24/08/2021	GYW	Geronimo	1	Wolf	pack	capital_a	C	rivas-blanco/gonnet-dit-revel	6	2_body_length	0	FALSE	NA	FALSE	NA	FALSE	NA	Gero sleep
Neophl_trp_20210818_DRB+LG_GYW_1_vid129	129	trap1	18/08/2021	17/08/2021	24/08/2021	GYW	Geronimo	1	Wolf	pack	capital_a	C	rivas-blanco/gonnet-dit-revel	6	2_body_length	0	FALSE	NA	FALSE	NA	FALSE	NA	Both Gero and Yukon sleep
Neophl_trp_20210818_DRB+LG_GYW_1_vid130	130	trap1	18/08/2021	17/08/2021	24/08/2021	GYW	Geronimo	1	Wolf	pack	capital_a	C	rivas-blanco/gonnet-dit-revel	6	2_body_length	0	FALSE	NA	FALSE	NA	FALSE	NA
Neophl_trp_20210818_DRB+LG_GYW_1_vid131	131	trap1	18/08/2021	17/08/2021	24/08/2021	GYW	Geronimo	1	Wolf	pack	capital_a	C	rivas-blanco/gonnet-dit-revel	6	1_body_length	0	FALSE	NA	FALSE	NA	FALSE	NA	Yukon sleep
Neophl_trp_20210818_DRB+LG_GYW_1_vid132	132	trap1	18/08/2021	17/08/2021	24/08/2021	GYW	Geronimo	1	Wolf	pack	capital_a	C	rivas-blanco/gonnet-dit-revel	6	2_body_length	0	FALSE	NA	FALSE	NA	FALSE	NA
Neophl_trp_20210818_DRB+LG_GYW_1_vid135	135	trap1	18/08/2021	17/08/2021	24/08/2021	GYW	Geronimo	1	Wolf	pack	capital_a	C	rivas-blanco/gonnet-dit-revel	6	2_body_length	0	FALSE	NA	FALSE	NA	FALSE	NA
Neophl_trp_20210818_DRB+LG_GYW_1_vid136	136	trap1	18/08/2021	17/08/2021	24/08/2021	GYW	Geronimo	1	Wolf	pack	capital_a	C	rivas-blanco/gonnet-dit-revel	6	2_body_length	0	FALSE	NA	FALSE	NA	FALSE	NA
Neophl_trp_20210818_DRB+LG_GYW_1_vid137	137	trap1	18/08/2021	17/08/2021	24/08/2021	GYW	Geronimo	1	Wolf	pack	capital_a	C	rivas-blanco/gonnet-dit-revel	6	2_body_length	0	FALSE	NA	FALSE	NA	FALSE	NA
Neophl_trp_20210818_DRB+LG_GYW_1_vid138	138	trap1	18/08/2021	17/08/2021	24/08/2021	GYW	Geronimo	1	Wolf	pack	capital_a	C	rivas-blanco/gonnet-dit-revel	6	2_body_length	0	FALSE	NA	FALSE	NA	FALSE	NA
Neophl_trp_20210818_DRB+LG_GYW_1_vid139	139	trap1	18/08/2021	17/08/2021	24/08/2021	GYW	Geronimo	1	Wolf	pack	capital_a	C	rivas-blanco/gonnet-dit-revel	6	1_body_length	0	FALSE	NA	FALSE	NA	FALSE	NA	Gero run through
Neophl_trp_20210818_DRB+LG_GYW_1_vid140	140	trap1	18/08/2021	17/08/2021	24/08/2021	GYW	Geronimo	1	Wolf	pack	capital_a	C	rivas-blanco/gonnet-dit-revel	6	nothing	0	FALSE	NA	FALSE	NA	FALSE	NA
Neophl_trp_20210818_DRB+LG_GYW_1_vid141	141	trap1	18/08/2021	17/08/2021	24/08/2021	GYW	Geronimo	1	Wolf	pack	capital_a	C	rivas-blanco/gonnet-dit-revel	6	2_body_length	0	FALSE	NA	FALSE	NA	FALSE	NA
Neophl_trp_20210818_DRB+LG_GYW_1_vid142	142	trap1	18/08/2021	17/08/2021	24/08/2021	GYW	Geronimo	1	Wolf	pack	capital_a	C	rivas-blanco/gonnet-dit-revel	6	1_body_length	0	FALSE	NA	FALSE	NA	FALSE	NA
Neophl_trp_20210818_DRB+LG_GYW_1_vid147	147	trap1	18/08/2021	17/08/2021	24/08/2021	GYW	Geronimo	1	Wolf	pack	capital_a	C	rivas-blanco/gonnet-dit-revel	6	nothing	0	FALSE	NA	FALSE	NA	FALSE	NA
Neophl_trp_20210818_DRB+LG_GYW_1_vid148	148	trap1	18/08/2021	17/08/2021	24/08/2021	GYW	Geronimo	1	Wolf	pack	capital_a	C	rivas-blanco/gonnet-dit-revel	6	nothing	0	FALSE	NA	FALSE	NA	FALSE	NA
Neophl_trp_20210818_DRB+LG_GYW_1_vid149	149	trap1	18/08/2021	17/08/2021	24/08/2021	GYW	Geronimo	1	Wolf	pack	capital_a	C	rivas-blanco/gonnet-dit-revel	6	nothing	0	FALSE	NA	FALSE	NA	FALSE	NA
Neophl_trp_20210818_DRB+LG_GYW_1_vid150	150	trap1	18/08/2021	17/08/2021	24/08/2021	GYW	Geronimo	1	Wolf	pack	capital_a	C	rivas-blanco/gonnet-dit-revel	6	nothing	0	FALSE	NA	FALSE	NA	FALSE	NA
Neophl_trp_20210818_DRB+LG_GYW_1_vid152	152	trap1	18/08/2021	17/08/2021	24/08/2021	GYW	Geronimo	1	Wolf	pack	capital_a	C	rivas-blanco/gonnet-dit-revel	6	2_body_length	0	FALSE	NA	FALSE	NA	FALSE	NA
Neophl_trp_20210818_DRB+LG_GYW_1_vid154	154	trap1	18/08/2021	17/08/2021	24/08/2021	GYW	Geronimo	1	Wolf	pack	capital_a	C	rivas-blanco/gonnet-dit-revel	6	nothing	0	FALSE	NA	FALSE	NA	FALSE	NA	howling
Neophl_trp_20210818_DRB+LG_GYW_1_vid155	155	trap1	18/08/2021	17/08/2021	24/08/2021	GYW	Geronimo	1	Wolf	pack	capital_a	C	rivas-blanco/gonnet-dit-revel	6	2_body_length	0	FALSE	NA	FALSE	NA	FALSE	NA
Neophl_trp_20210818_DRB+LG_GYW_1_vid157	157	trap1	18/08/2021	17/08/2021	24/08/2021	GYW	Geronimo	1	Wolf	pack	capital_a	C	rivas-blanco/gonnet-dit-revel	6	nothing	0	FALSE	NA	FALSE	NA	FALSE	NA
Neophl_trp_20210818_DRB+LG_GYW_1_vid158	158	trap1	18/08/2021	17/08/2021	24/08/2021	GYW	Geronimo	1	Wolf	pack	capital_a	C	rivas-blanco/gonnet-dit-revel	6	nothing	0	FALSE	NA	FALSE	NA	FALSE	NA
Neophl_trp_20210818_DRB+LG_GYW_1_vid159	159	trap1	18/08/2021	17/08/2021	24/08/2021	GYW	Geronimo	1	Wolf	pack	capital_a	C	rivas-blanco/gonnet-dit-revel	6	nothing	0	FALSE	NA	FALSE	NA	FALSE	NA
Neophl_trp_20210818_DRB+LG_GYW_1_vid161	161	trap1	18/08/2021	17/08/2021	24/08/2021	GYW	Geronimo	1	Wolf	pack	capital_a	C	rivas-blanco/gonnet-dit-revel	6	1_body_length	0	FALSE	NA	FALSE	NA	FALSE	NA	Gero run through
Neophl_trp_20210818_DRB+LG_GYW_1_vid164	164	trap1	18/08/2021	17/08/2021	24/08/2021	GYW	Geronimo	1	Wolf	pack	capital_a	C	rivas-blanco/gonnet-dit-revel	6	2_body_length	0	FALSE	NA	FALSE	NA	FALSE	NA
Neophl_trp_20210818_DRB+LG_GYW_1_vid165	165	trap1	18/08/2021	17/08/2021	24/08/2021	GYW	Geronimo	1	Wolf	pack	capital_a	C	rivas-blanco/gonnet-dit-revel	6	1_body_length	0	FALSE	NA	FALSE	NA	FALSE	NA
Neophl_trp_20210818_DRB+LG_GYW_1_vid167	167	trap1	18/08/2021	17/08/2021	24/08/2021	GYW	Geronimo	1	Wolf	pack	capital_a	C	rivas-blanco/gonnet-dit-revel	6	2_body_length	0	FALSE	NA	FALSE	NA	FALSE	NA
Neophl_trp_20210818_DRB+LG_GYW_1_vid168	168	trap1	18/08/2021	17/08/2021	24/08/2021	GYW	Geronimo	1	Wolf	pack	capital_a	C	rivas-blanco/gonnet-dit-revel	6	2_body_length	0	FALSE	NA	FALSE	NA	FALSE	NA
Neophl_trp_20210818_DRB+LG_GYW_1_vid170	170	trap1	18/08/2021	17/08/2021	24/08/2021	GYW	Geronimo	1	Wolf	pack	capital_a	C	rivas-blanco/gonnet-dit-revel	6	2_body_length	0	FALSE	NA	FALSE	NA	FALSE	NA
Neophl_trp_20210818_DRB+LG_GYW_1_vid171	171	trap1	18/08/2021	17/08/2021	24/08/2021	GYW	Geronimo	1	Wolf	pack	capital_a	C	rivas-blanco/gonnet-dit-revel	6	2_body_length	0	FALSE	NA	FALSE	NA	FALSE	NA
Neophl_trp_20210818_DRB+LG_GYW_1_vid172	172	trap1	18/08/2021	17/08/2021	24/08/2021	GYW	Geronimo	1	Wolf	pack	capital_a	C	rivas-blanco/gonnet-dit-revel	6	nothing	0	FALSE	NA	FALSE	NA	FALSE	NA
Neophl_trp_20210818_DRB+LG_GYW_1_vid174	174	trap1	18/08/2021	17/08/2021	24/08/2021	GYW	Geronimo	1	Wolf	pack	capital_a	C	rivas-blanco/gonnet-dit-revel	6	2_body_length	0	FALSE	NA	FALSE	NA	FALSE	NA
Neophl_trp_20210818_DRB+LG_GYW_1_vid176	176	trap1	18/08/2021	17/08/2021	24/08/2021	GYW	Geronimo	1	Wolf	pack	capital_a	C	rivas-blanco/gonnet-dit-revel	6	2_body_length	0	FALSE	NA	FALSE	NA	FALSE	NA
Neophl_trp_20210818_DRB+LG_GYW_1_vid183	183	trap1	18/08/2021	17/08/2021	24/08/2021	GYW	Geronimo	1	Wolf	pack	capital_a	C	rivas-blanco/gonnet-dit-revel	6	nothing	0	FALSE	NA	FALSE	NA	FALSE	NA	Yukon sleep
Neophl_trp_20210818_DRB+LG_GYW_1_vid185	185	trap1	18/08/2021	17/08/2021	24/08/2021	GYW	Geronimo	1	Wolf	pack	capital_a	C	rivas-blanco/gonnet-dit-revel	6	2_body_length	0	FALSE	NA	FALSE	NA	FALSE	NA	Gero sleep
Neophl_trp_20210818_DRB+LG_GYW_1_vid186	186	trap1	18/08/2021	17/08/2021	24/08/2021	GYW	Geronimo	1	Wolf	pack	capital_a	C	rivas-blanco/gonnet-dit-revel	6	2_body_length	0	FALSE	NA	FALSE	NA	FALSE	NA	Gero sleep
Neophl_trp_20210818_DRB+LG_GYW_1_vid187	187	trap1	18/08/2021	17/08/2021	24/08/2021	GYW	Geronimo	1	Wolf	pack	capital_a	C	rivas-blanco/gonnet-dit-revel	6	2_body_length	0	FALSE	NA	FALSE	NA	FALSE	NA	Gero sleep
Neophl_trp_20210818_DRB+LG_GYW_1_vid188	188	trap1	18/08/2021	17/08/2021	24/08/2021	GYW	Geronimo	1	Wolf	pack	capital_a	C	rivas-blanco/gonnet-dit-revel	6	nothing	0	FALSE	NA	FALSE	NA	FALSE	NA	play time
Neophl_trp_20210818_DRB+LG_GYW_1_vid190	190	trap1	18/08/2021	17/08/2021	24/08/2021	GYW	Geronimo	1	Wolf	pack	capital_a	C	rivas-blanco/gonnet-dit-revel	6	2_body_length	0	FALSE	NA	FALSE	NA	FALSE	NA
Neophl_trp_20210818_DRB+LG_GYW_1_vid191	191	trap1	18/08/2021	17/08/2021	24/08/2021	GYW	Geronimo	1	Wolf	pack	capital_a	C	rivas-blanco/gonnet-dit-revel	6	2_body_length	0	FALSE	NA	FALSE	NA	FALSE	NA
Neophl_trp_20210818_DRB+LG_GYW_1_vid192	192	trap1	18/08/2021	17/08/2021	24/08/2021	GYW	Geronimo	1	Wolf	pack	capital_a	C	rivas-blanco/gonnet-dit-revel	6	1_body_length	0	FALSE	NA	FALSE	NA	FALSE	NA
Neophl_trp_20210818_DRB+LG_GYW_1_vid193	193	trap1	18/08/2021	17/08/2021	24/08/2021	GYW	Geronimo	1	Wolf	pack	capital_a	C	rivas-blanco/gonnet-dit-revel	6	2_body_length	0	FALSE	NA	FALSE	NA	FALSE	NA
Neophl_trp_20210818_DRB+LG_GYW_1_vid195	195	trap1	18/08/2021	17/08/2021	24/08/2021	GYW	Geronimo	1	Wolf	pack	capital_a	C	rivas-blanco/gonnet-dit-revel	6	1_body_length	0	FALSE	NA	FALSE	NA	FALSE	NA
Neophl_trp_20210818_DRB+LG_GYW_1_vid196	196	trap1	18/08/2021	17/08/2021	24/08/2021	GYW	Geronimo	1	Wolf	pack	capital_a	C	rivas-blanco/gonnet-dit-revel	6	2_body_length	0	FALSE	NA	FALSE	NA	FALSE	NA
Neophl_trp_20210818_DRB+LG_GYW_1_vid199	199	trap1	18/08/2021	17/08/2021	24/08/2021	GYW	Geronimo	1	Wolf	pack	capital_a	C	rivas-blanco/gonnet-dit-revel	6	2_body_length	0	FALSE	NA	FALSE	NA	FALSE	NA
Neophl_trp_20210818_DRB+LG_GYW_1_vid200	200	trap1	18/08/2021	17/08/2021	24/08/2021	GYW	Geronimo	1	Wolf	pack	capital_a	C	rivas-blanco/gonnet-dit-revel	6	nothing	0	FALSE	NA	FALSE	NA	FALSE	NA
Neophl_trp_20210818_DRB+LG_GYW_1_vid201	201	trap1	18/08/2021	17/08/2021	24/08/2021	GYW	Geronimo	1	Wolf	pack	capital_a	C	rivas-blanco/gonnet-dit-revel	6	nothing	0	FALSE	NA	FALSE	NA	FALSE	NA
Neophl_trp_20210818_DRB+LG_GYW_1_vid203	203	trap1	18/08/2021	17/08/2021	24/08/2021	GYW	Geronimo	1	Wolf	pack	capital_a	C	rivas-blanco/gonnet-dit-revel	6	nothing	0	FALSE	NA	FALSE	NA	FALSE	NA
Neophl_trp_20210818_DRB+LG_GYW_1_vid205	205	trap1	18/08/2021	17/08/2021	24/08/2021	GYW	Geronimo	1	Wolf	pack	capital_a	C	rivas-blanco/gonnet-dit-revel	6	2_body_length	0	FALSE	NA	FALSE	NA	FALSE	NA
Neophl_trp_20210818_DRB+LG_GYW_1_vid207	207	trap1	18/08/2021	17/08/2021	24/08/2021	GYW	Geronimo	1	Wolf	pack	capital_a	C	rivas-blanco/gonnet-dit-revel	6	2_body_length	0	FALSE	NA	FALSE	NA	FALSE	NA
Neophl_trp_20210818_DRB+LG_GYW_1_vid211	211	trap1	18/08/2021	17/08/2021	24/08/2021	GYW	Geronimo	1	Wolf	pack	capital_a	C	rivas-blanco/gonnet-dit-revel	6	nothing	0	FALSE	NA	FALSE	NA	FALSE	NA	Wamblee sniff
Neophl_trp_20210818_DRB+LG_GYW_1_vid212	212	trap1	18/08/2021	17/08/2021	24/08/2021	GYW	Geronimo	1	Wolf	pack	capital_a	C	rivas-blanco/gonnet-dit-revel	6	1_body_length	0	FALSE	NA	FALSE	NA	FALSE	NA
Neophl_trp_20210818_DRB+LG_GYW_1_vid213	213	trap1	18/08/2021	17/08/2021	24/08/2021	GYW	Geronimo	1	Wolf	pack	capital_a	C	rivas-blanco/gonnet-dit-revel	6	nothing	0	FALSE	NA	FALSE	NA	FALSE	NA	play time
Neophl_trp_20210818_DRB+LG_GYW_1_vid214	214	trap1	18/08/2021	17/08/2021	24/08/2021	GYW	Geronimo	1	Wolf	pack	capital_a	C	rivas-blanco/gonnet-dit-revel	6	2_body_length	0	FALSE	NA	FALSE	NA	FALSE	NA
Neophl_trp_20210818_DRB+LG_GYW_1_vid215	215	trap1	18/08/2021	17/08/2021	24/08/2021	GYW	Geronimo	1	Wolf	pack	capital_a	C	rivas-blanco/gonnet-dit-revel	6	2_body_length	0	FALSE	NA	FALSE	NA	FALSE	NA
Neophl_trp_20210818_DRB+LG_GYW_1_vid216	216	trap1	18/08/2021	17/08/2021	24/08/2021	GYW	Geronimo	1	Wolf	pack	capital_a	C	rivas-blanco/gonnet-dit-revel	6	2_body_length	0	FALSE	NA	FALSE	NA	FALSE	NA
Neophl_trp_20210818_DRB+LG_GYW_1_vid217	217	trap1	18/08/2021	17/08/2021	24/08/2021	GYW	Geronimo	1	Wolf	pack	capital_a	C	rivas-blanco/gonnet-dit-revel	6	2_body_length	0	FALSE	NA	FALSE	NA	FALSE	NA	Gero sleep
Neophl_trp_20210818_DRB+LG_GYW_1_vid219	219	trap1	18/08/2021	17/08/2021	24/08/2021	GYW	Geronimo	1	Wolf	pack	capital_a	C	rivas-blanco/gonnet-dit-revel	6	2_body_length	0	FALSE	NA	FALSE	NA	FALSE	NA	Gero sleep
Neophl_trp_20210818_DRB+LG_GYW_1_vid221	221	trap1	18/08/2021	17/08/2021	24/08/2021	GYW	Geronimo	1	Wolf	pack	capital_a	C	rivas-blanco/gonnet-dit-revel	6	2_body_length	0	FALSE	NA	FALSE	NA	FALSE	NA	Gero sleep
Neophl_trp_20210818_DRB+LG_GYW_1_vid222	222	trap1	18/08/2021	17/08/2021	24/08/2021	GYW	Geronimo	1	Wolf	pack	capital_a	C	rivas-blanco/gonnet-dit-revel	6	2_body_length	0	FALSE	NA	FALSE	NA	FALSE	NA	Gero sleep
Neophl_trp_20210818_DRB+LG_GYW_1_vid223	223	trap1	18/08/2021	17/08/2021	24/08/2021	GYW	Geronimo	1	Wolf	pack	capital_a	C	rivas-blanco/gonnet-dit-revel	6	2_body_length	0	FALSE	NA	FALSE	NA	FALSE	NA	Gero sleep
Neophl_trp_20210818_DRB+LG_GYW_1_vid224	224	trap1	18/08/2021	17/08/2021	24/08/2021	GYW	Geronimo	1	Wolf	pack	capital_a	C	rivas-blanco/gonnet-dit-revel	6	2_body_length	0	FALSE	NA	FALSE	NA	FALSE	NA	Gero sleep
Neophl_trp_20210818_DRB+LG_GYW_1_vid225	225	trap1	18/08/2021	17/08/2021	24/08/2021	GYW	Geronimo	1	Wolf	pack	capital_a	C	rivas-blanco/gonnet-dit-revel	6	2_body_length	0	FALSE	NA	FALSE	NA	FALSE	NA	Gero sleep
Neophl_trp_20210818_DRB+LG_GYW_1_vid227	227	trap1	18/08/2021	17/08/2021	24/08/2021	GYW	Geronimo	1	Wolf	pack	capital_a	C	rivas-blanco/gonnet-dit-revel	6	nothing	0	FALSE	NA	FALSE	NA	FALSE	NA
Neophl_trp_20210818_DRB+LG_GYW_1_vid228	228	trap1	18/08/2021	17/08/2021	24/08/2021	GYW	Geronimo	1	Wolf	pack	capital_a	C	rivas-blanco/gonnet-dit-revel	6	nothing	0	FALSE	NA	FALSE	NA	FALSE	NA
Neophl_trp_20210818_DRB+LG_GYW_1_vid230	230	trap1	18/08/2021	17/08/2021	24/08/2021	GYW	Geronimo	1	Wolf	pack	capital_a	C	rivas-blanco/gonnet-dit-revel	6	nothing	0	FALSE	NA	FALSE	NA	FALSE	NA
Neophl_trp_20210818_DRB+LG_GYW_1_vid232	232	trap1	18/08/2021	17/08/2021	24/08/2021	GYW	Geronimo	1	Wolf	pack	capital_a	C	rivas-blanco/gonnet-dit-revel	6	nothing	0	FALSE	NA	FALSE	NA	FALSE	NA	play time
Neophl_trp_20210818_DRB+LG_GYW_1_vid233	233	trap1	18/08/2021	17/08/2021	24/08/2021	GYW	Geronimo	1	Wolf	pack	capital_a	C	rivas-blanco/gonnet-dit-revel	6	2_body_length	0	FALSE	NA	FALSE	NA	FALSE	NA
Neophl_trp_20210818_DRB+LG_GYW_1_vid234	234	trap1	18/08/2021	17/08/2021	24/08/2021	GYW	Geronimo	1	Wolf	pack	capital_a	C	rivas-blanco/gonnet-dit-revel	6	nothing	0	FALSE	NA	FALSE	NA	FALSE	NA
Neophl_trp_20210818_DRB+LG_GYW_1_vid235	235	trap1	18/08/2021	17/08/2021	24/08/2021	GYW	Geronimo	1	Wolf	pack	capital_a	C	rivas-blanco/gonnet-dit-revel	6	1_body_length	0	FALSE	NA	FALSE	NA	FALSE	NA	Yukon sleep
Neophl_trp_20210818_DRB+LG_GYW_1_vid236	236	trap1	18/08/2021	17/08/2021	24/08/2021	GYW	Geronimo	1	Wolf	pack	capital_a	C	rivas-blanco/gonnet-dit-revel	6	nothing	0	FALSE	NA	FALSE	NA	FALSE	NA
Neophl_trp_20210818_DRB+LG_GYW_1_vid237	237	trap1	18/08/2021	17/08/2021	24/08/2021	GYW	Geronimo	1	Wolf	pack	capital_a	C	rivas-blanco/gonnet-dit-revel	6	nothing	0	FALSE	NA	FALSE	NA	FALSE	NA
Neophl_trp_20210818_DRB+LG_GYW_1_vid238	238	trap1	18/08/2021	17/08/2021	24/08/2021	GYW	Geronimo	1	Wolf	pack	capital_a	C	rivas-blanco/gonnet-dit-revel	6	1_body_length	0	FALSE	NA	FALSE	NA	FALSE	NA
Neophl_trp_20210818_DRB+LG_GYW_1_vid239	239	trap1	18/08/2021	17/08/2021	24/08/2021	GYW	Geronimo	1	Wolf	pack	capital_a	C	rivas-blanco/gonnet-dit-revel	6	2_body_length	0	FALSE	NA	FALSE	NA	FALSE	NA	Gero sleep
Neophl_trp_20210818_DRB+LG_GYW_1_vid240	240	trap1	18/08/2021	17/08/2021	24/08/2021	GYW	Geronimo	1	Wolf	pack	capital_a	C	rivas-blanco/gonnet-dit-revel	6	1_body_length	0	FALSE	NA	FALSE	NA	FALSE	NA
Neophl_trp_20210818_DRB+LG_GYW_1_vid242	242	trap1	18/08/2021	17/08/2021	24/08/2021	GYW	Geronimo	1	Wolf	pack	capital_a	C	rivas-blanco/gonnet-dit-revel	6	nothing	0	FALSE	NA	FALSE	NA	FALSE	NA
Neophl_trp_20210818_DRB+LG_GYW_1_vid243	243	trap1	18/08/2021	17/08/2021	24/08/2021	GYW	Geronimo	1	Wolf	pack	capital_a	C	rivas-blanco/gonnet-dit-revel	6	nothing	0	FALSE	NA	FALSE	NA	FALSE	NA	Wamblee sniff
Neophl_trp_20210818_DRB+LG_GYW_1_vid244	244	trap1	18/08/2021	17/08/2021	24/08/2021	GYW	Geronimo	1	Wolf	pack	capital_a	C	rivas-blanco/gonnet-dit-revel	6	2_body_length	0	FALSE	NA	FALSE	NA	FALSE	NA	Gero sleep
Neophl_trp_20210818_DRB+LG_GYW_1_vid245	245	trap1	18/08/2021	17/08/2021	24/08/2021	GYW	Geronimo	1	Wolf	pack	capital_a	C	rivas-blanco/gonnet-dit-revel	6	2_body_length	0	FALSE	NA	FALSE	NA	FALSE	NA	Both Gero and Yukon sleep
Neophl_trp_20210818_DRB+LG_GYW_1_vid246	246	trap1	18/08/2021	17/08/2021	24/08/2021	GYW	Geronimo	1	Wolf	pack	capital_a	C	rivas-blanco/gonnet-dit-revel	6	2_body_length	0	FALSE	NA	FALSE	NA	FALSE	NA	Both Gero and Yukon sleep
Neophl_trp_20210818_DRB+LG_GYW_1_vid247	247	trap1	18/08/2021	17/08/2021	24/08/2021	GYW	Geronimo	1	Wolf	pack	capital_a	C	rivas-blanco/gonnet-dit-revel	6	2_body_length	0	FALSE	NA	FALSE	NA	FALSE	NA	Both Gero and Yukon sleep
Neophl_trp_20210818_DRB+LG_GYW_1_vid248	248	trap1	18/08/2021	17/08/2021	24/08/2021	GYW	Geronimo	1	Wolf	pack	capital_a	C	rivas-blanco/gonnet-dit-revel	6	2_body_length	0	FALSE	NA	FALSE	NA	FALSE	NA	Yukon sleep
Neophl_trp_20210818_DRB+LG_GYW_1_vid249	249	trap1	18/08/2021	17/08/2021	24/08/2021	GYW	Geronimo	1	Wolf	pack	capital_a	C	rivas-blanco/gonnet-dit-revel	6	2_body_length	0	FALSE	NA	FALSE	NA	FALSE	NA
Neophl_trp_20210818_DRB+LG_GYW_1_vid250	250	trap1	18/08/2021	17/08/2021	24/08/2021	GYW	Geronimo	1	Wolf	pack	capital_a	C	rivas-blanco/gonnet-dit-revel	6	2_body_length	0	FALSE	NA	FALSE	NA	FALSE	NA
Neophl_trp_20210818_DRB+LG_GYW_1_vid251	251	trap1	18/08/2021	17/08/2021	24/08/2021	GYW	Geronimo	1	Wolf	pack	capital_a	C	rivas-blanco/gonnet-dit-revel	6	2_body_length	0	FALSE	NA	FALSE	NA	FALSE	NA
Neophl_trp_20210818_DRB+LG_GYW_1_vid252	252	trap1	18/08/2021	17/08/2021	24/08/2021	GYW	Geronimo	1	Wolf	pack	capital_a	C	rivas-blanco/gonnet-dit-revel	6	2_body_length	0	FALSE	NA	FALSE	NA	FALSE	NA
Neophl_trp_20210818_DRB+LG_GYW_1_vid254	254	trap1	18/08/2021	17/08/2021	24/08/2021	GYW	Geronimo	1	Wolf	pack	capital_a	C	rivas-blanco/gonnet-dit-revel	6	2_body_length	0	FALSE	NA	FALSE	NA	FALSE	NA
Neophl_trp_20210818_DRB+LG_GYW_1_vid255	255	trap1	18/08/2021	17/08/2021	24/08/2021	GYW	Geronimo	1	Wolf	pack	capital_a	C	rivas-blanco/gonnet-dit-revel	6	nothing	0	FALSE	NA	FALSE	NA	FALSE	NA
Neophl_trp_20210818_DRB+LG_GYW_1_vid258	258	trap1	18/08/2021	17/08/2021	24/08/2021	GYW	Geronimo	1	Wolf	pack	capital_a	C	rivas-blanco/gonnet-dit-revel	6	nothing	0	FALSE	NA	FALSE	NA	FALSE	NA
Neophl_trp_20210818_DRB+LG_GYW_1_vid259	259	trap1	18/08/2021	17/08/2021	24/08/2021	GYW	Geronimo	1	Wolf	pack	capital_a	C	rivas-blanco/gonnet-dit-revel	6	nothing	0	FALSE	NA	FALSE	NA	FALSE	NA	Yukon sleep
Neophl_trp_20210818_DRB+LG_GYW_1_vid260	260	trap1	18/08/2021	17/08/2021	24/08/2021	GYW	Geronimo	1	Wolf	pack	capital_a	C	rivas-blanco/gonnet-dit-revel	6	nothing	0	FALSE	NA	FALSE	NA	FALSE	NA	Yukon sleep
Neophl_trp_20210818_DRB+LG_GYW_1_vid261	261	trap1	18/08/2021	17/08/2021	24/08/2021	GYW	Geronimo	1	Wolf	pack	capital_a	C	rivas-blanco/gonnet-dit-revel	6	nothing	0	FALSE	NA	FALSE	NA	FALSE	NA	Yukon sleep
Neophl_trp_20210818_DRB+LG_GYW_1_vid262	262	trap1	18/08/2021	17/08/2021	24/08/2021	GYW	Geronimo	1	Wolf	pack	capital_a	C	rivas-blanco/gonnet-dit-revel	6	nothing	0	FALSE	NA	FALSE	NA	FALSE	NA
Neophl_trp_20210818_DRB+LG_GYW_1_vid263	263	trap1	18/08/2021	17/08/2021	24/08/2021	GYW	Geronimo	1	Wolf	pack	capital_a	C	rivas-blanco/gonnet-dit-revel	6	nothing	0	FALSE	NA	FALSE	NA	FALSE	NA	Yukon sleep
Neophl_trp_20210818_DRB+LG_GYW_1_vid264	264	trap1	18/08/2021	17/08/2021	24/08/2021	GYW	Geronimo	1	Wolf	pack	capital_a	C	rivas-blanco/gonnet-dit-revel	6	nothing	0	FALSE	NA	FALSE	NA	FALSE	NA	Yukon sleep
Neophl_trp_20210818_DRB+LG_GYW_1_vid265	265	trap1	18/08/2021	17/08/2021	24/08/2021	GYW	Geronimo	1	Wolf	pack	capital_a	C	rivas-blanco/gonnet-dit-revel	6	nothing	0	FALSE	NA	FALSE	NA	FALSE	NA	Yukon sleep
Neophl_trp_20210818_DRB+LG_GYW_1_vid266	266	trap1	18/08/2021	17/08/2021	24/08/2021	GYW	Geronimo	1	Wolf	pack	capital_a	C	rivas-blanco/gonnet-dit-revel	6	nothing	0	FALSE	NA	FALSE	NA	FALSE	NA	Yukon sleep
Neophl_trp_20210818_DRB+LG_GYW_1_vid267	267	trap1	18/08/2021	17/08/2021	24/08/2021	GYW	Geronimo	1	Wolf	pack	capital_a	C	rivas-blanco/gonnet-dit-revel	6	nothing	0	FALSE	NA	FALSE	NA	FALSE	NA
Neophl_trp_20210818_DRB+LG_GYW_1_vid270	270	trap1	18/08/2021	17/08/2021	24/08/2021	GYW	Geronimo	1	Wolf	pack	capital_a	C	rivas-blanco/gonnet-dit-revel	6	1_body_length	0	FALSE	NA	FALSE	NA	FALSE	NA
Neophl_trp_20210818_DRB+LG_GYW_1_vid271	271	trap1	18/08/2021	17/08/2021	24/08/2021	GYW	Geronimo	1	Wolf	pack	capital_a	C	rivas-blanco/gonnet-dit-revel	6	nothing	0	FALSE	NA	FALSE	NA	FALSE	NA
Neophl_trp_20210818_DRB+LG_GYW_1_vid274	274	trap1	18/08/2021	17/08/2021	24/08/2021	GYW	Geronimo	1	Wolf	pack	capital_a	C	rivas-blanco/gonnet-dit-revel	6	2_body_length	0	FALSE	NA	FALSE	NA	FALSE	NA
Neophl_trp_20210818_DRB+LG_GYW_1_vid275	275	trap1	18/08/2021	17/08/2021	24/08/2021	GYW	Geronimo	1	Wolf	pack	capital_a	C	rivas-blanco/gonnet-dit-revel	6	nothing	0	FALSE	NA	FALSE	NA	FALSE	NA
Neophl_trp_20210818_DRB+LG_GYW_1_vid276	276	trap1	18/08/2021	17/08/2021	24/08/2021	GYW	Geronimo	1	Wolf	pack	capital_a	C	rivas-blanco/gonnet-dit-revel	6	2_body_length	0	FALSE	NA	FALSE	NA	FALSE	NA
Neophl_trp_20210818_DRB+LG_GYW_1_vid278	278	trap1	18/08/2021	17/08/2021	24/08/2021	GYW	Geronimo	1	Wolf	pack	capital_a	C	rivas-blanco/gonnet-dit-revel	6	2_body_length	0	FALSE	NA	FALSE	NA	FALSE	NA
Neophl_trp_20210818_DRB+LG_GYW_1_vid279	279	trap1	18/08/2021	17/08/2021	24/08/2021	GYW	Geronimo	1	Wolf	pack	capital_a	C	rivas-blanco/gonnet-dit-revel	6	2_body_length	0	FALSE	NA	FALSE	NA	FALSE	NA
Neophl_trp_20210818_DRB+LG_GYW_1_vid280	280	trap1	18/08/2021	17/08/2021	24/08/2021	GYW	Geronimo	1	Wolf	pack	capital_a	C	rivas-blanco/gonnet-dit-revel	6	2_body_length	0	FALSE	NA	FALSE	NA	FALSE	NA
Neophl_trp_20210818_DRB+LG_GYW_1_vid281	281	trap1	18/08/2021	17/08/2021	24/08/2021	GYW	Geronimo	1	Wolf	pack	capital_a	C	rivas-blanco/gonnet-dit-revel	6	2_body_length	0	FALSE	NA	FALSE	NA	FALSE	NA
Neophl_trp_20210818_DRB+LG_GYW_1_vid284	284	trap1	18/08/2021	17/08/2021	24/08/2021	GYW	Geronimo	1	Wolf	pack	capital_a	C	rivas-blanco/gonnet-dit-revel	6	touch	6	FALSE	NA	FALSE	NA	FALSE	NA	Gero sniff
Neophl_trp_20210818_DRB+LG_GYW_1_vid285	285	trap1	18/08/2021	17/08/2021	24/08/2021	GYW	Geronimo	1	Wolf	pack	capital_a	C	rivas-blanco/gonnet-dit-revel	6	nothing	0	FALSE	NA	FALSE	NA	FALSE	NA	Yukon sleep
Neophl_trp_20210818_DRB+LG_GYW_1_vid286	286	trap1	18/08/2021	17/08/2021	24/08/2021	GYW	Geronimo	1	Wolf	pack	capital_a	C	rivas-blanco/gonnet-dit-revel	6	nothing	0	FALSE	NA	FALSE	NA	FALSE	NA
Neophl_trp_20210818_DRB+LG_GYW_1_vid288	288	trap1	18/08/2021	17/08/2021	24/08/2021	GYW	Geronimo	1	Wolf	pack	capital_a	C	rivas-blanco/gonnet-dit-revel	6	nothing	0	FALSE	NA	FALSE	NA	FALSE	NA	Yukon sleep
Neophl_trp_20210818_DRB+LG_GYW_1_vid289	289	trap1	18/08/2021	17/08/2021	24/08/2021	GYW	Geronimo	1	Wolf	pack	capital_a	C	rivas-blanco/gonnet-dit-revel	6	nothing	0	FALSE	NA	FALSE	NA	FALSE	NA
Neophl_trp_20210818_DRB+LG_GYW_1_vid292	292	trap1	18/08/2021	17/08/2021	24/08/2021	GYW	Geronimo	1	Wolf	pack	capital_a	C	rivas-blanco/gonnet-dit-revel	6	nothing	0	FALSE	NA	FALSE	NA	FALSE	NA
Neophl_trp_20210818_DRB+LG_GYW_1_vid293	293	trap1	18/08/2021	17/08/2021	24/08/2021	GYW	Geronimo	1	Wolf	pack	capital_a	C	rivas-blanco/gonnet-dit-revel	6	2_body_length	0	FALSE	NA	FALSE	NA	FALSE	NA
Neophl_trp_20210818_DRB+LG_GYW_1_vid294	294	trap1	18/08/2021	17/08/2021	24/08/2021	GYW	Geronimo	1	Wolf	pack	capital_a	C	rivas-blanco/gonnet-dit-revel	6	2_body_length	0	FALSE	NA	FALSE	NA	FALSE	NA	Gero sleep
Neophl_trp_20210818_DRB+LG_GYW_1_vid295	295	trap1	18/08/2021	17/08/2021	24/08/2021	GYW	Geronimo	1	Wolf	pack	capital_a	C	rivas-blanco/gonnet-dit-revel	6	2_body_length	0	FALSE	NA	FALSE	NA	FALSE	NA	Gero sleep
Neophl_trp_20210818_DRB+LG_GYW_1_vid297	297	trap1	18/08/2021	17/08/2021	24/08/2021	GYW	Geronimo	1	Wolf	pack	capital_a	C	rivas-blanco/gonnet-dit-revel	6	2_body_length	0	FALSE	NA	FALSE	NA	FALSE	NA	play time
Neophl_trp_20210818_DRB+LG_GYW_1_vid298	298	trap1	18/08/2021	17/08/2021	24/08/2021	GYW	Geronimo	1	Wolf	pack	capital_a	C	rivas-blanco/gonnet-dit-revel	6	2_body_length	0	FALSE	NA	FALSE	NA	FALSE	NA	play time
Neophl_trp_20210818_DRB+LG_GYW_1_vid299	299	trap1	18/08/2021	17/08/2021	24/08/2021	GYW	Geronimo	1	Wolf	pack	capital_a	C	rivas-blanco/gonnet-dit-revel	6	1_body_length	0	FALSE	NA	FALSE	NA	FALSE	NA
Neophl_trp_20210818_DRB+LG_GYW_1_vid300	300	trap1	18/08/2021	17/08/2021	24/08/2021	GYW	Geronimo	1	Wolf	pack	capital_a	C	rivas-blanco/gonnet-dit-revel	6	2_body_length	0	FALSE	NA	FALSE	NA	FALSE	NA
Neophl_trp_20210818_DRB+LG_GYW_1_vid301	301	trap1	18/08/2021	17/08/2021	24/08/2021	GYW	Geronimo	1	Wolf	pack	capital_a	C	rivas-blanco/gonnet-dit-revel	6	nothing	0	FALSE	NA	FALSE	NA	FALSE	NA	Yukon sniff and rub her head inside
Neophl_trp_20210818_DRB+LG_GYW_1_vid302	302	trap1	18/08/2021	17/08/2021	24/08/2021	GYW	Geronimo	1	Wolf	pack	capital_a	C	rivas-blanco/gonnet-dit-revel	6	2_body_length	0	FALSE	NA	FALSE	NA	FALSE	NA
Neophl_trp_20210818_DRB+LG_GYW_1_vid303	303	trap1	18/08/2021	17/08/2021	24/08/2021	GYW	Geronimo	1	Wolf	pack	capital_a	C	rivas-blanco/gonnet-dit-revel	6	2_body_length	0	FALSE	NA	FALSE	NA	FALSE	NA	Gero sleep
Neophl_trp_20210818_DRB+LG_GYW_1_vid304	304	trap1	18/08/2021	17/08/2021	24/08/2021	GYW	Geronimo	1	Wolf	pack	capital_a	C	rivas-blanco/gonnet-dit-revel	6	1_body_length	0	FALSE	NA	FALSE	NA	FALSE	NA
Neophl_trp_20210818_DRB+LG_GYW_1_vid305	305	trap1	18/08/2021	17/08/2021	24/08/2021	GYW	Geronimo	1	Wolf	pack	capital_a	C	rivas-blanco/gonnet-dit-revel	6	nothing	0	FALSE	NA	FALSE	NA	FALSE	NA
Neophl_trp_20210818_DRB+LG_GYW_1_vid306	306	trap1	18/08/2021	17/08/2021	24/08/2021	GYW	Geronimo	1	Wolf	pack	capital_a	C	rivas-blanco/gonnet-dit-revel	6	nothing	0	FALSE	NA	FALSE	NA	FALSE	NA
Neophl_trp_20210818_DRB+LG_GYW_1_vid307	307	trap1	18/08/2021	17/08/2021	24/08/2021	GYW	Geronimo	1	Wolf	pack	capital_a	C	rivas-blanco/gonnet-dit-revel	6	nothing	0	FALSE	NA	FALSE	NA	FALSE	NA	Yukon bite and paw the object
Neophl_trp_20210818_DRB+LG_GYW_1_vid308	308	trap1	18/08/2021	17/08/2021	24/08/2021	GYW	Geronimo	1	Wolf	pack	capital_a	C	rivas-blanco/gonnet-dit-revel	6	nothing	0	FALSE	NA	FALSE	NA	FALSE	NA
Neophl_trp_20210818_DRB+LG_GYW_1_vid309	309	trap1	18/08/2021	17/08/2021	24/08/2021	GYW	Geronimo	1	Wolf	pack	capital_a	C	rivas-blanco/gonnet-dit-revel	6	nothing	0	FALSE	NA	FALSE	NA	FALSE	NA
Neophl_trp_20210818_DRB+LG_GYW_1_vid311	311	trap1	18/08/2021	17/08/2021	24/08/2021	GYW	Geronimo	1	Wolf	pack	capital_a	C	rivas-blanco/gonnet-dit-revel	6	touch	12	FALSE	NA	FALSE	NA	FALSE	NA	Gero sniff
Neophl_trp_20210818_DRB+LG_GYW_1_vid312	312	trap1	18/08/2021	17/08/2021	24/08/2021	GYW	Geronimo	1	Wolf	pack	capital_a	C	rivas-blanco/gonnet-dit-revel	6	2_body_length	0	FALSE	NA	FALSE	NA	FALSE	NA
Neophl_trp_20210818_DRB+LG_GYW_1_vid313	313	trap1	18/08/2021	17/08/2021	24/08/2021	GYW	Geronimo	1	Wolf	pack	capital_a	C	rivas-blanco/gonnet-dit-revel	6	2_body_length	0	FALSE	NA	FALSE	NA	FALSE	NA	play time
Neophl_trp_20210818_DRB+LG_GYW_1_vid314	314	trap1	18/08/2021	17/08/2021	24/08/2021	GYW	Geronimo	1	Wolf	pack	capital_a	C	rivas-blanco/gonnet-dit-revel	6	nothing	0	FALSE	NA	FALSE	NA	FALSE	NA	Wamblee sniff
Neophl_trp_20210818_DRB+LG_GYW_1_vid315	315	trap1	18/08/2021	17/08/2021	24/08/2021	GYW	Geronimo	1	Wolf	pack	capital_a	C	rivas-blanco/gonnet-dit-revel	6	nothing	0	FALSE	NA	FALSE	NA	FALSE	NA
Neophl_trp_20210818_DRB+LG_GYW_1_vid316	316	trap1	18/08/2021	17/08/2021	24/08/2021	GYW	Geronimo	1	Wolf	pack	capital_a	C	rivas-blanco/gonnet-dit-revel	6	nothing	0	FALSE	NA	FALSE	NA	FALSE	NA
Neophl_trp_20210818_DRB+LG_GYW_1_vid317	317	trap1	18/08/2021	17/08/2021	24/08/2021	GYW	Geronimo	1	Wolf	pack	capital_a	C	rivas-blanco/gonnet-dit-revel	6	nothing	0	FALSE	NA	FALSE	NA	FALSE	NA
Neophl_trp_20210818_DRB+LG_GYW_1_vid320	320	trap1	18/08/2021	17/08/2021	24/08/2021	GYW	Geronimo	1	Wolf	pack	capital_a	C	rivas-blanco/gonnet-dit-revel	6	2_body_length	0	FALSE	NA	FALSE	NA	FALSE	NA
Neophl_trp_20210818_DRB+LG_GYW_1_vid321	321	trap1	18/08/2021	17/08/2021	24/08/2021	GYW	Geronimo	1	Wolf	pack	capital_a	C	rivas-blanco/gonnet-dit-revel	6	1_body_length	0	FALSE	NA	FALSE	NA	FALSE	NA
Neophl_trp_20210818_DRB+LG_GYW_1_vid322	322	trap1	18/08/2021	17/08/2021	24/08/2021	GYW	Geronimo	1	Wolf	pack	capital_a	C	rivas-blanco/gonnet-dit-revel	6	nothing	0	FALSE	NA	FALSE	NA	FALSE	NA
Neophl_trp_20210818_DRB+LG_GYW_1_vid323	323	trap1	18/08/2021	17/08/2021	24/08/2021	GYW	Geronimo	1	Wolf	pack	capital_a	C	rivas-blanco/gonnet-dit-revel	6	nothing	0	FALSE	NA	FALSE	NA	FALSE	NA
Neophl_trp_20210818_DRB+LG_GYW_1_vid324	324	trap1	18/08/2021	17/08/2021	24/08/2021	GYW	Geronimo	1	Wolf	pack	capital_a	C	rivas-blanco/gonnet-dit-revel	6	1_body_length	0	FALSE	NA	FALSE	NA	FALSE	NA
Neophl_trp_20210818_DRB+LG_GYW_1_vid325	325	trap1	18/08/2021	17/08/2021	24/08/2021	GYW	Geronimo	1	Wolf	pack	capital_a	C	rivas-blanco/gonnet-dit-revel	6	nothing	0	FALSE	NA	FALSE	NA	FALSE	NA
Neophl_trp_20210818_DRB+LG_GYW_1_vid326	326	trap1	18/08/2021	17/08/2021	24/08/2021	GYW	Geronimo	1	Wolf	pack	capital_a	C	rivas-blanco/gonnet-dit-revel	6	nothing	0	FALSE	NA	FALSE	NA	FALSE	NA
Neophl_trp_20210818_DRB+LG_GYW_1_vid327	327	trap1	18/08/2021	17/08/2021	24/08/2021	GYW	Geronimo	1	Wolf	pack	capital_a	C	rivas-blanco/gonnet-dit-revel	6	1_body_length	0	FALSE	NA	FALSE	NA	FALSE	NA
Neophl_trp_20210818_DRB+LG_GYW_1_vid329	329	trap1	18/08/2021	17/08/2021	24/08/2021	GYW	Geronimo	1	Wolf	pack	capital_a	C	rivas-blanco/gonnet-dit-revel	6	nothing	0	FALSE	NA	FALSE	NA	FALSE	NA
Neophl_trp_20210819_DRB+LG_GYW_1_vid332	332	trap1	19/08/2021	17/08/2021	24/08/2021	GYW	Geronimo	1	Wolf	pack	capital_a	C	rivas-blanco/gonnet-dit-revel	6	nothing	0	FALSE	NA	FALSE	NA	FALSE	NA
Neophl_trp_20210819_DRB+LG_GYW_1_vid335	335	trap1	19/08/2021	17/08/2021	24/08/2021	GYW	Geronimo	1	Wolf	pack	capital_a	C	rivas-blanco/gonnet-dit-revel	6	2_body_length	0	FALSE	NA	FALSE	NA	FALSE	NA	Gero sleep
Neophl_trp_20210819_DRB+LG_GYW_1_vid336	336	trap1	19/08/2021	17/08/2021	24/08/2021	GYW	Geronimo	1	Wolf	pack	capital_a	C	rivas-blanco/gonnet-dit-revel	6	2_body_length	0	FALSE	NA	FALSE	NA	FALSE	NA
Neophl_trp_20210819_DRB+LG_GYW_1_vid340	340	trap1	19/08/2021	17/08/2021	24/08/2021	GYW	Geronimo	1	Wolf	pack	capital_a	C	rivas-blanco/gonnet-dit-revel	6	nothing	0	FALSE	NA	FALSE	NA	FALSE	NA
Neophl_trp_20210819_DRB+LG_GYW_1_vid341	341	trap1	19/08/2021	17/08/2021	24/08/2021	GYW	Geronimo	1	Wolf	pack	capital_a	C	rivas-blanco/gonnet-dit-revel	6	2_body_length	0	FALSE	NA	FALSE	NA	FALSE	NA	play time
Neophl_trp_20210819_DRB+LG_GYW_1_vid344	344	trap1	19/08/2021	17/08/2021	24/08/2021	GYW	Geronimo	1	Wolf	pack	capital_a	C	rivas-blanco/gonnet-dit-revel	6	2_body_length	0	FALSE	NA	FALSE	NA	FALSE	NA
Neophl_trp_20210819_DRB+LG_GYW_1_vid345	345	trap1	19/08/2021	17/08/2021	24/08/2021	GYW	Geronimo	1	Wolf	pack	capital_a	C	rivas-blanco/gonnet-dit-revel	6	1_body_length	0	FALSE	NA	FALSE	NA	FALSE	NA
Neophl_trp_20210819_DRB+LG_GYW_1_vid346	346	trap1	19/08/2021	17/08/2021	24/08/2021	GYW	Geronimo	1	Wolf	pack	capital_a	C	rivas-blanco/gonnet-dit-revel	6	2_body_length	0	FALSE	NA	FALSE	NA	FALSE	NA
Neophl_trp_20210819_DRB+LG_GYW_1_vid347	347	trap1	19/08/2021	17/08/2021	24/08/2021	GYW	Geronimo	1	Wolf	pack	capital_a	C	rivas-blanco/gonnet-dit-revel	6	2_body_length	0	FALSE	NA	FALSE	NA	FALSE	NA
Neophl_trp_20210819_DRB+LG_GYW_1_vid348	348	trap1	19/08/2021	17/08/2021	24/08/2021	GYW	Geronimo	1	Wolf	pack	capital_a	C	rivas-blanco/gonnet-dit-revel	6	nothing	0	FALSE	NA	FALSE	NA	FALSE	NA
Neophl_trp_20210819_DRB+LG_GYW_1_vid351	351	trap1	19/08/2021	17/08/2021	24/08/2021	GYW	Geronimo	1	Wolf	pack	capital_a	C	rivas-blanco/gonnet-dit-revel	6	2_body_length	0	FALSE	NA	FALSE	NA	FALSE	NA
Neophl_trp_20210819_DRB+LG_GYW_1_vid352	352	trap1	19/08/2021	17/08/2021	24/08/2021	GYW	Geronimo	1	Wolf	pack	capital_a	C	rivas-blanco/gonnet-dit-revel	6	2_body_length	0	FALSE	NA	FALSE	NA	FALSE	NA	Gero sleep
Neophl_trp_20210819_DRB+LG_GYW_1_vid353	353	trap1	19/08/2021	17/08/2021	24/08/2021	GYW	Geronimo	1	Wolf	pack	capital_a	C	rivas-blanco/gonnet-dit-revel	6	2_body_length	0	FALSE	NA	FALSE	NA	FALSE	NA	Gero sleep
Neophl_trp_20210819_DRB+LG_GYW_1_vid354	354	trap1	19/08/2021	17/08/2021	24/08/2021	GYW	Geronimo	1	Wolf	pack	capital_a	C	rivas-blanco/gonnet-dit-revel	6	2_body_length	0	FALSE	NA	FALSE	NA	FALSE	NA	Yukon sleep
Neophl_trp_20210819_DRB+LG_GYW_1_vid355	355	trap1	19/08/2021	17/08/2021	24/08/2021	GYW	Geronimo	1	Wolf	pack	capital_a	C	rivas-blanco/gonnet-dit-revel	6	2_body_length	0	FALSE	NA	FALSE	NA	FALSE	NA	Yukon sleep
Neophl_trp_20210819_DRB+LG_GYW_1_vid356	356	trap1	19/08/2021	17/08/2021	24/08/2021	GYW	Geronimo	1	Wolf	pack	capital_a	C	rivas-blanco/gonnet-dit-revel	6	nothing	0	FALSE	NA	FALSE	NA	FALSE	NA
Neophl_trp_20210819_DRB+LG_GYW_1_vid357	357	trap1	19/08/2021	17/08/2021	24/08/2021	GYW	Geronimo	1	Wolf	pack	capital_a	C	rivas-blanco/gonnet-dit-revel	6	nothing	0	FALSE	NA	FALSE	NA	FALSE	NA
Neophl_trp_20210819_DRB+LG_GYW_1_vid358	358	trap1	19/08/2021	17/08/2021	24/08/2021	GYW	Geronimo	1	Wolf	pack	capital_a	C	rivas-blanco/gonnet-dit-revel	6	nothing	0	FALSE	NA	FALSE	NA	FALSE	NA
Neophl_trp_20210819_DRB+LG_GYW_1_vid359	359	trap1	19/08/2021	17/08/2021	24/08/2021	GYW	Geronimo	1	Wolf	pack	capital_a	C	rivas-blanco/gonnet-dit-revel	6	nothing	0	FALSE	NA	FALSE	NA	FALSE	NA	Yukon sleep
Neophl_trp_20210819_DRB+LG_GYW_1_vid360	360	trap1	19/08/2021	17/08/2021	24/08/2021	GYW	Geronimo	1	Wolf	pack	capital_a	C	rivas-blanco/gonnet-dit-revel	6	nothing	0	FALSE	NA	FALSE	NA	FALSE	NA	Yukon sleep
Neophl_trp_20210819_DRB+LG_GYW_1_vid365	365	trap1	19/08/2021	17/08/2021	24/08/2021	GYW	Geronimo	1	Wolf	pack	capital_a	C	rivas-blanco/gonnet-dit-revel	6	2_body_length	0	FALSE	NA	FALSE	NA	FALSE	NA
Neophl_trp_20210819_DRB+LG_GYW_1_vid366	366	trap1	19/08/2021	17/08/2021	24/08/2021	GYW	Geronimo	1	Wolf	pack	capital_a	C	rivas-blanco/gonnet-dit-revel	6	2_body_length	0	FALSE	NA	FALSE	NA	FALSE	NA
Neophl_trp_20210819_DRB+LG_GYW_1_vid367	367	trap1	19/08/2021	17/08/2021	24/08/2021	GYW	Geronimo	1	Wolf	pack	capital_a	C	rivas-blanco/gonnet-dit-revel	6	2_body_length	0	FALSE	NA	FALSE	NA	FALSE	NA
Neophl_trp_20210819_DRB+LG_GYW_1_vid370	370	trap1	19/08/2021	17/08/2021	24/08/2021	GYW	Geronimo	1	Wolf	pack	capital_a	C	rivas-blanco/gonnet-dit-revel	6	nothing	0	FALSE	NA	FALSE	NA	FALSE	NA	Yukon sleep
Neophl_trp_20210819_DRB+LG_GYW_1_vid371	371	trap1	19/08/2021	17/08/2021	24/08/2021	GYW	Geronimo	1	Wolf	pack	capital_a	C	rivas-blanco/gonnet-dit-revel	6	2_body_length	0	FALSE	NA	FALSE	NA	FALSE	NA	Gero sleep
Neophl_trp_20210819_DRB+LG_GYW_1_vid372	372	trap1	19/08/2021	17/08/2021	24/08/2021	GYW	Geronimo	1	Wolf	pack	capital_a	C	rivas-blanco/gonnet-dit-revel	6	2_body_length	0	FALSE	NA	FALSE	NA	FALSE	NA	Gero sleep
Neophl_trp_20210819_DRB+LG_GYW_1_vid373	373	trap1	19/08/2021	17/08/2021	24/08/2021	GYW	Geronimo	1	Wolf	pack	capital_a	C	rivas-blanco/gonnet-dit-revel	6	2_body_length	0	FALSE	NA	FALSE	NA	FALSE	NA
Neophl_trp_20210819_DRB+LG_GYW_1_vid374	374	trap1	19/08/2021	17/08/2021	24/08/2021	GYW	Geronimo	1	Wolf	pack	capital_a	C	rivas-blanco/gonnet-dit-revel	6	2_body_length	0	FALSE	NA	FALSE	NA	FALSE	NA
Neophl_trp_20210819_DRB+LG_GYW_1_vid379	379	trap1	19/08/2021	17/08/2021	24/08/2021	GYW	Geronimo	1	Wolf	pack	capital_a	C	rivas-blanco/gonnet-dit-revel	6	2_body_length	0	FALSE	NA	FALSE	NA	FALSE	NA
Neophl_trp_20210819_DRB+LG_GYW_1_vid380	380	trap1	19/08/2021	17/08/2021	24/08/2021	GYW	Geronimo	1	Wolf	pack	capital_a	C	rivas-blanco/gonnet-dit-revel	6	2_body_length	0	FALSE	NA	FALSE	NA	FALSE	NA
Neophl_trp_20210819_DRB+LG_GYW_1_vid383	383	trap1	19/08/2021	17/08/2021	24/08/2021	GYW	Geronimo	1	Wolf	pack	capital_a	C	rivas-blanco/gonnet-dit-revel	6	2_body_length	0	FALSE	NA	FALSE	NA	FALSE	NA
Neophl_trp_20210819_DRB+LG_GYW_1_vid384	384	trap1	19/08/2021	17/08/2021	24/08/2021	GYW	Geronimo	1	Wolf	pack	capital_a	C	rivas-blanco/gonnet-dit-revel	6	nothing	0	FALSE	NA	FALSE	NA	FALSE	NA
Neophl_trp_20210819_DRB+LG_GYW_1_vid385	385	trap1	19/08/2021	17/08/2021	24/08/2021	GYW	Geronimo	1	Wolf	pack	capital_a	C	rivas-blanco/gonnet-dit-revel	6	2_body_length	0	FALSE	NA	FALSE	NA	FALSE	NA	Gero sleep
Neophl_trp_20210819_DRB+LG_GYW_1_vid386	386	trap1	19/08/2021	17/08/2021	24/08/2021	GYW	Geronimo	1	Wolf	pack	capital_a	C	rivas-blanco/gonnet-dit-revel	6	2_body_length	0	FALSE	NA	FALSE	NA	FALSE	NA	Gero run through
Neophl_trp_20210819_DRB+LG_GYW_1_vid387	387	trap1	19/08/2021	17/08/2021	24/08/2021	GYW	Geronimo	1	Wolf	pack	capital_a	C	rivas-blanco/gonnet-dit-revel	6	2_body_length	0	FALSE	NA	FALSE	NA	FALSE	NA
Neophl_trp_20210819_DRB+LG_GYW_1_vid388	388	trap1	19/08/2021	17/08/2021	24/08/2021	GYW	Geronimo	1	Wolf	pack	capital_a	C	rivas-blanco/gonnet-dit-revel	6	2_body_length	0	FALSE	NA	FALSE	NA	FALSE	NA
Neophl_trp_20210819_DRB+LG_GYW_1_vid389	389	trap1	19/08/2021	17/08/2021	24/08/2021	GYW	Geronimo	1	Wolf	pack	capital_a	C	rivas-blanco/gonnet-dit-revel	6	2_body_length	0	FALSE	NA	FALSE	NA	FALSE	NA
Neophl_trp_20210819_DRB+LG_GYW_1_vid390	390	trap1	19/08/2021	17/08/2021	24/08/2021	GYW	Geronimo	1	Wolf	pack	capital_a	C	rivas-blanco/gonnet-dit-revel	6	2_body_length	0	FALSE	NA	FALSE	NA	FALSE	NA
Neophl_trp_20210819_DRB+LG_GYW_1_vid391	391	trap1	19/08/2021	17/08/2021	24/08/2021	GYW	Geronimo	1	Wolf	pack	capital_a	C	rivas-blanco/gonnet-dit-revel	6	2_body_length	0	FALSE	NA	FALSE	NA	FALSE	NA
Neophl_trp_20210819_DRB+LG_GYW_1_vid392	392	trap1	19/08/2021	17/08/2021	24/08/2021	GYW	Geronimo	1	Wolf	pack	capital_a	C	rivas-blanco/gonnet-dit-revel	6	2_body_length	0	FALSE	NA	FALSE	NA	FALSE	NA
Neophl_trp_20210819_DRB+LG_GYW_1_vid393	393	trap1	19/08/2021	17/08/2021	24/08/2021	GYW	Geronimo	1	Wolf	pack	capital_a	C	rivas-blanco/gonnet-dit-revel	6	2_body_length	0	FALSE	NA	FALSE	NA	FALSE	NA
Neophl_trp_20210819_DRB+LG_GYW_1_vid394	394	trap1	19/08/2021	17/08/2021	24/08/2021	GYW	Geronimo	1	Wolf	pack	capital_a	C	rivas-blanco/gonnet-dit-revel	6	1_body_length	0	FALSE	NA	FALSE	NA	FALSE	NA
Neophl_trp_20210819_DRB+LG_GYW_1_vid395	395	trap1	19/08/2021	17/08/2021	24/08/2021	GYW	Geronimo	1	Wolf	pack	capital_a	C	rivas-blanco/gonnet-dit-revel	6	2_body_length	0	FALSE	NA	FALSE	NA	FALSE	NA
Neophl_trp_20210819_DRB+LG_GYW_1_vid396	396	trap1	19/08/2021	17/08/2021	24/08/2021	GYW	Geronimo	1	Wolf	pack	capital_a	C	rivas-blanco/gonnet-dit-revel	6	2_body_length	0	FALSE	NA	FALSE	NA	FALSE	NA
Neophl_trp_20210819_DRB+LG_GYW_1_vid397	397	trap1	19/08/2021	17/08/2021	24/08/2021	GYW	Geronimo	1	Wolf	pack	capital_a	C	rivas-blanco/gonnet-dit-revel	6	2_body_length	0	FALSE	NA	FALSE	NA	FALSE	NA
Neophl_trp_20210819_DRB+LG_GYW_1_vid401	401	trap1	19/08/2021	17/08/2021	24/08/2021	GYW	Geronimo	1	Wolf	pack	capital_a	C	rivas-blanco/gonnet-dit-revel	6	2_body_length	0	FALSE	NA	FALSE	NA	FALSE	NA
Neophl_trp_20210819_DRB+LG_GYW_1_vid403	403	trap1	19/08/2021	17/08/2021	24/08/2021	GYW	Geronimo	1	Wolf	pack	capital_a	C	rivas-blanco/gonnet-dit-revel	6	2_body_length	0	FALSE	NA	FALSE	NA	FALSE	NA
Neophl_trp_20210819_DRB+LG_GYW_1_vid404	404	trap1	19/08/2021	17/08/2021	24/08/2021	GYW	Geronimo	1	Wolf	pack	capital_a	C	rivas-blanco/gonnet-dit-revel	6	2_body_length	0	FALSE	NA	FALSE	NA	FALSE	NA
Neophl_trp_20210819_DRB+LG_GYW_1_vid405	405	trap1	19/08/2021	17/08/2021	24/08/2021	GYW	Geronimo	1	Wolf	pack	capital_a	C	rivas-blanco/gonnet-dit-revel	6	2_body_length	0	FALSE	NA	FALSE	NA	FALSE	NA
Neophl_trp_20210819_DRB+LG_GYW_1_vid406	406	trap1	19/08/2021	17/08/2021	24/08/2021	GYW	Geronimo	1	Wolf	pack	capital_a	C	rivas-blanco/gonnet-dit-revel	6	2_body_length	0	FALSE	NA	FALSE	NA	FALSE	NA	Gero sleep
Neophl_trp_20210819_DRB+LG_GYW_1_vid407	407	trap1	19/08/2021	17/08/2021	24/08/2021	GYW	Geronimo	1	Wolf	pack	capital_a	C	rivas-blanco/gonnet-dit-revel	6	2_body_length	0	FALSE	NA	FALSE	NA	FALSE	NA	Gero sleep
Neophl_trp_20210819_DRB+LG_GYW_1_vid408	408	trap1	19/08/2021	17/08/2021	24/08/2021	GYW	Geronimo	1	Wolf	pack	capital_a	C	rivas-blanco/gonnet-dit-revel	6	2_body_length	0	FALSE	NA	FALSE	NA	FALSE	NA	Gero sleep
Neophl_trp_20210819_DRB+LG_GYW_1_vid409	409	trap1	19/08/2021	17/08/2021	24/08/2021	GYW	Geronimo	1	Wolf	pack	capital_a	C	rivas-blanco/gonnet-dit-revel	6	2_body_length	0	FALSE	NA	FALSE	NA	FALSE	NA
Neophl_trp_20210819_DRB+LG_GYW_1_vid410	410	trap1	19/08/2021	17/08/2021	24/08/2021	GYW	Geronimo	1	Wolf	pack	capital_a	C	rivas-blanco/gonnet-dit-revel	6	2_body_length	0	FALSE	NA	FALSE	NA	FALSE	NA
Neophl_trp_20210819_DRB+LG_GYW_1_vid411	411	trap1	19/08/2021	17/08/2021	24/08/2021	GYW	Geronimo	1	Wolf	pack	capital_a	C	rivas-blanco/gonnet-dit-revel	6	2_body_length	0	FALSE	NA	FALSE	NA	FALSE	NA
Neophl_trp_20210819_DRB+LG_GYW_1_vid413	413	trap1	19/08/2021	17/08/2021	24/08/2021	GYW	Geronimo	1	Wolf	pack	capital_a	C	rivas-blanco/gonnet-dit-revel	6	2_body_length	0	FALSE	NA	FALSE	NA	FALSE	NA
Neophl_trp_20210819_DRB+LG_GYW_1_vid415	415	trap1	19/08/2021	17/08/2021	24/08/2021	GYW	Geronimo	1	Wolf	pack	capital_a	C	rivas-blanco/gonnet-dit-revel	6	2_body_length	0	FALSE	NA	FALSE	NA	FALSE	NA
Neophl_trp_20210819_DRB+LG_GYW_1_vid416	416	trap1	19/08/2021	17/08/2021	24/08/2021	GYW	Geronimo	1	Wolf	pack	capital_a	C	rivas-blanco/gonnet-dit-revel	6	2_body_length	0	FALSE	NA	FALSE	NA	FALSE	NA	Gero sleep
Neophl_trp_20210819_DRB+LG_GYW_1_vid417	417	trap1	19/08/2021	17/08/2021	24/08/2021	GYW	Geronimo	1	Wolf	pack	capital_a	C	rivas-blanco/gonnet-dit-revel	6	nothing	0	FALSE	NA	FALSE	NA	FALSE	NA
Neophl_trp_20210819_DRB+LG_GYW_1_vid419	419	trap1	19/08/2021	17/08/2021	24/08/2021	GYW	Geronimo	1	Wolf	pack	capital_a	C	rivas-blanco/gonnet-dit-revel	6	2_body_length	0	FALSE	NA	FALSE	NA	FALSE	NA
Neophl_trp_20210819_DRB+LG_GYW_1_vid420	420	trap1	19/08/2021	17/08/2021	24/08/2021	GYW	Geronimo	1	Wolf	pack	capital_a	C	rivas-blanco/gonnet-dit-revel	6	2_body_length	0	FALSE	NA	FALSE	NA	FALSE	NA
Neophl_trp_20210819_DRB+LG_GYW_1_vid421	421	trap1	19/08/2021	17/08/2021	24/08/2021	GYW	Geronimo	1	Wolf	pack	capital_a	C	rivas-blanco/gonnet-dit-revel	6	2_body_length	0	FALSE	NA	FALSE	NA	FALSE	NA	Gero sleep
Neophl_trp_20210819_DRB+LG_GYW_1_vid422	422	trap1	19/08/2021	17/08/2021	24/08/2021	GYW	Geronimo	1	Wolf	pack	capital_a	C	rivas-blanco/gonnet-dit-revel	6	2_body_length	0	FALSE	NA	FALSE	NA	FALSE	NA	Gero sleep
Neophl_trp_20210819_DRB+LG_GYW_1_vid423	423	trap1	19/08/2021	17/08/2021	24/08/2021	GYW	Geronimo	1	Wolf	pack	capital_a	C	rivas-blanco/gonnet-dit-revel	6	2_body_length	0	FALSE	NA	FALSE	NA	FALSE	NA	Gero sleep
Neophl_trp_20210819_DRB+LG_GYW_1_vid424	424	trap1	19/08/2021	17/08/2021	24/08/2021	GYW	Geronimo	1	Wolf	pack	capital_a	C	rivas-blanco/gonnet-dit-revel	6	2_body_length	0	FALSE	NA	FALSE	NA	FALSE	NA	Both Gero and Yukon sleep
Neophl_trp_20210819_DRB+LG_GYW_1_vid425	425	trap1	19/08/2021	17/08/2021	24/08/2021	GYW	Geronimo	1	Wolf	pack	capital_a	C	rivas-blanco/gonnet-dit-revel	6	2_body_length	0	FALSE	NA	FALSE	NA	FALSE	NA	Both Gero and Yukon sleep
Neophl_trp_20210819_DRB+LG_GYW_1_vid426	426	trap1	19/08/2021	17/08/2021	24/08/2021	GYW	Geronimo	1	Wolf	pack	capital_a	C	rivas-blanco/gonnet-dit-revel	6	2_body_length	0	FALSE	NA	FALSE	NA	FALSE	NA	Gero run through
Neophl_trp_20210819_DRB+LG_GYW_1_vid428	428	trap1	19/08/2021	17/08/2021	24/08/2021	GYW	Geronimo	1	Wolf	pack	capital_a	C	rivas-blanco/gonnet-dit-revel	6	2_body_length	0	FALSE	NA	FALSE	NA	FALSE	NA
Neophl_trp_20210819_DRB+LG_GYW_1_vid431	431	trap1	19/08/2021	17/08/2021	24/08/2021	GYW	Geronimo	1	Wolf	pack	capital_a	C	rivas-blanco/gonnet-dit-revel	6	nothing	0	FALSE	NA	FALSE	NA	FALSE	NA
Neophl_trp_20210819_DRB+LG_GYW_1_vid434	434	trap1	19/08/2021	17/08/2021	24/08/2021	GYW	Geronimo	1	Wolf	pack	capital_a	C	rivas-blanco/gonnet-dit-revel	6	nothing	0	FALSE	NA	FALSE	NA	FALSE	NA
Neophl_trp_20210819_DRB+LG_GYW_1_vid436	436	trap1	19/08/2021	17/08/2021	24/08/2021	GYW	Geronimo	1	Wolf	pack	capital_a	C	rivas-blanco/gonnet-dit-revel	6	nothing	0	FALSE	NA	FALSE	NA	FALSE	NA
Neophl_trp_20210819_DRB+LG_GYW_1_vid437	437	trap1	19/08/2021	17/08/2021	24/08/2021	GYW	Geronimo	1	Wolf	pack	capital_a	C	rivas-blanco/gonnet-dit-revel	6	nothing	0	FALSE	NA	FALSE	NA	FALSE	NA
Neophl_trp_20210819_DRB+LG_GYW_1_vid439	439	trap1	19/08/2021	17/08/2021	24/08/2021	GYW	Geronimo	1	Wolf	pack	capital_a	C	rivas-blanco/gonnet-dit-revel	6	nothing	0	FALSE	NA	FALSE	NA	FALSE	NA
Neophl_trp_20210819_DRB+LG_GYW_1_vid440	440	trap1	19/08/2021	17/08/2021	24/08/2021	GYW	Geronimo	1	Wolf	pack	capital_a	C	rivas-blanco/gonnet-dit-revel	6	nothing	0	FALSE	NA	FALSE	NA	FALSE	NA	play time
Neophl_trp_20210819_DRB+LG_GYW_1_vid441	441	trap1	19/08/2021	17/08/2021	24/08/2021	GYW	Geronimo	1	Wolf	pack	capital_a	C	rivas-blanco/gonnet-dit-revel	6	nothing	0	FALSE	NA	FALSE	NA	FALSE	NA
Neophl_trp_20210819_DRB+LG_GYW_1_vid442	442	trap1	19/08/2021	17/08/2021	24/08/2021	GYW	Geronimo	1	Wolf	pack	capital_a	C	rivas-blanco/gonnet-dit-revel	6	nothing	0	FALSE	NA	FALSE	NA	FALSE	NA	Yukon sleep
Neophl_trp_20210819_DRB+LG_GYW_1_vid443	443	trap1	19/08/2021	17/08/2021	24/08/2021	GYW	Geronimo	1	Wolf	pack	capital_a	C	rivas-blanco/gonnet-dit-revel	6	nothing	0	FALSE	NA	FALSE	NA	FALSE	NA
Neophl_trp_20210819_DRB+LG_GYW_1_vid445	445	trap1	19/08/2021	17/08/2021	24/08/2021	GYW	Geronimo	1	Wolf	pack	capital_a	C	rivas-blanco/gonnet-dit-revel	6	nothing	0	FALSE	NA	FALSE	NA	FALSE	NA
Neophl_trp_20210819_DRB+LG_GYW_1_vid446	446	trap1	19/08/2021	17/08/2021	24/08/2021	GYW	Geronimo	1	Wolf	pack	capital_a	C	rivas-blanco/gonnet-dit-revel	6	nothing	0	FALSE	NA	FALSE	NA	FALSE	NA
Neophl_trp_20210819_DRB+LG_GYW_1_vid447	447	trap1	19/08/2021	17/08/2021	24/08/2021	GYW	Geronimo	1	Wolf	pack	capital_a	C	rivas-blanco/gonnet-dit-revel	6	nothing	0	FALSE	NA	FALSE	NA	FALSE	NA
Neophl_trp_20210819_DRB+LG_GYW_1_vid448	448	trap1	19/08/2021	17/08/2021	24/08/2021	GYW	Geronimo	1	Wolf	pack	capital_a	C	rivas-blanco/gonnet-dit-revel	6	2_body_length	0	FALSE	NA	FALSE	NA	FALSE	NA
Neophl_trp_20210819_DRB+LG_GYW_1_vid449	449	trap1	19/08/2021	17/08/2021	24/08/2021	GYW	Geronimo	1	Wolf	pack	capital_a	C	rivas-blanco/gonnet-dit-revel	6	2_body_length	0	FALSE	NA	FALSE	NA	FALSE	NA
Neophl_trp_20210819_DRB+LG_GYW_1_vid451	451	trap1	19/08/2021	17/08/2021	24/08/2021	GYW	Geronimo	1	Wolf	pack	capital_a	C	rivas-blanco/gonnet-dit-revel	6	2_body_length	0	FALSE	NA	FALSE	NA	FALSE	NA
Neophl_trp_20210819_DRB+LG_GYW_1_vid452	452	trap1	19/08/2021	17/08/2021	24/08/2021	GYW	Geronimo	1	Wolf	pack	capital_a	C	rivas-blanco/gonnet-dit-revel	6	nothing	0	FALSE	NA	FALSE	NA	FALSE	NA
Neophl_trp_20210819_DRB+LG_GYW_1_vid453	453	trap1	19/08/2021	17/08/2021	24/08/2021	GYW	Geronimo	1	Wolf	pack	capital_a	C	rivas-blanco/gonnet-dit-revel	6	1_body_length	0	FALSE	NA	FALSE	NA	FALSE	NA
Neophl_trp_20210819_DRB+LG_GYW_1_vid454	454	trap1	19/08/2021	17/08/2021	24/08/2021	GYW	Geronimo	1	Wolf	pack	capital_a	C	rivas-blanco/gonnet-dit-revel	6	2_body_length	0	FALSE	NA	FALSE	NA	FALSE	NA	Gero sleep
Neophl_trp_20210819_DRB+LG_GYW_1_vid455	455	trap1	19/08/2021	17/08/2021	24/08/2021	GYW	Geronimo	1	Wolf	pack	capital_a	C	rivas-blanco/gonnet-dit-revel	6	2_body_length	0	FALSE	NA	FALSE	NA	FALSE	NA	Gero sleep
Neophl_trp_20210819_DRB+LG_GYW_1_vid456	456	trap1	19/08/2021	17/08/2021	24/08/2021	GYW	Geronimo	1	Wolf	pack	capital_a	C	rivas-blanco/gonnet-dit-revel	6	1_body_length	0	FALSE	NA	FALSE	NA	FALSE	NA
Neophl_trp_20210819_DRB+LG_GYW_1_vid457	457	trap1	19/08/2021	17/08/2021	24/08/2021	GYW	Geronimo	1	Wolf	pack	capital_a	C	rivas-blanco/gonnet-dit-revel	6	nothing	0	FALSE	NA	FALSE	NA	FALSE	NA
Neophl_trp_20210819_DRB+LG_GYW_1_vid458	458	trap1	19/08/2021	17/08/2021	24/08/2021	GYW	Geronimo	1	Wolf	pack	capital_a	C	rivas-blanco/gonnet-dit-revel	6	nothing	0	FALSE	NA	FALSE	NA	FALSE	NA
Neophl_trp_20210819_DRB+LG_GYW_1_vid460	460	trap1	19/08/2021	17/08/2021	24/08/2021	GYW	Geronimo	1	Wolf	pack	capital_a	C	rivas-blanco/gonnet-dit-revel	6	nothing	0	FALSE	NA	FALSE	NA	FALSE	NA
Neophl_trp_20210819_DRB+LG_GYW_1_vid461	461	trap1	19/08/2021	17/08/2021	24/08/2021	GYW	Geronimo	1	Wolf	pack	capital_a	C	rivas-blanco/gonnet-dit-revel	6	nothing	0	FALSE	NA	FALSE	NA	FALSE	NA	Yukon sleep
Neophl_trp_20210819_DRB+LG_GYW_1_vid462	462	trap1	19/08/2021	17/08/2021	24/08/2021	GYW	Geronimo	1	Wolf	pack	capital_a	C	rivas-blanco/gonnet-dit-revel	6	1_body_length	0	FALSE	NA	FALSE	NA	FALSE	NA
Neophl_trp_20210819_DRB+LG_GYW_1_vid463	463	trap1	19/08/2021	17/08/2021	24/08/2021	GYW	Geronimo	1	Wolf	pack	capital_a	C	rivas-blanco/gonnet-dit-revel	6	2_body_length	0	FALSE	NA	FALSE	NA	FALSE	NA	Gero sleep
Neophl_trp_20210819_DRB+LG_GYW_1_vid464	464	trap1	19/08/2021	17/08/2021	24/08/2021	GYW	Geronimo	1	Wolf	pack	capital_a	C	rivas-blanco/gonnet-dit-revel	6	2_body_length	0	FALSE	NA	FALSE	NA	FALSE	NA	Gero sleep
Neophl_trp_20210819_DRB+LG_GYW_1_vid465	465	trap1	19/08/2021	17/08/2021	24/08/2021	GYW	Geronimo	1	Wolf	pack	capital_a	C	rivas-blanco/gonnet-dit-revel	6	2_body_length	0	FALSE	NA	FALSE	NA	FALSE	NA
Neophl_trp_20210819_DRB+LG_GYW_1_vid466	466	trap1	19/08/2021	17/08/2021	24/08/2021	GYW	Geronimo	1	Wolf	pack	capital_a	C	rivas-blanco/gonnet-dit-revel	6	nothing	0	FALSE	NA	FALSE	NA	FALSE	NA
Neophl_trp_20210819_DRB+LG_GYW_1_vid467	467	trap1	19/08/2021	17/08/2021	24/08/2021	GYW	Geronimo	1	Wolf	pack	capital_a	C	rivas-blanco/gonnet-dit-revel	6	nothing	0	FALSE	NA	FALSE	NA	FALSE	NA
Neophl_trp_20210819_DRB+LG_GYW_1_vid468	468	trap1	19/08/2021	17/08/2021	24/08/2021	GYW	Geronimo	1	Wolf	pack	capital_a	C	rivas-blanco/gonnet-dit-revel	6	nothing	0	FALSE	NA	FALSE	NA	FALSE	NA
Neophl_trp_20210819_DRB+LG_GYW_1_vid469	469	trap1	19/08/2021	17/08/2021	24/08/2021	GYW	Geronimo	1	Wolf	pack	capital_a	C	rivas-blanco/gonnet-dit-revel	6	2_body_length	0	FALSE	NA	FALSE	NA	FALSE	NA
Neophl_trp_20210819_DRB+LG_GYW_1_vid471	471	trap1	19/08/2021	17/08/2021	24/08/2021	GYW	Geronimo	1	Wolf	pack	capital_a	C	rivas-blanco/gonnet-dit-revel	6	2_body_length	0	FALSE	NA	FALSE	NA	FALSE	NA
Neophl_trp_20210819_DRB+LG_GYW_1_vid474	474	trap1	19/08/2021	17/08/2021	24/08/2021	GYW	Geronimo	1	Wolf	pack	capital_a	C	rivas-blanco/gonnet-dit-revel	6	2_body_length	0	FALSE	NA	FALSE	NA	FALSE	NA
Neophl_trp_20210819_DRB+LG_GYW_1_vid475	475	trap1	19/08/2021	17/08/2021	24/08/2021	GYW	Geronimo	1	Wolf	pack	capital_a	C	rivas-blanco/gonnet-dit-revel	6	2_body_length	0	FALSE	NA	FALSE	NA	FALSE	NA
Neophl_trp_20210819_DRB+LG_GYW_1_vid476	476	trap1	19/08/2021	17/08/2021	24/08/2021	GYW	Geronimo	1	Wolf	pack	capital_a	C	rivas-blanco/gonnet-dit-revel	6	1_body_length	0	FALSE	NA	FALSE	NA	FALSE	NA
Neophl_trp_20210819_DRB+LG_GYW_1_vid480	480	trap1	19/08/2021	17/08/2021	24/08/2021	GYW	Geronimo	1	Wolf	pack	capital_a	C	rivas-blanco/gonnet-dit-revel	6	2_body_length	0	FALSE	NA	FALSE	NA	FALSE	NA
Neophl_trp_20210819_DRB+LG_GYW_1_vid482	482	trap1	19/08/2021	17/08/2021	24/08/2021	GYW	Geronimo	1	Wolf	pack	capital_a	C	rivas-blanco/gonnet-dit-revel	6	1_body_length	0	FALSE	NA	FALSE	NA	FALSE	NA
Neophl_trp_20210819_DRB+LG_GYW_1_vid483	483	trap1	19/08/2021	17/08/2021	24/08/2021	GYW	Geronimo	1	Wolf	pack	capital_a	C	rivas-blanco/gonnet-dit-revel	6	2_body_length	0	FALSE	NA	FALSE	NA	FALSE	NA
Neophl_trp_20210819_DRB+LG_GYW_1_vid488	488	trap1	19/08/2021	17/08/2021	24/08/2021	GYW	Geronimo	1	Wolf	pack	capital_a	C	rivas-blanco/gonnet-dit-revel	6	2_body_length	0	FALSE	NA	FALSE	NA	FALSE	NA
Neophl_trp_20210819_DRB+LG_GYW_1_vid489	489	trap1	19/08/2021	17/08/2021	24/08/2021	GYW	Geronimo	1	Wolf	pack	capital_a	C	rivas-blanco/gonnet-dit-revel	6	2_body_length	0	FALSE	NA	FALSE	NA	FALSE	NA	Gero eat
Neophl_trp_20210819_DRB+LG_GYW_1_vid490	490	trap1	19/08/2021	17/08/2021	24/08/2021	GYW	Geronimo	1	Wolf	pack	capital_a	C	rivas-blanco/gonnet-dit-revel	6	2_body_length	0	FALSE	NA	FALSE	NA	FALSE	NA	Gero eat
Neophl_trp_20210819_DRB+LG_GYW_1_vid491	491	trap1	19/08/2021	17/08/2021	24/08/2021	GYW	Geronimo	1	Wolf	pack	capital_a	C	rivas-blanco/gonnet-dit-revel	6	2_body_length	0	FALSE	NA	FALSE	NA	FALSE	NA
Neophl_trp_20210819_DRB+LG_GYW_1_vid492	492	trap1	19/08/2021	17/08/2021	24/08/2021	GYW	Geronimo	1	Wolf	pack	capital_a	C	rivas-blanco/gonnet-dit-revel	6	nothing	0	FALSE	NA	FALSE	NA	FALSE	NA	Yukon sniff
Neophl_trp_20210819_DRB+LG_GYW_1_vid493	493	trap1	19/08/2021	17/08/2021	24/08/2021	GYW	Geronimo	1	Wolf	pack	capital_a	C	rivas-blanco/gonnet-dit-revel	6	nothing	0	FALSE	NA	FALSE	NA	FALSE	NA
Neophl_trp_20210819_DRB+LG_GYW_1_vid495	495	trap1	19/08/2021	17/08/2021	24/08/2021	GYW	Geronimo	1	Wolf	pack	capital_a	C	rivas-blanco/gonnet-dit-revel	6	nothing	0	FALSE	NA	FALSE	NA	FALSE	NA
Neophl_trp_20210819_DRB+LG_GYW_1_vid496	496	trap1	19/08/2021	17/08/2021	24/08/2021	GYW	Geronimo	1	Wolf	pack	capital_a	C	rivas-blanco/gonnet-dit-revel	6	1_body_length	0	FALSE	NA	FALSE	NA	FALSE	NA
Neophl_trp_20210819_DRB+LG_GYW_1_vid497	497	trap1	19/08/2021	17/08/2021	24/08/2021	GYW	Geronimo	1	Wolf	pack	capital_a	C	rivas-blanco/gonnet-dit-revel	6	nothing	0	FALSE	NA	FALSE	NA	FALSE	NA
Neophl_trp_20210819_DRB+LG_GYW_1_vid498	498	trap1	19/08/2021	17/08/2021	24/08/2021	GYW	Geronimo	1	Wolf	pack	capital_a	C	rivas-blanco/gonnet-dit-revel	6	nothing	0	FALSE	NA	FALSE	NA	FALSE	NA
Neophl_trp_20210819_DRB+LG_GYW_1_vid499	499	trap1	19/08/2021	17/08/2021	24/08/2021	GYW	Geronimo	1	Wolf	pack	capital_a	C	rivas-blanco/gonnet-dit-revel	6	nothing	0	FALSE	NA	FALSE	NA	FALSE	NA
Neophl_trp_20210819_DRB+LG_GYW_1_vid501	501	trap1	19/08/2021	17/08/2021	24/08/2021	GYW	Geronimo	1	Wolf	pack	capital_a	C	rivas-blanco/gonnet-dit-revel	6	nothing	0	FALSE	NA	FALSE	NA	FALSE	NA
Neophl_trp_20210819_DRB+LG_GYW_1_vid502	502	trap1	19/08/2021	17/08/2021	24/08/2021	GYW	Geronimo	1	Wolf	pack	capital_a	C	rivas-blanco/gonnet-dit-revel	6	nothing	0	FALSE	NA	FALSE	NA	FALSE	NA
Neophl_trp_20210819_DRB+LG_GYW_1_vid503	503	trap1	19/08/2021	17/08/2021	24/08/2021	GYW	Geronimo	1	Wolf	pack	capital_a	C	rivas-blanco/gonnet-dit-revel	6	nothing	0	FALSE	NA	FALSE	NA	FALSE	NA
Neophl_trp_20210819_DRB+LG_GYW_1_vid511	511	trap1	19/08/2021	17/08/2021	24/08/2021	GYW	Geronimo	1	Wolf	pack	capital_a	C	rivas-blanco/gonnet-dit-revel	6	2_body_length	0	FALSE	NA	FALSE	NA	FALSE	NA
Neophl_trp_20210819_DRB+LG_GYW_1_vid515	515	trap1	19/08/2021	17/08/2021	24/08/2021	GYW	Geronimo	1	Wolf	pack	capital_a	C	rivas-blanco/gonnet-dit-revel	6	2_body_length	0	FALSE	NA	FALSE	NA	FALSE	NA
Neophl_trp_20210819_DRB+LG_GYW_1_vid516	516	trap1	19/08/2021	17/08/2021	24/08/2021	GYW	Geronimo	1	Wolf	pack	capital_a	C	rivas-blanco/gonnet-dit-revel	6	2_body_length	0	FALSE	NA	FALSE	NA	FALSE	NA	Gero sleep
Neophl_trp_20210819_DRB+LG_GYW_1_vid517	517	trap1	19/08/2021	17/08/2021	24/08/2021	GYW	Geronimo	1	Wolf	pack	capital_a	C	rivas-blanco/gonnet-dit-revel	6	2_body_length	0	FALSE	NA	FALSE	NA	FALSE	NA	Gero sleep
Neophl_trp_20210819_DRB+LG_GYW_1_vid518	518	trap1	19/08/2021	17/08/2021	24/08/2021	GYW	Geronimo	1	Wolf	pack	capital_a	C	rivas-blanco/gonnet-dit-revel	6	2_body_length	0	FALSE	NA	FALSE	NA	FALSE	NA	Gero sleep
Neophl_trp_20210819_DRB+LG_GYW_1_vid520	520	trap1	19/08/2021	17/08/2021	24/08/2021	GYW	Geronimo	1	Wolf	pack	capital_a	C	rivas-blanco/gonnet-dit-revel	6	nothing	0	FALSE	NA	FALSE	NA	FALSE	NA
Neophl_trp_20210819_DRB+LG_GYW_1_vid522	522	trap1	19/08/2021	17/08/2021	24/08/2021	GYW	Geronimo	1	Wolf	pack	capital_a	C	rivas-blanco/gonnet-dit-revel	6	nothing	0	FALSE	NA	FALSE	NA	FALSE	NA
Neophl_trp_20210819_DRB+LG_GYW_1_vid523	523	trap1	19/08/2021	17/08/2021	24/08/2021	GYW	Geronimo	1	Wolf	pack	capital_a	C	rivas-blanco/gonnet-dit-revel	6	2_body_length	0	FALSE	NA	FALSE	NA	FALSE	NA
Neophl_trp_20210819_DRB+LG_GYW_1_vid524	524	trap1	19/08/2021	17/08/2021	24/08/2021	GYW	Geronimo	1	Wolf	pack	capital_a	C	rivas-blanco/gonnet-dit-revel	6	2_body_length	0	FALSE	NA	FALSE	NA	FALSE	NA
Neophl_trp_20210819_DRB+LG_GYW_1_vid527	527	trap1	19/08/2021	17/08/2021	24/08/2021	GYW	Geronimo	1	Wolf	pack	capital_a	C	rivas-blanco/gonnet-dit-revel	6	nothing	0	FALSE	NA	FALSE	NA	FALSE	NA
Neophl_trp_20210819_DRB+LG_GYW_1_vid528	528	trap1	19/08/2021	17/08/2021	24/08/2021	GYW	Geronimo	1	Wolf	pack	capital_a	C	rivas-blanco/gonnet-dit-revel	6	2_body_length	0	FALSE	NA	FALSE	NA	FALSE	NA
Neophl_trp_20210819_DRB+LG_GYW_1_vid529	529	trap1	19/08/2021	17/08/2021	24/08/2021	GYW	Geronimo	1	Wolf	pack	capital_a	C	rivas-blanco/gonnet-dit-revel	6	nothing	0	FALSE	NA	FALSE	NA	FALSE	NA
Neophl_trp_20210819_DRB+LG_GYW_1_vid530	530	trap1	19/08/2021	17/08/2021	24/08/2021	GYW	Geronimo	1	Wolf	pack	capital_a	C	rivas-blanco/gonnet-dit-revel	6	1_body_length	0	FALSE	NA	FALSE	NA	FALSE	NA
Neophl_trp_20210820_DRB+LG_GYW_1_vid533	533	trap1	20/08/2021	17/08/2021	24/08/2021	GYW	Geronimo	1	Wolf	pack	capital_a	C	rivas-blanco/gonnet-dit-revel	6	nothing	0	FALSE	NA	FALSE	NA	FALSE	NA
Neophl_trp_20210820_DRB+LG_GYW_1_vid534	534	trap1	20/08/2021	17/08/2021	24/08/2021	GYW	Geronimo	1	Wolf	pack	capital_a	C	rivas-blanco/gonnet-dit-revel	6	nothing	0	FALSE	NA	FALSE	NA	FALSE	NA
Neophl_trp_20210820_DRB+LG_GYW_1_vid535	535	trap1	20/08/2021	17/08/2021	24/08/2021	GYW	Geronimo	1	Wolf	pack	capital_a	C	rivas-blanco/gonnet-dit-revel	6	nothing	0	FALSE	NA	FALSE	NA	FALSE	NA
Neophl_trp_20210820_DRB+LG_GYW_1_vid537	537	trap1	20/08/2021	17/08/2021	24/08/2021	GYW	Geronimo	1	Wolf	pack	capital_a	C	rivas-blanco/gonnet-dit-revel	6	nothing	0	FALSE	NA	FALSE	NA	FALSE	NA
Neophl_trp_20210820_DRB+LG_GYW_1_vid541	541	trap1	20/08/2021	17/08/2021	24/08/2021	GYW	Geronimo	1	Wolf	pack	capital_a	C	rivas-blanco/gonnet-dit-revel	6	nothing	0	FALSE	NA	FALSE	NA	FALSE	NA
Neophl_trp_20210820_DRB+LG_GYW_1_vid542	542	trap1	20/08/2021	17/08/2021	24/08/2021	GYW	Geronimo	1	Wolf	pack	capital_a	C	rivas-blanco/gonnet-dit-revel	6	2_body_length	0	FALSE	NA	FALSE	NA	FALSE	NA
Neophl_trp_20210820_DRB+LG_GYW_1_vid548	548	trap1	20/08/2021	17/08/2021	24/08/2021	GYW	Geronimo	1	Wolf	pack	capital_a	C	rivas-blanco/gonnet-dit-revel	6	nothing	0	FALSE	NA	FALSE	NA	FALSE	NA	play time
Neophl_trp_20210820_DRB+LG_GYW_1_vid549	549	trap1	20/08/2021	17/08/2021	24/08/2021	GYW	Geronimo	1	Wolf	pack	capital_a	C	rivas-blanco/gonnet-dit-revel	6	nothing	0	FALSE	NA	FALSE	NA	FALSE	NA
Neophl_trp_20210820_DRB+LG_GYW_1_vid551	551	trap1	20/08/2021	17/08/2021	24/08/2021	GYW	Geronimo	1	Wolf	pack	capital_a	C	rivas-blanco/gonnet-dit-revel	6	2_body_length	0	FALSE	NA	FALSE	NA	FALSE	NA
Neophl_trp_20210820_DRB+LG_GYW_1_vid552	552	trap1	20/08/2021	17/08/2021	24/08/2021	GYW	Geronimo	1	Wolf	pack	capital_a	C	rivas-blanco/gonnet-dit-revel	6	2_body_length	0	FALSE	NA	FALSE	NA	FALSE	NA
Neophl_trp_20210820_DRB+LG_GYW_1_vid553	553	trap1	20/08/2021	17/08/2021	24/08/2021	GYW	Geronimo	1	Wolf	pack	capital_a	C	rivas-blanco/gonnet-dit-revel	6	2_body_length	0	FALSE	NA	FALSE	NA	FALSE	NA
Neophl_trp_20210820_DRB+LG_GYW_1_vid554	554	trap1	20/08/2021	17/08/2021	24/08/2021	GYW	Geronimo	1	Wolf	pack	capital_a	C	rivas-blanco/gonnet-dit-revel	6	2_body_length	0	FALSE	NA	FALSE	NA	FALSE	NA
Neophl_trp_20210820_DRB+LG_GYW_1_vid555	555	trap1	20/08/2021	17/08/2021	24/08/2021	GYW	Geronimo	1	Wolf	pack	capital_a	C	rivas-blanco/gonnet-dit-revel	6	2_body_length	0	FALSE	NA	FALSE	NA	FALSE	NA
Neophl_trp_20210820_DRB+LG_GYW_1_vid556	556	trap1	20/08/2021	17/08/2021	24/08/2021	GYW	Geronimo	1	Wolf	pack	capital_a	C	rivas-blanco/gonnet-dit-revel	6	nothing	0	FALSE	NA	FALSE	NA	FALSE	NA
Neophl_trp_20210820_DRB+LG_GYW_1_vid559	559	trap1	20/08/2021	17/08/2021	24/08/2021	GYW	Geronimo	1	Wolf	pack	capital_a	C	rivas-blanco/gonnet-dit-revel	6	nothing	0	FALSE	NA	FALSE	NA	FALSE	NA
Neophl_trp_20210820_DRB+LG_GYW_1_vid560	560	trap1	20/08/2021	17/08/2021	24/08/2021	GYW	Geronimo	1	Wolf	pack	capital_a	C	rivas-blanco/gonnet-dit-revel	6	nothing	0	FALSE	NA	FALSE	NA	FALSE	NA	Yukon sleep
Neophl_trp_20210820_DRB+LG_GYW_1_vid561	561	trap1	20/08/2021	17/08/2021	24/08/2021	GYW	Geronimo	1	Wolf	pack	capital_a	C	rivas-blanco/gonnet-dit-revel	6	nothing	0	FALSE	NA	FALSE	NA	FALSE	NA	Yukon sleep
Neophl_trp_20210820_DRB+LG_GYW_1_vid562	562	trap1	20/08/2021	17/08/2021	24/08/2021	GYW	Geronimo	1	Wolf	pack	capital_a	C	rivas-blanco/gonnet-dit-revel	6	nothing	0	FALSE	NA	FALSE	NA	FALSE	NA	Yukon sleep
Neophl_trp_20210820_DRB+LG_GYW_1_vid563	563	trap1	20/08/2021	17/08/2021	24/08/2021	GYW	Geronimo	1	Wolf	pack	capital_a	C	rivas-blanco/gonnet-dit-revel	6	nothing	0	FALSE	NA	FALSE	NA	FALSE	NA	Yukon sleep
Neophl_trp_20210820_DRB+LG_GYW_1_vid564	564	trap1	20/08/2021	17/08/2021	24/08/2021	GYW	Geronimo	1	Wolf	pack	capital_a	C	rivas-blanco/gonnet-dit-revel	6	nothing	0	FALSE	NA	FALSE	NA	FALSE	NA
Neophl_trp_20210820_DRB+LG_GYW_1_vid565	565	trap1	20/08/2021	17/08/2021	24/08/2021	GYW	Geronimo	1	Wolf	pack	capital_a	C	rivas-blanco/gonnet-dit-revel	6	nothing	0	FALSE	NA	FALSE	NA	FALSE	NA
Neophl_trp_20210820_DRB+LG_GYW_1_vid566	566	trap1	20/08/2021	17/08/2021	24/08/2021	GYW	Geronimo	1	Wolf	pack	capital_a	C	rivas-blanco/gonnet-dit-revel	6	nothing	0	FALSE	NA	FALSE	NA	FALSE	NA
Neophl_trp_20210820_DRB+LG_GYW_1_vid568	568	trap1	20/08/2021	17/08/2021	24/08/2021	GYW	Geronimo	1	Wolf	pack	capital_a	C	rivas-blanco/gonnet-dit-revel	6	nothing	0	FALSE	NA	FALSE	NA	FALSE	NA
Neophl_trp_20210820_DRB+LG_GYW_1_vid569	569	trap1	20/08/2021	17/08/2021	24/08/2021	GYW	Geronimo	1	Wolf	pack	capital_a	C	rivas-blanco/gonnet-dit-revel	6	1_body_length	0	FALSE	NA	FALSE	NA	FALSE	NA	Yukon sleep
Neophl_trp_20210820_DRB+LG_GYW_1_vid570	570	trap1	20/08/2021	17/08/2021	24/08/2021	GYW	Geronimo	1	Wolf	pack	capital_a	C	rivas-blanco/gonnet-dit-revel	6	1_body_length	0	FALSE	NA	FALSE	NA	FALSE	NA	Yukon sleep
Neophl_trp_20210820_DRB+LG_GYW_1_vid571	571	trap1	20/08/2021	17/08/2021	24/08/2021	GYW	Geronimo	1	Wolf	pack	capital_a	C	rivas-blanco/gonnet-dit-revel	6	2_body_length	0	FALSE	NA	FALSE	NA	FALSE	NA	Gero sleep
Neophl_trp_20210820_DRB+LG_GYW_1_vid572	572	trap1	20/08/2021	17/08/2021	24/08/2021	GYW	Geronimo	1	Wolf	pack	capital_a	C	rivas-blanco/gonnet-dit-revel	6	2_body_length	0	FALSE	NA	FALSE	NA	FALSE	NA	Gero sleep
Neophl_trp_20210820_DRB+LG_GYW_1_vid573	573	trap1	20/08/2021	17/08/2021	24/08/2021	GYW	Geronimo	1	Wolf	pack	capital_a	C	rivas-blanco/gonnet-dit-revel	6	2_body_length	0	FALSE	NA	FALSE	NA	FALSE	NA
Neophl_trp_20210820_DRB+LG_GYW_1_vid574	574	trap1	20/08/2021	17/08/2021	24/08/2021	GYW	Geronimo	1	Wolf	pack	capital_a	C	rivas-blanco/gonnet-dit-revel	6	2_body_length	0	FALSE	NA	FALSE	NA	FALSE	NA
Neophl_trp_20210820_DRB+LG_GYW_1_vid575	575	trap1	20/08/2021	17/08/2021	24/08/2021	GYW	Geronimo	1	Wolf	pack	capital_a	C	rivas-blanco/gonnet-dit-revel	6	2_body_length	0	FALSE	NA	FALSE	NA	FALSE	NA	Gero sleep
Neophl_trp_20210820_DRB+LG_GYW_1_vid576	576	trap1	20/08/2021	17/08/2021	24/08/2021	GYW	Geronimo	1	Wolf	pack	capital_a	C	rivas-blanco/gonnet-dit-revel	6	2_body_length	0	FALSE	NA	FALSE	NA	FALSE	NA
Neophl_trp_20210820_DRB+LG_GYW_1_vid577	577	trap1	20/08/2021	17/08/2021	24/08/2021	GYW	Geronimo	1	Wolf	pack	capital_a	C	rivas-blanco/gonnet-dit-revel	6	2_body_length	0	FALSE	NA	FALSE	NA	FALSE	NA
Neophl_trp_20210820_DRB+LG_GYW_1_vid579	579	trap1	20/08/2021	17/08/2021	24/08/2021	GYW	Geronimo	1	Wolf	pack	capital_a	C	rivas-blanco/gonnet-dit-revel	6	2_body_length	0	FALSE	NA	FALSE	NA	FALSE	NA
Neophl_trp_20210820_DRB+LG_GYW_1_vid580	580	trap1	20/08/2021	17/08/2021	24/08/2021	GYW	Geronimo	1	Wolf	pack	capital_a	C	rivas-blanco/gonnet-dit-revel	6	nothing	0	FALSE	NA	FALSE	NA	FALSE	NA	Yukon sleep
Neophl_trp_20210820_DRB+LG_GYW_1_vid583	583	trap1	20/08/2021	17/08/2021	24/08/2021	GYW	Geronimo	1	Wolf	pack	capital_a	C	rivas-blanco/gonnet-dit-revel	6	nothing	0	FALSE	NA	FALSE	NA	FALSE	NA	LAST VIDEO: 8H46 20/8/21 => 4 days without videos
Neophl_trp_20210821_LG_ZE_1_vid1	1	trap2	21/08/2021	21/08/2021	28/08/2021	ZE	Zuri	1	Dog	pack	rocket	D	gonnet-dit-revel	10a_back	touch	2	TRUE	0	TRUE	0	TRUE	0	Both sniff
Neophl_trp_20210821_LG_ZE_1_vid2	2	trap2	21/08/2021	21/08/2021	28/08/2021	ZE	Zuri	1	Dog	pack	rocket	D	gonnet-dit-revel	10a_back	1_body_length	0	FALSE	NA	FALSE	NA	FALSE	NA
Neophl_trp_20210821_LG_ZE_1_vid3	3	trap2	21/08/2021	21/08/2021	28/08/2021	ZE	Zuri	1	Dog	pack	rocket	D	gonnet-dit-revel	10a_back	2_body_length	0	FALSE	NA	FALSE	NA	FALSE	NA
Neophl_trp_20210821_LG_ZE_1_vid4	4	trap2	21/08/2021	21/08/2021	28/08/2021	ZE	Zuri	1	Dog	pack	rocket	D	gonnet-dit-revel	10a_back	touch	2	FALSE	NA	FALSE	NA	FALSE	NA	Zuri sniff
Neophl_trp_20210821_LG_ZE_1_vid5	5	trap2	21/08/2021	21/08/2021	28/08/2021	ZE	Zuri	1	Dog	pack	rocket	D	gonnet-dit-revel	10a_back	1_body_length	0	FALSE	NA	FALSE	NA	FALSE	NA
Neophl_trp_20210821_LG_ZE_1_vid6	6	trap2	21/08/2021	21/08/2021	28/08/2021	ZE	Zuri	1	Dog	pack	rocket	D	gonnet-dit-revel	10a_back	2_body_length	0	FALSE	NA	FALSE	NA	FALSE	NA
Neophl_trp_20210821_LG_ZE_1_vid7	7	trap2	21/08/2021	21/08/2021	28/08/2021	ZE	Zuri	1	Dog	pack	rocket	D	gonnet-dit-revel	10a_back	2_body_length	0	FALSE	NA	FALSE	NA	FALSE	NA
Neophl_trp_20210821_LG_ZE_1_vid8	8	trap2	21/08/2021	21/08/2021	28/08/2021	ZE	Zuri	1	Dog	pack	rocket	D	gonnet-dit-revel	10a_back	1_body_length	0	FALSE	NA	FALSE	NA	FALSE	NA
Neophl_trp_20210821_LG_ZE_1_vid9	9	trap2	21/08/2021	21/08/2021	28/08/2021	ZE	Zuri	1	Dog	pack	rocket	D	gonnet-dit-revel	10a_back	1_body_length	0	FALSE	NA	FALSE	NA	FALSE	NA
Neophl_trp_20210821_LG_ZE_1_vid11	11	trap2	21/08/2021	21/08/2021	28/08/2021	ZE	Zuri	1	Dog	pack	rocket	D	gonnet-dit-revel	10a_back	nothing	0	FALSE	NA	FALSE	NA	FALSE	NA
Neophl_trp_20210821_LG_ZE_1_vid12	12	trap2	21/08/2021	21/08/2021	28/08/2021	ZE	Zuri	1	Dog	pack	rocket	D	gonnet-dit-revel	10a_back	2_body_length	0	FALSE	NA	FALSE	NA	FALSE	NA
Neophl_trp_20210821_LG_ZE_1_vid13	13	trap2	21/08/2021	21/08/2021	28/08/2021	ZE	Zuri	1	Dog	pack	rocket	D	gonnet-dit-revel	10a_back	nothing	0	FALSE	NA	FALSE	NA	FALSE	NA
Neophl_trp_20210821_LG_ZE_1_vid14	14	trap2	21/08/2021	21/08/2021	28/08/2021	ZE	Zuri	1	Dog	pack	rocket	D	gonnet-dit-revel	10a_back	nothing	0	FALSE	NA	FALSE	NA	FALSE	NA
Neophl_trp_20210821_LG_ZE_1_vid16	16	trap2	21/08/2021	21/08/2021	28/08/2021	ZE	Zuri	1	Dog	pack	rocket	D	gonnet-dit-revel	10a_back	1_body_length	0	FALSE	NA	FALSE	NA	FALSE	NA
Neophl_trp_20210821_LG_ZE_1_vid18	18	trap2	21/08/2021	21/08/2021	28/08/2021	ZE	Zuri	1	Dog	pack	rocket	D	gonnet-dit-revel	10a_back	nothing	0	FALSE	NA	FALSE	NA	FALSE	NA	Enzi run through
Neophl_trp_20210821_LG_ZE_1_vid19	19	trap2	21/08/2021	21/08/2021	28/08/2021	ZE	Zuri	1	Dog	pack	rocket	D	gonnet-dit-revel	10a_back	nothing	0	FALSE	NA	FALSE	NA	FALSE	NA	Enzi run through
Neophl_trp_20210821_LG_ZE_1_vid20	20	trap2	21/08/2021	21/08/2021	28/08/2021	ZE	Zuri	1	Dog	pack	rocket	D	gonnet-dit-revel	10a_back	nothing	0	FALSE	NA	FALSE	NA	FALSE	NA	Enzi sniff
Neophl_trp_20210821_LG_ZE_1_vid21	21	trap2	21/08/2021	21/08/2021	28/08/2021	ZE	Zuri	1	Dog	pack	rocket	D	gonnet-dit-revel	10a_back	nothing	0	FALSE	NA	FALSE	NA	FALSE	NA	Enzi run through
Neophl_trp_20210821_LG_ZE_1_vid22	22	trap2	21/08/2021	21/08/2021	28/08/2021	ZE	Zuri	1	Dog	pack	rocket	D	gonnet-dit-revel	10a_back	nothing	0	FALSE	NA	FALSE	NA	FALSE	NA
Neophl_trp_20210821_LG_ZE_1_vid23	23	trap2	21/08/2021	21/08/2021	28/08/2021	ZE	Zuri	1	Dog	pack	rocket	D	gonnet-dit-revel	10a_back	2_body_length	0	FALSE	NA	FALSE	NA	FALSE	NA
Neophl_trp_20210821_LG_ZE_1_vid24	24	trap2	21/08/2021	21/08/2021	28/08/2021	ZE	Zuri	1	Dog	pack	rocket	D	gonnet-dit-revel	10a_back	2_body_length	0	FALSE	NA	FALSE	NA	FALSE	NA
Neophl_trp_20210821_LG_ZE_1_vid25	25	trap2	21/08/2021	21/08/2021	28/08/2021	ZE	Zuri	1	Dog	pack	rocket	D	gonnet-dit-revel	10a_back	2_body_length	0	FALSE	NA	FALSE	NA	FALSE	NA
Neophl_trp_20210821_LG_ZE_1_vid26	26	trap2	21/08/2021	21/08/2021	28/08/2021	ZE	Zuri	1	Dog	pack	rocket	D	gonnet-dit-revel	10a_back	nothing	0	FALSE	NA	FALSE	NA	FALSE	NA
Neophl_trp_20210821_LG_ZE_1_vid27	27	trap2	21/08/2021	21/08/2021	28/08/2021	ZE	Zuri	1	Dog	pack	rocket	D	gonnet-dit-revel	10a_back	2_body_length	0	FALSE	NA	FALSE	NA	FALSE	NA
Neophl_trp_20210821_LG_ZE_1_vid28	28	trap2	21/08/2021	21/08/2021	28/08/2021	ZE	Zuri	1	Dog	pack	rocket	D	gonnet-dit-revel	10a_back	nothing	0	FALSE	NA	FALSE	NA	FALSE	NA
Neophl_trp_20210821_LG_ZE_1_vid29	29	trap2	21/08/2021	21/08/2021	28/08/2021	ZE	Zuri	1	Dog	pack	rocket	D	gonnet-dit-revel	10a_back	2_body_length	0	FALSE	NA	FALSE	NA	FALSE	NA
Neophl_trp_20210822_LG_ZE_1_vid30	30	trap2	22/08/2021	21/08/2021	28/08/2021	ZE	Zuri	1	Dog	pack	rocket	D	gonnet-dit-revel	10a_back	2_body_length	0	FALSE	NA	FALSE	NA	FALSE	NA
Neophl_trp_20210822_LG_ZE_1_vid32	32	trap2	22/08/2021	21/08/2021	28/08/2021	ZE	Zuri	1	Dog	pack	rocket	D	gonnet-dit-revel	10a_back	2_body_length	0	FALSE	NA	FALSE	NA	FALSE	NA
Neophl_trp_20210822_LG_ZE_1_vid33	33	trap2	22/08/2021	21/08/2021	28/08/2021	ZE	Zuri	1	Dog	pack	rocket	D	gonnet-dit-revel	10a_back	nothing	0	FALSE	NA	FALSE	NA	FALSE	NA
Neophl_trp_20210822_LG_ZE_1_vid34	34	trap2	22/08/2021	21/08/2021	28/08/2021	ZE	Zuri	1	Dog	pack	rocket	D	gonnet-dit-revel	10a_back	touch	2	FALSE	NA	FALSE	NA	FALSE	NA	Zuri sniff
Neophl_trp_20210822_LG_ZE_1_vid35	35	trap2	22/08/2021	21/08/2021	28/08/2021	ZE	Zuri	1	Dog	pack	rocket	D	gonnet-dit-revel	10a_back	2_body_length	0	FALSE	NA	FALSE	NA	FALSE	NA
Neophl_trp_20210822_LG_ZE_1_vid36	36	trap2	22/08/2021	21/08/2021	28/08/2021	ZE	Zuri	1	Dog	pack	rocket	D	gonnet-dit-revel	10a_back	2_body_length	0	FALSE	NA	FALSE	NA	FALSE	NA
Neophl_trp_20210822_LG_ZE_1_vid37	37	trap2	22/08/2021	21/08/2021	28/08/2021	ZE	Zuri	1	Dog	pack	rocket	D	gonnet-dit-revel	10a_back	2_body_length	0	FALSE	NA	FALSE	NA	FALSE	NA
Neophl_trp_20210822_LG_ZE_1_vid38	38	trap2	22/08/2021	21/08/2021	28/08/2021	ZE	Zuri	1	Dog	pack	rocket	D	gonnet-dit-revel	10a_back	2_body_length	0	FALSE	NA	FALSE	NA	FALSE	NA
Neophl_trp_20210822_LG_ZE_1_vid39	39	trap2	22/08/2021	21/08/2021	28/08/2021	ZE	Zuri	1	Dog	pack	rocket	D	gonnet-dit-revel	10a_back	2_body_length	0	FALSE	NA	FALSE	NA	FALSE	NA
Neophl_trp_20210822_LG_ZE_1_vid40	40	trap2	22/08/2021	21/08/2021	28/08/2021	ZE	Zuri	1	Dog	pack	rocket	D	gonnet-dit-revel	10a_back	1_body_length	0	FALSE	NA	FALSE	NA	FALSE	NA
Neophl_trp_20210822_LG_ZE_1_vid41	41	trap2	22/08/2021	21/08/2021	28/08/2021	ZE	Zuri	1	Dog	pack	rocket	D	gonnet-dit-revel	10a_back	nothing	0	FALSE	NA	FALSE	NA	FALSE	NA
Neophl_trp_20210822_LG_ZE_1_vid42	42	trap2	22/08/2021	21/08/2021	28/08/2021	ZE	Zuri	1	Dog	pack	rocket	D	gonnet-dit-revel	10a_back	1_body_length	0	FALSE	NA	FALSE	NA	FALSE	NA
Neophl_trp_20210822_LG_ZE_1_vid43	43	trap2	22/08/2021	21/08/2021	28/08/2021	ZE	Zuri	1	Dog	pack	rocket	D	gonnet-dit-revel	10a_back	1_body_length	0	FALSE	NA	FALSE	NA	FALSE	NA
Neophl_trp_20210822_LG_ZE_1_vid44	44	trap2	22/08/2021	21/08/2021	28/08/2021	ZE	Zuri	1	Dog	pack	rocket	D	gonnet-dit-revel	10a_back	2_body_length	0	FALSE	NA	FALSE	NA	FALSE	NA
Neophl_trp_20210822_LG_ZE_1_vid45	45	trap2	22/08/2021	21/08/2021	28/08/2021	ZE	Zuri	1	Dog	pack	rocket	D	gonnet-dit-revel	10a_back	nothing	0	FALSE	NA	FALSE	NA	FALSE	NA
Neophl_trp_20210822_LG_ZE_1_vid46	46	trap2	22/08/2021	21/08/2021	28/08/2021	ZE	Zuri	1	Dog	pack	rocket	D	gonnet-dit-revel	10a_back	1_body_length	0	FALSE	NA	FALSE	NA	FALSE	NA
Neophl_trp_20210822_LG_ZE_1_vid47	47	trap2	22/08/2021	21/08/2021	28/08/2021	ZE	Zuri	1	Dog	pack	rocket	D	gonnet-dit-revel	10a_back	nothing	0	FALSE	NA	FALSE	NA	FALSE	NA
Neophl_trp_20210822_LG_ZE_1_vid48	48	trap2	22/08/2021	21/08/2021	28/08/2021	ZE	Zuri	1	Dog	pack	rocket	D	gonnet-dit-revel	10a_back	2_body_length	0	FALSE	NA	FALSE	NA	FALSE	NA
Neophl_trp_20210822_LG_ZE_1_vid51	51	trap2	22/08/2021	21/08/2021	28/08/2021	ZE	Zuri	1	Dog	pack	rocket	D	gonnet-dit-revel	10a_back	nothing	0	FALSE	NA	FALSE	NA	FALSE	NA
Neophl_trp_20210822_LG_ZE_1_vid52	52	trap2	22/08/2021	21/08/2021	28/08/2021	ZE	Zuri	1	Dog	pack	rocket	D	gonnet-dit-revel	10a_back	2_body_length	0	FALSE	NA	FALSE	NA	FALSE	NA
Neophl_trp_20210822_LG_ZE_1_vid53	53	trap2	22/08/2021	21/08/2021	28/08/2021	ZE	Zuri	1	Dog	pack	rocket	D	gonnet-dit-revel	10a_back	1_body_length	0	FALSE	NA	FALSE	NA	FALSE	NA
Neophl_trp_20210822_LG_ZE_1_vid54	54	trap2	22/08/2021	21/08/2021	28/08/2021	ZE	Zuri	1	Dog	pack	rocket	D	gonnet-dit-revel	10a_back	nothing	0	FALSE	NA	FALSE	NA	FALSE	NA
Neophl_trp_20210822_LG_ZE_1_vid55	55	trap2	22/08/2021	21/08/2021	28/08/2021	ZE	Zuri	1	Dog	pack	rocket	D	gonnet-dit-revel	10a_back	nothing	0	FALSE	NA	FALSE	NA	FALSE	NA
Neophl_trp_20210822_LG_ZE_1_vid56	56	trap2	22/08/2021	21/08/2021	28/08/2021	ZE	Zuri	1	Dog	pack	rocket	D	gonnet-dit-revel	10a_back	nothing	0	FALSE	NA	FALSE	NA	FALSE	NA
Neophl_trp_20210822_LG_ZE_1_vid57	57	trap2	22/08/2021	21/08/2021	28/08/2021	ZE	Zuri	1	Dog	pack	rocket	D	gonnet-dit-revel	10a_back	nothing	0	FALSE	NA	FALSE	NA	FALSE	NA
Neophl_trp_20210822_LG_ZE_1_vid58	58	trap2	22/08/2021	21/08/2021	28/08/2021	ZE	Zuri	1	Dog	pack	rocket	D	gonnet-dit-revel	10a_back	1_body_length	0	FALSE	NA	FALSE	NA	FALSE	NA
Neophl_trp_20210822_LG_ZE_1_vid59	59	trap2	22/08/2021	21/08/2021	28/08/2021	ZE	Zuri	1	Dog	pack	rocket	D	gonnet-dit-revel	10a_back	1_body_length	0	FALSE	NA	FALSE	NA	FALSE	NA
Neophl_trp_20210822_LG_ZE_1_vid61	61	trap2	22/08/2021	21/08/2021	28/08/2021	ZE	Zuri	1	Dog	pack	rocket	D	gonnet-dit-revel	10a_back	nothing	0	FALSE	NA	FALSE	NA	FALSE	NA
Neophl_trp_20210822_LG_ZE_1_vid62	62	trap2	22/08/2021	21/08/2021	28/08/2021	ZE	Zuri	1	Dog	pack	rocket	D	gonnet-dit-revel	10a_back	2_body_length	0	FALSE	NA	FALSE	NA	FALSE	NA
Neophl_trp_20210822_LG_ZE_1_vid63	63	trap2	22/08/2021	21/08/2021	28/08/2021	ZE	Zuri	1	Dog	pack	rocket	D	gonnet-dit-revel	10a_back	nothing	0	FALSE	NA	FALSE	NA	FALSE	NA
Neophl_trp_20210822_LG_ZE_1_vid64	64	trap2	22/08/2021	21/08/2021	28/08/2021	ZE	Zuri	1	Dog	pack	rocket	D	gonnet-dit-revel	10a_back	nothing	0	FALSE	NA	FALSE	NA	FALSE	NA
Neophl_trp_20210822_LG_ZE_1_vid65	65	trap2	22/08/2021	21/08/2021	28/08/2021	ZE	Zuri	1	Dog	pack	rocket	D	gonnet-dit-revel	10a_back	nothing	0	FALSE	NA	FALSE	NA	FALSE	NA
Neophl_trp_20210822_LG_ZE_1_vid66	66	trap2	22/08/2021	21/08/2021	28/08/2021	ZE	Zuri	1	Dog	pack	rocket	D	gonnet-dit-revel	10a_back	1_body_length	0	FALSE	NA	FALSE	NA	FALSE	NA
Neophl_trp_20210822_LG_ZE_1_vid67	67	trap2	22/08/2021	21/08/2021	28/08/2021	ZE	Zuri	1	Dog	pack	rocket	D	gonnet-dit-revel	10a_back	1_body_length	0	FALSE	NA	FALSE	NA	FALSE	NA
Neophl_trp_20210822_LG_ZE_1_vid68	68	trap2	22/08/2021	21/08/2021	28/08/2021	ZE	Zuri	1	Dog	pack	rocket	D	gonnet-dit-revel	10a_back	1_body_length	0	FALSE	NA	FALSE	NA	FALSE	NA
Neophl_trp_20210822_LG_ZE_1_vid69	69	trap2	22/08/2021	21/08/2021	28/08/2021	ZE	Zuri	1	Dog	pack	rocket	D	gonnet-dit-revel	10a_back	nothing	0	FALSE	NA	FALSE	NA	FALSE	NA
Neophl_trp_20210822_LG_ZE_1_vid70	70	trap2	22/08/2021	21/08/2021	28/08/2021	ZE	Zuri	1	Dog	pack	rocket	D	gonnet-dit-revel	10a_back	1_body_length	0	FALSE	NA	FALSE	NA	FALSE	NA
Neophl_trp_20210822_LG_ZE_1_vid71	71	trap2	22/08/2021	21/08/2021	28/08/2021	ZE	Zuri	1	Dog	pack	rocket	D	gonnet-dit-revel	10a_back	nothing	0	FALSE	NA	FALSE	NA	FALSE	NA
Neophl_trp_20210822_LG_ZE_1_vid72	72	trap2	22/08/2021	21/08/2021	28/08/2021	ZE	Zuri	1	Dog	pack	rocket	D	gonnet-dit-revel	10a_back	nothing	0	FALSE	NA	FALSE	NA	FALSE	NA
Neophl_trp_20210822_LG_ZE_1_vid73	73	trap2	22/08/2021	21/08/2021	28/08/2021	ZE	Zuri	1	Dog	pack	rocket	D	gonnet-dit-revel	10a_back	nothing	0	FALSE	NA	FALSE	NA	FALSE	NA
Neophl_trp_20210822_LG_ZE_1_vid74	74	trap2	22/08/2021	21/08/2021	28/08/2021	ZE	Zuri	1	Dog	pack	rocket	D	gonnet-dit-revel	10a_back	1_body_length	0	FALSE	NA	FALSE	NA	FALSE	NA
Neophl_trp_20210822_LG_ZE_1_vid75	75	trap2	22/08/2021	21/08/2021	28/08/2021	ZE	Zuri	1	Dog	pack	rocket	D	gonnet-dit-revel	10a_back	nothing	0	FALSE	NA	FALSE	NA	FALSE	NA
Neophl_trp_20210822_LG_ZE_1_vid76	76	trap2	22/08/2021	21/08/2021	28/08/2021	ZE	Zuri	1	Dog	pack	rocket	D	gonnet-dit-revel	10a_back	1_body_length	0	FALSE	NA	FALSE	NA	FALSE	NA
Neophl_trp_20210822_LG_ZE_1_vid77	77	trap2	22/08/2021	21/08/2021	28/08/2021	ZE	Zuri	1	Dog	pack	rocket	D	gonnet-dit-revel	10a_back	nothing	0	FALSE	NA	FALSE	NA	FALSE	NA
Neophl_trp_20210822_LG_ZE_1_vid78	78	trap2	22/08/2021	21/08/2021	28/08/2021	ZE	Zuri	1	Dog	pack	rocket	D	gonnet-dit-revel	10a_back	2_body_length	0	FALSE	NA	FALSE	NA	FALSE	NA
Neophl_trp_20210822_LG_ZE_1_vid79	79	trap2	22/08/2021	21/08/2021	28/08/2021	ZE	Zuri	1	Dog	pack	rocket	D	gonnet-dit-revel	10a_back	1_body_length	0	FALSE	NA	FALSE	NA	FALSE	NA
Neophl_trp_20210822_LG_ZE_1_vid80	80	trap2	22/08/2021	21/08/2021	28/08/2021	ZE	Zuri	1	Dog	pack	rocket	D	gonnet-dit-revel	10a_back	nothing	0	FALSE	NA	FALSE	NA	FALSE	NA
Neophl_trp_20210822_LG_ZE_1_vid81	81	trap2	22/08/2021	21/08/2021	28/08/2021	ZE	Zuri	1	Dog	pack	rocket	D	gonnet-dit-revel	10a_back	2_body_length	0	FALSE	NA	FALSE	NA	FALSE	NA
Neophl_trp_20210822_LG_ZE_1_vid82	82	trap2	22/08/2021	21/08/2021	28/08/2021	ZE	Zuri	1	Dog	pack	rocket	D	gonnet-dit-revel	10a_back	2_body_length	0	FALSE	NA	FALSE	NA	FALSE	NA
Neophl_trp_20210822_LG_ZE_1_vid83	83	trap2	22/08/2021	21/08/2021	28/08/2021	ZE	Zuri	1	Dog	pack	rocket	D	gonnet-dit-revel	10a_back	1_body_length	0	FALSE	NA	FALSE	NA	FALSE	NA
Neophl_trp_20210822_LG_ZE_1_vid84	84	trap2	22/08/2021	21/08/2021	28/08/2021	ZE	Zuri	1	Dog	pack	rocket	D	gonnet-dit-revel	10a_back	2_body_length	0	FALSE	NA	FALSE	NA	FALSE	NA
Neophl_trp_20210822_LG_ZE_1_vid85	85	trap2	22/08/2021	21/08/2021	28/08/2021	ZE	Zuri	1	Dog	pack	rocket	D	gonnet-dit-revel	10a_back	1_body_length	0	FALSE	NA	FALSE	NA	FALSE	NA
Neophl_trp_20210822_LG_ZE_1_vid86	86	trap2	22/08/2021	21/08/2021	28/08/2021	ZE	Zuri	1	Dog	pack	rocket	D	gonnet-dit-revel	10a_back	nothing	0	FALSE	NA	FALSE	NA	FALSE	NA
Neophl_trp_20210822_LG_ZE_1_vid87	87	trap2	22/08/2021	21/08/2021	28/08/2021	ZE	Zuri	1	Dog	pack	rocket	D	gonnet-dit-revel	10a_back	2_body_length	0	FALSE	NA	FALSE	NA	FALSE	NA
Neophl_trp_20210822_LG_ZE_1_vid88	88	trap2	22/08/2021	21/08/2021	28/08/2021	ZE	Zuri	1	Dog	pack	rocket	D	gonnet-dit-revel	10a_back	nothing	0	FALSE	NA	FALSE	NA	FALSE	NA
Neophl_trp_20210822_LG_ZE_1_vid89	89	trap2	22/08/2021	21/08/2021	28/08/2021	ZE	Zuri	1	Dog	pack	rocket	D	gonnet-dit-revel	10a_back	2_body_length	0	FALSE	NA	FALSE	NA	FALSE	NA
Neophl_trp_20210822_LG_ZE_1_vid90	90	trap2	22/08/2021	21/08/2021	28/08/2021	ZE	Zuri	1	Dog	pack	rocket	D	gonnet-dit-revel	10a_back	nothing	0	FALSE	NA	FALSE	NA	FALSE	NA
Neophl_trp_20210822_LG_ZE_1_vid91	91	trap2	22/08/2021	21/08/2021	28/08/2021	ZE	Zuri	1	Dog	pack	rocket	D	gonnet-dit-revel	10a_back	nothing	0	FALSE	NA	FALSE	NA	FALSE	NA
Neophl_trp_20210822_LG_ZE_1_vid92	92	trap2	22/08/2021	21/08/2021	28/08/2021	ZE	Zuri	1	Dog	pack	rocket	D	gonnet-dit-revel	10a_back	nothing	0	FALSE	NA	FALSE	NA	FALSE	NA
Neophl_trp_20210822_LG_ZE_1_vid93	93	trap2	22/08/2021	21/08/2021	28/08/2021	ZE	Zuri	1	Dog	pack	rocket	D	gonnet-dit-revel	10a_back	nothing	0	FALSE	NA	FALSE	NA	FALSE	NA
Neophl_trp_20210822_LG_ZE_1_vid94	94	trap2	22/08/2021	21/08/2021	28/08/2021	ZE	Zuri	1	Dog	pack	rocket	D	gonnet-dit-revel	10a_back	nothing	0	FALSE	NA	FALSE	NA	FALSE	NA
Neophl_trp_20210822_LG_ZE_1_vid95	95	trap2	22/08/2021	21/08/2021	28/08/2021	ZE	Zuri	1	Dog	pack	rocket	D	gonnet-dit-revel	10a_back	nothing	0	FALSE	NA	FALSE	NA	FALSE	NA
Neophl_trp_20210822_LG_ZE_1_vid96	96	trap2	22/08/2021	21/08/2021	28/08/2021	ZE	Zuri	1	Dog	pack	rocket	D	gonnet-dit-revel	10a_back	2_body_length	0	FALSE	NA	FALSE	NA	FALSE	NA
Neophl_trp_20210822_LG_ZE_1_vid97	97	trap2	22/08/2021	21/08/2021	28/08/2021	ZE	Zuri	1	Dog	pack	rocket	D	gonnet-dit-revel	10a_back	1_body_length	0	FALSE	NA	FALSE	NA	FALSE	NA
Neophl_trp_20210822_LG_ZE_1_vid98	98	trap2	22/08/2021	21/08/2021	28/08/2021	ZE	Zuri	1	Dog	pack	rocket	D	gonnet-dit-revel	10a_back	1_body_length	0	FALSE	NA	FALSE	NA	FALSE	NA
Neophl_trp_20210822_LG_ZE_1_vid99	99	trap2	22/08/2021	21/08/2021	28/08/2021	ZE	Zuri	1	Dog	pack	rocket	D	gonnet-dit-revel	10a_back	nothing	0	FALSE	NA	FALSE	NA	FALSE	NA
Neophl_trp_20210822_LG_ZE_1_vid100	100	trap2	22/08/2021	21/08/2021	28/08/2021	ZE	Zuri	1	Dog	pack	rocket	D	gonnet-dit-revel	10a_back	nothing	0	FALSE	NA	FALSE	NA	FALSE	NA
Neophl_trp_20210822_LG_ZE_1_vid101	101	trap2	22/08/2021	21/08/2021	28/08/2021	ZE	Zuri	1	Dog	pack	rocket	D	gonnet-dit-revel	10a_back	nothing	0	FALSE	NA	FALSE	NA	FALSE	NA
Neophl_trp_20210822_LG_ZE_1_vid102	102	trap2	22/08/2021	21/08/2021	28/08/2021	ZE	Zuri	1	Dog	pack	rocket	D	gonnet-dit-revel	10a_back	1_body_length	0	FALSE	NA	FALSE	NA	FALSE	NA
Neophl_trp_20210822_LG_ZE_1_vid103	103	trap2	22/08/2021	21/08/2021	28/08/2021	ZE	Zuri	1	Dog	pack	rocket	D	gonnet-dit-revel	10a_back	nothing	0	FALSE	NA	FALSE	NA	FALSE	NA
Neophl_trp_20210822_LG_ZE_1_vid104	104	trap2	22/08/2021	21/08/2021	28/08/2021	ZE	Zuri	1	Dog	pack	rocket	D	gonnet-dit-revel	10a_back	nothing	0	FALSE	NA	FALSE	NA	FALSE	NA
Neophl_trp_20210822_LG_ZE_1_vid105	105	trap2	22/08/2021	21/08/2021	28/08/2021	ZE	Zuri	1	Dog	pack	rocket	D	gonnet-dit-revel	10a_back	nothing	0	FALSE	NA	FALSE	NA	FALSE	NA
Neophl_trp_20210822_LG_ZE_1_vid106	106	trap2	22/08/2021	21/08/2021	28/08/2021	ZE	Zuri	1	Dog	pack	rocket	D	gonnet-dit-revel	10a_back	nothing	0	FALSE	NA	FALSE	NA	FALSE	NA
Neophl_trp_20210822_LG_ZE_1_vid107	107	trap2	22/08/2021	21/08/2021	28/08/2021	ZE	Zuri	1	Dog	pack	rocket	D	gonnet-dit-revel	10a_back	1_body_length	0	FALSE	NA	FALSE	NA	FALSE	NA
Neophl_trp_20210822_LG_ZE_1_vid108	108	trap2	22/08/2021	21/08/2021	28/08/2021	ZE	Zuri	1	Dog	pack	rocket	D	gonnet-dit-revel	10a_back	1_body_length	0	FALSE	NA	FALSE	NA	FALSE	NA
Neophl_trp_20210822_LG_ZE_1_vid109	109	trap2	22/08/2021	21/08/2021	28/08/2021	ZE	Zuri	1	Dog	pack	rocket	D	gonnet-dit-revel	10a_back	2_body_length	0	FALSE	NA	FALSE	NA	FALSE	NA
Neophl_trp_20210822_LG_ZE_1_vid110	110	trap2	22/08/2021	21/08/2021	28/08/2021	ZE	Zuri	1	Dog	pack	rocket	D	gonnet-dit-revel	10a_back	nothing	0	FALSE	NA	FALSE	NA	FALSE	NA
Neophl_trp_20210823_LG_ZE_1_vid111	111	trap2	23/08/2021	21/08/2021	28/08/2021	ZE	Zuri	1	Dog	pack	rocket	D	gonnet-dit-revel	10a_back	2_body_length	0	FALSE	NA	FALSE	NA	FALSE	NA
Neophl_trp_20210823_LG_ZE_1_vid112	112	trap2	23/08/2021	21/08/2021	28/08/2021	ZE	Zuri	1	Dog	pack	rocket	D	gonnet-dit-revel	10a_back	nothing	0	FALSE	NA	FALSE	NA	FALSE	NA
Neophl_trp_20210823_LG_ZE_1_vid113	113	trap2	23/08/2021	21/08/2021	28/08/2021	ZE	Zuri	1	Dog	pack	rocket	D	gonnet-dit-revel	10a_back	nothing	0	FALSE	NA	FALSE	NA	FALSE	NA
Neophl_trp_20210823_LG_ZE_1_vid115	115	trap2	23/08/2021	21/08/2021	28/08/2021	ZE	Zuri	1	Dog	pack	rocket	D	gonnet-dit-revel	10a_back	nothing	0	FALSE	NA	FALSE	NA	FALSE	NA
Neophl_trp_20210823_LG_ZE_1_vid116	116	trap2	23/08/2021	21/08/2021	28/08/2021	ZE	Zuri	1	Dog	pack	rocket	D	gonnet-dit-revel	10a_back	2_body_length	0	FALSE	NA	FALSE	NA	FALSE	NA
Neophl_trp_20210823_LG_ZE_1_vid118	118	trap2	23/08/2021	21/08/2021	28/08/2021	ZE	Zuri	1	Dog	pack	rocket	D	gonnet-dit-revel	10a_back	2_body_length	0	FALSE	NA	FALSE	NA	FALSE	NA	Enzi sniff
Neophl_trp_20210823_LG_ZE_1_vid119	119	trap2	23/08/2021	21/08/2021	28/08/2021	ZE	Zuri	1	Dog	pack	rocket	D	gonnet-dit-revel	10a_back	1_body_length	0	FALSE	NA	FALSE	NA	FALSE	NA
Neophl_trp_20210823_LG_ZE_1_vid120	120	trap2	23/08/2021	21/08/2021	28/08/2021	ZE	Zuri	1	Dog	pack	rocket	D	gonnet-dit-revel	10a_back	2_body_length	0	FALSE	NA	FALSE	NA	FALSE	NA
Neophl_trp_20210823_LG_ZE_1_vid122	122	trap2	23/08/2021	21/08/2021	28/08/2021	ZE	Zuri	1	Dog	pack	rocket	D	gonnet-dit-revel	10a_back	1_body_length	0	FALSE	NA	FALSE	NA	FALSE	NA
Neophl_trp_20210823_LG_ZE_1_vid123	123	trap2	23/08/2021	21/08/2021	28/08/2021	ZE	Zuri	1	Dog	pack	rocket	D	gonnet-dit-revel	10a_back	2_body_length	0	FALSE	NA	FALSE	NA	FALSE	NA
Neophl_trp_20210823_LG_ZE_1_vid124	124	trap2	23/08/2021	21/08/2021	28/08/2021	ZE	Zuri	1	Dog	pack	rocket	D	gonnet-dit-revel	10a_back	2_body_length	0	FALSE	NA	FALSE	NA	FALSE	NA
Neophl_trp_20210823_LG_ZE_1_vid125	125	trap2	23/08/2021	21/08/2021	28/08/2021	ZE	Zuri	1	Dog	pack	rocket	D	gonnet-dit-revel	10a_back	2_body_length	0	FALSE	NA	FALSE	NA	FALSE	NA
Neophl_trp_20210823_LG_ZE_1_vid126	126	trap2	23/08/2021	21/08/2021	28/08/2021	ZE	Zuri	1	Dog	pack	rocket	D	gonnet-dit-revel	10a_back	2_body_length	0	FALSE	NA	FALSE	NA	FALSE	NA
Neophl_trp_20210823_LG_ZE_1_vid127	127	trap2	23/08/2021	21/08/2021	28/08/2021	ZE	Zuri	1	Dog	pack	rocket	D	gonnet-dit-revel	10a_back	2_body_length	0	FALSE	NA	FALSE	NA	FALSE	NA
Neophl_trp_20210823_LG_ZE_1_vid128	128	trap2	23/08/2021	21/08/2021	28/08/2021	ZE	Zuri	1	Dog	pack	rocket	D	gonnet-dit-revel	10a_back	1_body_length	0	FALSE	NA	FALSE	NA	FALSE	NA
Neophl_trp_20210823_LG_ZE_1_vid129	129	trap2	23/08/2021	21/08/2021	28/08/2021	ZE	Zuri	1	Dog	pack	rocket	D	gonnet-dit-revel	10a_back	nothing	0	FALSE	NA	FALSE	NA	FALSE	NA
Neophl_trp_20210823_LG_ZE_1_vid130	130	trap2	23/08/2021	21/08/2021	28/08/2021	ZE	Zuri	1	Dog	pack	rocket	D	gonnet-dit-revel	10a_back	nothing	0	FALSE	NA	FALSE	NA	FALSE	NA
Neophl_trp_20210823_LG_ZE_1_vid131	131	trap2	23/08/2021	21/08/2021	28/08/2021	ZE	Zuri	1	Dog	pack	rocket	D	gonnet-dit-revel	10a_back	1_body_length	0	FALSE	NA	FALSE	NA	FALSE	NA
Neophl_trp_20210823_LG_ZE_1_vid133	133	trap2	23/08/2021	21/08/2021	28/08/2021	ZE	Zuri	1	Dog	pack	rocket	D	gonnet-dit-revel	10a_back	nothing	0	FALSE	NA	FALSE	NA	FALSE	NA
Neophl_trp_20210823_LG_ZE_1_vid134	134	trap2	23/08/2021	21/08/2021	28/08/2021	ZE	Zuri	1	Dog	pack	rocket	D	gonnet-dit-revel	10a_back	nothing	0	FALSE	NA	FALSE	NA	FALSE	NA
Neophl_trp_20210823_LG_ZE_1_vid135	135	trap2	23/08/2021	21/08/2021	28/08/2021	ZE	Zuri	1	Dog	pack	rocket	D	gonnet-dit-revel	10a_back	nothing	0	FALSE	NA	FALSE	NA	FALSE	NA
Neophl_trp_20210823_LG_ZE_1_vid136	136	trap2	23/08/2021	21/08/2021	28/08/2021	ZE	Zuri	1	Dog	pack	rocket	D	gonnet-dit-revel	10a_back	nothing	0	FALSE	NA	FALSE	NA	FALSE	NA
Neophl_trp_20210823_LG_ZE_1_vid137	137	trap2	23/08/2021	21/08/2021	28/08/2021	ZE	Zuri	1	Dog	pack	rocket	D	gonnet-dit-revel	10a_back	nothing	0	FALSE	NA	FALSE	NA	FALSE	NA
Neophl_trp_20210823_LG_ZE_1_vid138	138	trap2	23/08/2021	21/08/2021	28/08/2021	ZE	Zuri	1	Dog	pack	rocket	D	gonnet-dit-revel	10a_back	1_body_length	0	FALSE	NA	FALSE	NA	FALSE	NA
Neophl_trp_20210823_LG_ZE_1_vid140	140	trap2	23/08/2021	21/08/2021	28/08/2021	ZE	Zuri	1	Dog	pack	rocket	D	gonnet-dit-revel	10a_back	nothing	0	FALSE	NA	FALSE	NA	FALSE	NA
Neophl_trp_20210823_LG_ZE_1_vid141	141	trap2	23/08/2021	21/08/2021	28/08/2021	ZE	Zuri	1	Dog	pack	rocket	D	gonnet-dit-revel	10a_back	1_body_length	0	FALSE	NA	FALSE	NA	FALSE	NA
Neophl_trp_20210823_LG_ZE_1_vid142	142	trap2	23/08/2021	21/08/2021	28/08/2021	ZE	Zuri	1	Dog	pack	rocket	D	gonnet-dit-revel	10a_back	1_body_length	0	FALSE	NA	FALSE	NA	FALSE	NA
Neophl_trp_20210823_LG_ZE_1_vid143	143	trap2	23/08/2021	21/08/2021	28/08/2021	ZE	Zuri	1	Dog	pack	rocket	D	gonnet-dit-revel	10a_back	2_body_length	0	FALSE	NA	FALSE	NA	FALSE	NA
Neophl_trp_20210823_LG_ZE_1_vid144	144	trap2	23/08/2021	21/08/2021	28/08/2021	ZE	Zuri	1	Dog	pack	rocket	D	gonnet-dit-revel	10a_back	1_body_length	0	FALSE	NA	FALSE	NA	FALSE	NA
Neophl_trp_20210823_LG_ZE_1_vid145	145	trap2	23/08/2021	21/08/2021	28/08/2021	ZE	Zuri	1	Dog	pack	rocket	D	gonnet-dit-revel	10a_back	2_body_length	0	FALSE	NA	FALSE	NA	FALSE	NA
Neophl_trp_20210823_LG_ZE_1_vid146	146	trap2	23/08/2021	21/08/2021	28/08/2021	ZE	Zuri	1	Dog	pack	rocket	D	gonnet-dit-revel	10a_back	1_body_length	0	FALSE	NA	FALSE	NA	FALSE	NA
Neophl_trp_20210823_LG_ZE_1_vid147	147	trap2	23/08/2021	21/08/2021	28/08/2021	ZE	Zuri	1	Dog	pack	rocket	D	gonnet-dit-revel	10a_back	2_body_length	0	FALSE	NA	FALSE	NA	FALSE	NA
Neophl_trp_20210823_LG_ZE_1_vid148	148	trap2	23/08/2021	21/08/2021	28/08/2021	ZE	Zuri	1	Dog	pack	rocket	D	gonnet-dit-revel	10a_back	1_body_length	0	FALSE	NA	FALSE	NA	FALSE	NA
Neophl_trp_20210823_LG_ZE_1_vid149	149	trap2	23/08/2021	21/08/2021	28/08/2021	ZE	Zuri	1	Dog	pack	rocket	D	gonnet-dit-revel	10a_back	1_body_length	0	FALSE	NA	FALSE	NA	FALSE	NA
Neophl_trp_20210823_LG_ZE_1_vid150	150	trap2	23/08/2021	21/08/2021	28/08/2021	ZE	Zuri	1	Dog	pack	rocket	D	gonnet-dit-revel	10a_back	2_body_length	0	FALSE	NA	FALSE	NA	FALSE	NA
Neophl_trp_20210823_LG_ZE_1_vid151	151	trap2	23/08/2021	21/08/2021	28/08/2021	ZE	Zuri	1	Dog	pack	rocket	D	gonnet-dit-revel	10a_back	nothing	0	FALSE	NA	FALSE	NA	FALSE	NA
Neophl_trp_20210823_LG_ZE_1_vid152	152	trap2	23/08/2021	21/08/2021	28/08/2021	ZE	Zuri	1	Dog	pack	rocket	D	gonnet-dit-revel	10a_back	1_body_length	0	FALSE	NA	FALSE	NA	FALSE	NA
Neophl_trp_20210823_LG_ZE_1_vid153	153	trap2	23/08/2021	21/08/2021	28/08/2021	ZE	Zuri	1	Dog	pack	rocket	D	gonnet-dit-revel	10a_back	1_body_length	0	FALSE	NA	FALSE	NA	FALSE	NA
Neophl_trp_20210823_LG_ZE_1_vid154	154	trap2	23/08/2021	21/08/2021	28/08/2021	ZE	Zuri	1	Dog	pack	rocket	D	gonnet-dit-revel	10a_back	2_body_length	0	FALSE	NA	FALSE	NA	FALSE	NA
Neophl_trp_20210823_LG_ZE_1_vid155	155	trap2	23/08/2021	21/08/2021	28/08/2021	ZE	Zuri	1	Dog	pack	rocket	D	gonnet-dit-revel	10a_back	1_body_length	0	FALSE	NA	FALSE	NA	FALSE	NA
Neophl_trp_20210823_LG_ZE_1_vid156	156	trap2	23/08/2021	21/08/2021	28/08/2021	ZE	Zuri	1	Dog	pack	rocket	D	gonnet-dit-revel	10a_back	nothing	0	FALSE	NA	FALSE	NA	FALSE	NA
Neophl_trp_20210823_LG_ZE_1_vid157	157	trap2	23/08/2021	21/08/2021	28/08/2021	ZE	Zuri	1	Dog	pack	rocket	D	gonnet-dit-revel	10a_back	nothing	0	FALSE	NA	FALSE	NA	FALSE	NA
Neophl_trp_20210823_LG_ZE_1_vid158	158	trap2	23/08/2021	21/08/2021	28/08/2021	ZE	Zuri	1	Dog	pack	rocket	D	gonnet-dit-revel	10a_back	1_body_length	0	FALSE	NA	FALSE	NA	FALSE	NA
Neophl_trp_20210823_LG_ZE_1_vid159	159	trap2	23/08/2021	21/08/2021	28/08/2021	ZE	Zuri	1	Dog	pack	rocket	D	gonnet-dit-revel	10a_back	1_body_length	0	FALSE	NA	FALSE	NA	FALSE	NA
Neophl_trp_20210823_LG_ZE_1_vid160	160	trap2	23/08/2021	21/08/2021	28/08/2021	ZE	Zuri	1	Dog	pack	rocket	D	gonnet-dit-revel	10a_back	2_body_length	0	FALSE	NA	FALSE	NA	FALSE	NA
Neophl_trp_20210823_LG_ZE_1_vid161	161	trap2	23/08/2021	21/08/2021	28/08/2021	ZE	Zuri	1	Dog	pack	rocket	D	gonnet-dit-revel	10a_back	2_body_length	0	FALSE	NA	FALSE	NA	FALSE	NA
Neophl_trp_20210823_LG_ZE_1_vid162	162	trap2	23/08/2021	21/08/2021	28/08/2021	ZE	Zuri	1	Dog	pack	rocket	D	gonnet-dit-revel	10a_back	1_body_length	0	FALSE	NA	FALSE	NA	FALSE	NA
Neophl_trp_20210823_LG_ZE_1_vid163	163	trap2	23/08/2021	21/08/2021	28/08/2021	ZE	Zuri	1	Dog	pack	rocket	D	gonnet-dit-revel	10a_back	1_body_length	0	FALSE	NA	FALSE	NA	FALSE	NA
Neophl_trp_20210823_LG_ZE_1_vid164	164	trap2	23/08/2021	21/08/2021	28/08/2021	ZE	Zuri	1	Dog	pack	rocket	D	gonnet-dit-revel	10a_back	2_body_length	0	FALSE	NA	FALSE	NA	FALSE	NA
Neophl_trp_20210823_LG_ZE_1_vid165	165	trap2	23/08/2021	21/08/2021	28/08/2021	ZE	Zuri	1	Dog	pack	rocket	D	gonnet-dit-revel	10a_back	2_body_length	0	FALSE	NA	FALSE	NA	FALSE	NA
Neophl_trp_20210823_LG_ZE_1_vid166	166	trap2	23/08/2021	21/08/2021	28/08/2021	ZE	Zuri	1	Dog	pack	rocket	D	gonnet-dit-revel	10a_back	nothing	0	FALSE	NA	FALSE	NA	FALSE	NA
Neophl_trp_20210823_LG_ZE_1_vid167	167	trap2	23/08/2021	21/08/2021	28/08/2021	ZE	Zuri	1	Dog	pack	rocket	D	gonnet-dit-revel	10a_back	nothing	0	FALSE	NA	FALSE	NA	FALSE	NA	Enzi sniff
Neophl_trp_20210823_LG_ZE_1_vid168	168	trap2	23/08/2021	21/08/2021	28/08/2021	ZE	Zuri	1	Dog	pack	rocket	D	gonnet-dit-revel	10a_back	1_body_length	0	FALSE	NA	FALSE	NA	FALSE	NA
Neophl_trp_20210823_LG_ZE_1_vid169	169	trap2	23/08/2021	21/08/2021	28/08/2021	ZE	Zuri	1	Dog	pack	rocket	D	gonnet-dit-revel	10a_back	nothing	0	FALSE	NA	FALSE	NA	FALSE	NA
Neophl_trp_20210823_LG_ZE_1_vid170	170	trap2	23/08/2021	21/08/2021	28/08/2021	ZE	Zuri	1	Dog	pack	rocket	D	gonnet-dit-revel	10a_back	2_body_length	0	FALSE	NA	FALSE	NA	FALSE	NA
Neophl_trp_20210824_LG_ZE_1_vid171	171	trap2	24/08/2021	21/08/2021	28/08/2021	ZE	Zuri	1	Dog	pack	rocket	D	gonnet-dit-revel	10a_back	1_body_length	0	FALSE	NA	FALSE	NA	FALSE	NA
Neophl_trp_20210824_LG_ZE_1_vid172	172	trap2	24/08/2021	21/08/2021	28/08/2021	ZE	Zuri	1	Dog	pack	rocket	D	gonnet-dit-revel	10a_back	1_body_length	0	FALSE	NA	FALSE	NA	FALSE	NA
Neophl_trp_20210824_LG_ZE_1_vid173	173	trap2	24/08/2021	21/08/2021	28/08/2021	ZE	Zuri	1	Dog	pack	rocket	D	gonnet-dit-revel	10a_back	nothing	0	FALSE	NA	FALSE	NA	FALSE	NA	Enzi sniff
Neophl_trp_20210824_LG_ZE_1_vid174	174	trap2	24/08/2021	21/08/2021	28/08/2021	ZE	Zuri	1	Dog	pack	rocket	D	gonnet-dit-revel	10a_back	1_body_length	0	FALSE	NA	FALSE	NA	FALSE	NA
Neophl_trp_20210824_LG_ZE_1_vid175	175	trap2	24/08/2021	21/08/2021	28/08/2021	ZE	Zuri	1	Dog	pack	rocket	D	gonnet-dit-revel	10a_back	2_body_length	0	FALSE	NA	FALSE	NA	FALSE	NA
Neophl_trp_20210824_LG_ZE_1_vid176	176	trap2	24/08/2021	21/08/2021	28/08/2021	ZE	Zuri	1	Dog	pack	rocket	D	gonnet-dit-revel	10a_back	2_body_length	0	FALSE	NA	FALSE	NA	FALSE	NA
Neophl_trp_20210824_LG_ZE_1_vid177	177	trap2	24/08/2021	21/08/2021	28/08/2021	ZE	Zuri	1	Dog	pack	rocket	D	gonnet-dit-revel	10a_back	2_body_length	0	FALSE	NA	FALSE	NA	FALSE	NA
Neophl_trp_20210824_LG_ZE_1_vid178	178	trap2	24/08/2021	21/08/2021	28/08/2021	ZE	Zuri	1	Dog	pack	rocket	D	gonnet-dit-revel	10a_back	1_body_length	0	FALSE	NA	FALSE	NA	FALSE	NA
Neophl_trp_20210824_LG_ZE_1_vid179	179	trap2	24/08/2021	21/08/2021	28/08/2021	ZE	Zuri	1	Dog	pack	rocket	D	gonnet-dit-revel	10a_back	2_body_length	0	FALSE	NA	FALSE	NA	FALSE	NA
Neophl_trp_20210824_LG_ZE_1_vid180	180	trap2	24/08/2021	21/08/2021	28/08/2021	ZE	Zuri	1	Dog	pack	rocket	D	gonnet-dit-revel	10a_back	1_body_length	0	FALSE	NA	FALSE	NA	FALSE	NA
Neophl_trp_20210824_LG_ZE_1_vid181	181	trap2	24/08/2021	21/08/2021	28/08/2021	ZE	Zuri	1	Dog	pack	rocket	D	gonnet-dit-revel	10a_back	1_body_length	0	FALSE	NA	FALSE	NA	FALSE	NA
Neophl_trp_20210824_LG_ZE_1_vid182	182	trap2	24/08/2021	21/08/2021	28/08/2021	ZE	Zuri	1	Dog	pack	rocket	D	gonnet-dit-revel	10a_back	1_body_length	0	FALSE	NA	FALSE	NA	FALSE	NA
Neophl_trp_20210824_LG_ZE_1_vid183	183	trap2	24/08/2021	21/08/2021	28/08/2021	ZE	Zuri	1	Dog	pack	rocket	D	gonnet-dit-revel	10a_back	2_body_length	0	FALSE	NA	FALSE	NA	FALSE	NA
Neophl_trp_20210824_LG_ZE_1_vid184	184	trap2	24/08/2021	21/08/2021	28/08/2021	ZE	Zuri	1	Dog	pack	rocket	D	gonnet-dit-revel	10a_back	nothing	0	FALSE	NA	FALSE	NA	FALSE	NA
Neophl_trp_20210824_LG_ZE_1_vid185	185	trap2	24/08/2021	21/08/2021	28/08/2021	ZE	Zuri	1	Dog	pack	rocket	D	gonnet-dit-revel	10a_back	nothing	0	FALSE	NA	FALSE	NA	FALSE	NA
Neophl_trp_20210824_LG_ZE_1_vid186	186	trap2	24/08/2021	21/08/2021	28/08/2021	ZE	Zuri	1	Dog	pack	rocket	D	gonnet-dit-revel	10a_back	1_body_length	0	FALSE	NA	FALSE	NA	FALSE	NA
Neophl_trp_20210824_LG_ZE_1_vid188	188	trap2	24/08/2021	21/08/2021	28/08/2021	ZE	Zuri	1	Dog	pack	rocket	D	gonnet-dit-revel	10a_back	nothing	0	FALSE	NA	FALSE	NA	FALSE	NA
Neophl_trp_20210824_LG_ZE_1_vid189	189	trap2	24/08/2021	21/08/2021	28/08/2021	ZE	Zuri	1	Dog	pack	rocket	D	gonnet-dit-revel	10a_back	1_body_length	0	FALSE	NA	FALSE	NA	FALSE	NA
Neophl_trp_20210824_LG_ZE_1_vid190	190	trap2	24/08/2021	21/08/2021	28/08/2021	ZE	Zuri	1	Dog	pack	rocket	D	gonnet-dit-revel	10a_back	1_body_length	0	FALSE	NA	FALSE	NA	FALSE	NA
Neophl_trp_20210824_LG_ZE_1_vid191	191	trap2	24/08/2021	21/08/2021	28/08/2021	ZE	Zuri	1	Dog	pack	rocket	D	gonnet-dit-revel	10a_back	1_body_length	0	FALSE	NA	FALSE	NA	FALSE	NA
Neophl_trp_20210824_LG_ZE_1_vid192	192	trap2	24/08/2021	21/08/2021	28/08/2021	ZE	Zuri	1	Dog	pack	rocket	D	gonnet-dit-revel	10a_back	2_body_length	0	FALSE	NA	FALSE	NA	FALSE	NA
Neophl_trp_20210824_LG_ZE_1_vid193	193	trap2	24/08/2021	21/08/2021	28/08/2021	ZE	Zuri	1	Dog	pack	rocket	D	gonnet-dit-revel	10a_back	nothing	0	FALSE	NA	FALSE	NA	FALSE	NA
Neophl_trp_20210824_LG_ZE_1_vid194	194	trap2	24/08/2021	21/08/2021	28/08/2021	ZE	Zuri	1	Dog	pack	rocket	D	gonnet-dit-revel	10a_back	nothing	0	FALSE	NA	FALSE	NA	FALSE	NA
Neophl_trp_20210824_LG_ZE_1_vid195	195	trap2	24/08/2021	21/08/2021	28/08/2021	ZE	Zuri	1	Dog	pack	rocket	D	gonnet-dit-revel	10a_back	2_body_length	0	FALSE	NA	FALSE	NA	FALSE	NA
Neophl_trp_20210824_LG_ZE_1_vid196	196	trap2	24/08/2021	21/08/2021	28/08/2021	ZE	Zuri	1	Dog	pack	rocket	D	gonnet-dit-revel	10a_back	2_body_length	0	FALSE	NA	FALSE	NA	FALSE	NA
Neophl_trp_20210824_LG_ZE_1_vid197	197	trap2	24/08/2021	21/08/2021	28/08/2021	ZE	Zuri	1	Dog	pack	rocket	D	gonnet-dit-revel	10a_back	nothing	0	FALSE	NA	FALSE	NA	FALSE	NA
Neophl_trp_20210824_LG_ZE_1_vid198	198	trap2	24/08/2021	21/08/2021	28/08/2021	ZE	Zuri	1	Dog	pack	rocket	D	gonnet-dit-revel	10a_back	nothing	0	FALSE	NA	FALSE	NA	FALSE	NA
Neophl_trp_20210824_LG_ZE_1_vid200	200	trap2	24/08/2021	21/08/2021	28/08/2021	ZE	Zuri	1	Dog	pack	rocket	D	gonnet-dit-revel	10a_back	nothing	0	FALSE	NA	FALSE	NA	FALSE	NA
Neophl_trp_20210824_LG_ZE_1_vid201	201	trap2	24/08/2021	21/08/2021	28/08/2021	ZE	Zuri	1	Dog	pack	rocket	D	gonnet-dit-revel	10a_back	2_body_length	0	FALSE	NA	FALSE	NA	FALSE	NA
Neophl_trp_20210824_LG_ZE_1_vid202	202	trap2	24/08/2021	21/08/2021	28/08/2021	ZE	Zuri	1	Dog	pack	rocket	D	gonnet-dit-revel	10a_back	nothing	0	FALSE	NA	FALSE	NA	FALSE	NA
Neophl_trp_20210824_LG_ZE_1_vid203	203	trap2	24/08/2021	21/08/2021	28/08/2021	ZE	Zuri	1	Dog	pack	rocket	D	gonnet-dit-revel	10a_back	nothing	0	FALSE	NA	FALSE	NA	FALSE	NA
Neophl_trp_20210824_LG_ZE_1_vid204	204	trap2	24/08/2021	21/08/2021	28/08/2021	ZE	Zuri	1	Dog	pack	rocket	D	gonnet-dit-revel	10a_back	2_body_length	0	FALSE	NA	FALSE	NA	FALSE	NA
Neophl_trp_20210824_LG_ZE_1_vid205	205	trap2	24/08/2021	21/08/2021	28/08/2021	ZE	Zuri	1	Dog	pack	rocket	D	gonnet-dit-revel	10a_back	1_body_length	0	FALSE	NA	FALSE	NA	FALSE	NA
Neophl_trp_20210824_LG_ZE_1_vid206	206	trap2	24/08/2021	21/08/2021	28/08/2021	ZE	Zuri	1	Dog	pack	rocket	D	gonnet-dit-revel	10a_back	1_body_length	0	FALSE	NA	FALSE	NA	FALSE	NA
Neophl_trp_20210824_LG_ZE_1_vid207	207	trap2	24/08/2021	21/08/2021	28/08/2021	ZE	Zuri	1	Dog	pack	rocket	D	gonnet-dit-revel	10a_back	nothing	0	FALSE	NA	FALSE	NA	FALSE	NA
Neophl_trp_20210824_LG_ZE_1_vid208	208	trap2	24/08/2021	21/08/2021	28/08/2021	ZE	Zuri	1	Dog	pack	rocket	D	gonnet-dit-revel	10a_back	2_body_length	0	FALSE	NA	FALSE	NA	FALSE	NA
Neophl_trp_20210824_LG_ZE_1_vid209	209	trap2	24/08/2021	21/08/2021	28/08/2021	ZE	Zuri	1	Dog	pack	rocket	D	gonnet-dit-revel	10a_back	2_body_length	0	FALSE	NA	FALSE	NA	FALSE	NA
Neophl_trp_20210824_LG_ZE_1_vid210	210	trap2	24/08/2021	21/08/2021	28/08/2021	ZE	Zuri	1	Dog	pack	rocket	D	gonnet-dit-revel	10a_back	1_body_length	0	FALSE	NA	FALSE	NA	FALSE	NA
Neophl_trp_20210824_LG_ZE_1_vid211	211	trap2	24/08/2021	21/08/2021	28/08/2021	ZE	Zuri	1	Dog	pack	rocket	D	gonnet-dit-revel	10a_back	1_body_length	0	FALSE	NA	FALSE	NA	FALSE	NA
Neophl_trp_20210824_LG_ZE_1_vid212	212	trap2	24/08/2021	21/08/2021	28/08/2021	ZE	Zuri	1	Dog	pack	rocket	D	gonnet-dit-revel	10a_back	1_body_length	0	FALSE	NA	FALSE	NA	FALSE	NA
Neophl_trp_20210824_LG_ZE_1_vid213	213	trap2	24/08/2021	21/08/2021	28/08/2021	ZE	Zuri	1	Dog	pack	rocket	D	gonnet-dit-revel	10a_back	1_body_length	0	FALSE	NA	FALSE	NA	FALSE	NA
Neophl_trp_20210824_LG_ZE_1_vid214	214	trap2	24/08/2021	21/08/2021	28/08/2021	ZE	Zuri	1	Dog	pack	rocket	D	gonnet-dit-revel	10a_back	1_body_length	0	FALSE	NA	FALSE	NA	FALSE	NA
Neophl_trp_20210824_LG_ZE_1_vid215	215	trap2	24/08/2021	21/08/2021	28/08/2021	ZE	Zuri	1	Dog	pack	rocket	D	gonnet-dit-revel	10a_back	1_body_length	0	FALSE	NA	FALSE	NA	FALSE	NA
Neophl_trp_20210824_LG_ZE_1_vid216	216	trap2	24/08/2021	21/08/2021	28/08/2021	ZE	Zuri	1	Dog	pack	rocket	D	gonnet-dit-revel	10a_back	1_body_length	0	FALSE	NA	FALSE	NA	FALSE	NA
Neophl_trp_20210824_LG_ZE_1_vid218	218	trap2	24/08/2021	21/08/2021	28/08/2021	ZE	Zuri	1	Dog	pack	rocket	D	gonnet-dit-revel	10a_back	touch	1	FALSE	NA	FALSE	NA	FALSE	NA	Zuri sniff
Neophl_trp_20210824_LG_ZE_1_vid219	219	trap2	24/08/2021	21/08/2021	28/08/2021	ZE	Zuri	1	Dog	pack	rocket	D	gonnet-dit-revel	10a_back	1_body_length	0	FALSE	NA	FALSE	NA	FALSE	NA
Neophl_trp_20210824_LG_ZE_1_vid220	220	trap2	24/08/2021	21/08/2021	28/08/2021	ZE	Zuri	1	Dog	pack	rocket	D	gonnet-dit-revel	10a_back	1_body_length	0	FALSE	NA	FALSE	NA	FALSE	NA
Neophl_trp_20210824_LG_ZE_1_vid221	221	trap2	24/08/2021	21/08/2021	28/08/2021	ZE	Zuri	1	Dog	pack	rocket	D	gonnet-dit-revel	10a_back	nothing	0	FALSE	NA	FALSE	NA	FALSE	NA
Neophl_trp_20210824_LG_ZE_1_vid222	222	trap2	24/08/2021	21/08/2021	28/08/2021	ZE	Zuri	1	Dog	pack	rocket	D	gonnet-dit-revel	10a_back	nothing	0	FALSE	NA	FALSE	NA	FALSE	NA
Neophl_trp_20210824_LG_ZE_1_vid223	223	trap2	24/08/2021	21/08/2021	28/08/2021	ZE	Zuri	1	Dog	pack	rocket	D	gonnet-dit-revel	10a_back	nothing	0	FALSE	NA	FALSE	NA	FALSE	NA
Neophl_trp_20210824_LG_ZE_1_vid224	224	trap2	24/08/2021	21/08/2021	28/08/2021	ZE	Zuri	1	Dog	pack	rocket	D	gonnet-dit-revel	10a_back	nothing	0	FALSE	NA	FALSE	NA	FALSE	NA
Neophl_trp_20210824_LG_ZE_1_vid225	225	trap2	24/08/2021	21/08/2021	28/08/2021	ZE	Zuri	1	Dog	pack	rocket	D	gonnet-dit-revel	10a_back	1_body_length	0	FALSE	NA	FALSE	NA	FALSE	NA
Neophl_trp_20210824_LG_ZE_1_vid226	226	trap2	24/08/2021	21/08/2021	28/08/2021	ZE	Zuri	1	Dog	pack	rocket	D	gonnet-dit-revel	10a_back	2_body_length	0	FALSE	NA	FALSE	NA	FALSE	NA
Neophl_trp_20210824_LG_ZE_1_vid227	227	trap2	24/08/2021	21/08/2021	28/08/2021	ZE	Zuri	1	Dog	pack	rocket	D	gonnet-dit-revel	10a_back	nothing	0	FALSE	NA	FALSE	NA	FALSE	NA
Neophl_trp_20210824_LG_ZE_1_vid228	228	trap2	24/08/2021	21/08/2021	28/08/2021	ZE	Zuri	1	Dog	pack	rocket	D	gonnet-dit-revel	10a_back	1_body_length	0	FALSE	NA	FALSE	NA	FALSE	NA
Neophl_trp_20210824_LG_ZE_1_vid229	229	trap2	24/08/2021	21/08/2021	28/08/2021	ZE	Zuri	1	Dog	pack	rocket	D	gonnet-dit-revel	10a_back	1_body_length	0	FALSE	NA	FALSE	NA	FALSE	NA
Neophl_trp_20210824_LG_ZE_1_vid230	230	trap2	24/08/2021	21/08/2021	28/08/2021	ZE	Zuri	1	Dog	pack	rocket	D	gonnet-dit-revel	10a_back	1_body_length	0	FALSE	NA	FALSE	NA	FALSE	NA
Neophl_trp_20210824_LG_ZE_1_vid231	231	trap2	24/08/2021	21/08/2021	28/08/2021	ZE	Zuri	1	Dog	pack	rocket	D	gonnet-dit-revel	10a_back	1_body_length	0	FALSE	NA	FALSE	NA	FALSE	NA
Neophl_trp_20210824_LG_ZE_1_vid232	232	trap2	24/08/2021	21/08/2021	28/08/2021	ZE	Zuri	1	Dog	pack	rocket	D	gonnet-dit-revel	10a_back	1_body_length	0	FALSE	NA	FALSE	NA	FALSE	NA
Neophl_trp_20210824_LG_ZE_1_vid233	233	trap2	24/08/2021	21/08/2021	28/08/2021	ZE	Zuri	1	Dog	pack	rocket	D	gonnet-dit-revel	10a_back	1_body_length	0	FALSE	NA	FALSE	NA	FALSE	NA
Neophl_trp_20210825_LG_ZE_1_vid235	235	trap2	25/08/2021	21/08/2021	28/08/2021	ZE	Zuri	1	Dog	pack	rocket	D	gonnet-dit-revel	10a_back	1_body_length	0	FALSE	NA	FALSE	NA	FALSE	NA
Neophl_trp_20210825_LG_ZE_1_vid236	236	trap2	25/08/2021	21/08/2021	28/08/2021	ZE	Zuri	1	Dog	pack	rocket	D	gonnet-dit-revel	10a_back	1_body_length	0	FALSE	NA	FALSE	NA	FALSE	NA
Neophl_trp_20210825_LG_ZE_1_vid237	237	trap2	25/08/2021	21/08/2021	28/08/2021	ZE	Zuri	1	Dog	pack	rocket	D	gonnet-dit-revel	10a_back	2_body_length	0	FALSE	NA	FALSE	NA	FALSE	NA
Neophl_trp_20210825_LG_ZE_1_vid238	238	trap2	25/08/2021	21/08/2021	28/08/2021	ZE	Zuri	1	Dog	pack	rocket	D	gonnet-dit-revel	10a_back	2_body_length	0	FALSE	NA	FALSE	NA	FALSE	NA
Neophl_trp_20210825_LG_ZE_1_vid239	239	trap2	25/08/2021	21/08/2021	28/08/2021	ZE	Zuri	1	Dog	pack	rocket	D	gonnet-dit-revel	10a_back	2_body_length	0	FALSE	NA	FALSE	NA	FALSE	NA
Neophl_trp_20210825_LG_ZE_1_vid240	240	trap2	25/08/2021	21/08/2021	28/08/2021	ZE	Zuri	1	Dog	pack	rocket	D	gonnet-dit-revel	10a_back	1_body_length	0	FALSE	NA	FALSE	NA	FALSE	NA
Neophl_trp_20210825_LG_ZE_1_vid242	242	trap2	25/08/2021	21/08/2021	28/08/2021	ZE	Zuri	1	Dog	pack	rocket	D	gonnet-dit-revel	10a_back	nothing	0	FALSE	NA	FALSE	NA	FALSE	NA
Neophl_trp_20210825_LG_ZE_1_vid243	243	trap2	25/08/2021	21/08/2021	28/08/2021	ZE	Zuri	1	Dog	pack	rocket	D	gonnet-dit-revel	10a_back	nothing	0	FALSE	NA	FALSE	NA	FALSE	NA
Neophl_trp_20210825_LG_ZE_1_vid244	244	trap2	25/08/2021	21/08/2021	28/08/2021	ZE	Zuri	1	Dog	pack	rocket	D	gonnet-dit-revel	10a_back	1_body_length	0	FALSE	NA	FALSE	NA	FALSE	NA
Neophl_trp_20210825_LG_ZE_1_vid245	245	trap2	25/08/2021	21/08/2021	28/08/2021	ZE	Zuri	1	Dog	pack	rocket	D	gonnet-dit-revel	10a_back	nothing	0	FALSE	NA	FALSE	NA	FALSE	NA
Neophl_trp_20210825_LG_ZE_1_vid247	247	trap2	25/08/2021	21/08/2021	28/08/2021	ZE	Zuri	1	Dog	pack	rocket	D	gonnet-dit-revel	10a_back	nothing	0	FALSE	NA	FALSE	NA	FALSE	NA
Neophl_trp_20210825_LG_ZE_1_vid248	248	trap2	25/08/2021	21/08/2021	28/08/2021	ZE	Zuri	1	Dog	pack	rocket	D	gonnet-dit-revel	10a_back	2_body_length	0	FALSE	NA	FALSE	NA	FALSE	NA
Neophl_trp_20210825_LG_ZE_1_vid249	249	trap2	25/08/2021	21/08/2021	28/08/2021	ZE	Zuri	1	Dog	pack	rocket	D	gonnet-dit-revel	10a_back	2_body_length	0	FALSE	NA	FALSE	NA	FALSE	NA
Neophl_trp_20210825_LG_ZE_1_vid250	250	trap2	25/08/2021	21/08/2021	28/08/2021	ZE	Zuri	1	Dog	pack	rocket	D	gonnet-dit-revel	10a_back	2_body_length	0	FALSE	NA	FALSE	NA	FALSE	NA
Neophl_trp_20210825_LG_ZE_1_vid252	252	trap2	25/08/2021	21/08/2021	28/08/2021	ZE	Zuri	1	Dog	pack	rocket	D	gonnet-dit-revel	10a_back	1_body_length	0	FALSE	NA	FALSE	NA	FALSE	NA
Neophl_trp_20210825_LG_ZE_1_vid253	253	trap2	25/08/2021	21/08/2021	28/08/2021	ZE	Zuri	1	Dog	pack	rocket	D	gonnet-dit-revel	10a_back	nothing	0	FALSE	NA	FALSE	NA	FALSE	NA
Neophl_trp_20210825_LG_ZE_1_vid254	254	trap2	25/08/2021	21/08/2021	28/08/2021	ZE	Zuri	1	Dog	pack	rocket	D	gonnet-dit-revel	10a_back	1_body_length	0	FALSE	NA	FALSE	NA	FALSE	NA
Neophl_trp_20210825_LG_ZE_1_vid255	255	trap2	25/08/2021	21/08/2021	28/08/2021	ZE	Zuri	1	Dog	pack	rocket	D	gonnet-dit-revel	10a_back	2_body_length	0	FALSE	NA	FALSE	NA	FALSE	NA
Neophl_trp_20210825_LG_ZE_1_vid256	256	trap2	25/08/2021	21/08/2021	28/08/2021	ZE	Zuri	1	Dog	pack	rocket	D	gonnet-dit-revel	10a_back	1_body_length	0	FALSE	NA	FALSE	NA	FALSE	NA
Neophl_trp_20210825_LG_ZE_1_vid257	257	trap2	25/08/2021	21/08/2021	28/08/2021	ZE	Zuri	1	Dog	pack	rocket	D	gonnet-dit-revel	10a_back	1_body_length	0	FALSE	NA	FALSE	NA	FALSE	NA
Neophl_trp_20210825_LG_ZE_1_vid258	258	trap2	25/08/2021	21/08/2021	28/08/2021	ZE	Zuri	1	Dog	pack	rocket	D	gonnet-dit-revel	10a_back	1_body_length	0	FALSE	NA	FALSE	NA	FALSE	NA
Neophl_trp_20210825_LG_ZE_1_vid259	259	trap2	25/08/2021	21/08/2021	28/08/2021	ZE	Zuri	1	Dog	pack	rocket	D	gonnet-dit-revel	10a_back	2_body_length	0	FALSE	NA	FALSE	NA	FALSE	NA
Neophl_trp_20210825_LG_ZE_1_vid260	260	trap2	25/08/2021	21/08/2021	28/08/2021	ZE	Zuri	1	Dog	pack	rocket	D	gonnet-dit-revel	10a_back	nothing	0	FALSE	NA	FALSE	NA	FALSE	NA
Neophl_trp_20210825_LG_ZE_1_vid261	261	trap2	25/08/2021	21/08/2021	28/08/2021	ZE	Zuri	1	Dog	pack	rocket	D	gonnet-dit-revel	10a_back	nothing	0	FALSE	NA	FALSE	NA	FALSE	NA
Neophl_trp_20210825_LG_ZE_1_vid262	262	trap2	25/08/2021	21/08/2021	28/08/2021	ZE	Zuri	1	Dog	pack	rocket	D	gonnet-dit-revel	10a_back	2_body_length	0	FALSE	NA	FALSE	NA	FALSE	NA
Neophl_trp_20210825_LG_ZE_1_vid263	263	trap2	25/08/2021	21/08/2021	28/08/2021	ZE	Zuri	1	Dog	pack	rocket	D	gonnet-dit-revel	10a_back	1_body_length	0	FALSE	NA	FALSE	NA	FALSE	NA
Neophl_trp_20210825_LG_ZE_1_vid264	264	trap2	25/08/2021	21/08/2021	28/08/2021	ZE	Zuri	1	Dog	pack	rocket	D	gonnet-dit-revel	10a_back	1_body_length	0	FALSE	NA	FALSE	NA	FALSE	NA
Neophl_trp_20210825_LG_ZE_1_vid265	265	trap2	25/08/2021	21/08/2021	28/08/2021	ZE	Zuri	1	Dog	pack	rocket	D	gonnet-dit-revel	10a_back	1_body_length	0	FALSE	NA	FALSE	NA	FALSE	NA
Neophl_trp_20210825_LG_ZE_1_vid266	266	trap2	25/08/2021	21/08/2021	28/08/2021	ZE	Zuri	1	Dog	pack	rocket	D	gonnet-dit-revel	10a_back	nothing	0	FALSE	NA	FALSE	NA	FALSE	NA
Neophl_trp_20210825_LG_ZE_1_vid268	268	trap2	25/08/2021	21/08/2021	28/08/2021	ZE	Zuri	1	Dog	pack	rocket	D	gonnet-dit-revel	10a_back	1_body_length	0	FALSE	NA	FALSE	NA	FALSE	NA
Neophl_trp_20210825_LG_ZE_1_vid269	269	trap2	25/08/2021	21/08/2021	28/08/2021	ZE	Zuri	1	Dog	pack	rocket	D	gonnet-dit-revel	10a_back	1_body_length	0	FALSE	NA	FALSE	NA	FALSE	NA
Neophl_trp_20210825_LG_ZE_1_vid270	270	trap2	25/08/2021	21/08/2021	28/08/2021	ZE	Zuri	1	Dog	pack	rocket	D	gonnet-dit-revel	10a_back	1_body_length	0	FALSE	NA	FALSE	NA	FALSE	NA
Neophl_trp_20210825_LG_ZE_1_vid271	271	trap2	25/08/2021	21/08/2021	28/08/2021	ZE	Zuri	1	Dog	pack	rocket	D	gonnet-dit-revel	10a_back	1_body_length	0	FALSE	NA	FALSE	NA	FALSE	NA
Neophl_trp_20210825_LG_ZE_1_vid272	272	trap2	25/08/2021	21/08/2021	28/08/2021	ZE	Zuri	1	Dog	pack	rocket	D	gonnet-dit-revel	10a_back	1_body_length	0	FALSE	NA	FALSE	NA	FALSE	NA
Neophl_trp_20210825_LG_ZE_1_vid273	273	trap2	25/08/2021	21/08/2021	28/08/2021	ZE	Zuri	1	Dog	pack	rocket	D	gonnet-dit-revel	10a_back	1_body_length	0	FALSE	NA	FALSE	NA	FALSE	NA
Neophl_trp_20210825_LG_ZE_1_vid274	274	trap2	25/08/2021	21/08/2021	28/08/2021	ZE	Zuri	1	Dog	pack	rocket	D	gonnet-dit-revel	10a_back	1_body_length	0	FALSE	NA	FALSE	NA	FALSE	NA
Neophl_trp_20210825_LG_ZE_1_vid275	275	trap2	25/08/2021	21/08/2021	28/08/2021	ZE	Zuri	1	Dog	pack	rocket	D	gonnet-dit-revel	10a_back	1_body_length	0	FALSE	NA	FALSE	NA	FALSE	NA
Neophl_trp_20210825_LG_ZE_1_vid276	276	trap2	25/08/2021	21/08/2021	28/08/2021	ZE	Zuri	1	Dog	pack	rocket	D	gonnet-dit-revel	10a_back	1_body_length	0	FALSE	NA	FALSE	NA	FALSE	NA
Neophl_trp_20210825_LG_ZE_1_vid277	277	trap2	25/08/2021	21/08/2021	28/08/2021	ZE	Zuri	1	Dog	pack	rocket	D	gonnet-dit-revel	10a_back	2_body_length	0	FALSE	NA	FALSE	NA	FALSE	NA
Neophl_trp_20210825_LG_ZE_1_vid278	278	trap2	25/08/2021	21/08/2021	28/08/2021	ZE	Zuri	1	Dog	pack	rocket	D	gonnet-dit-revel	10a_back	2_body_length	0	FALSE	NA	FALSE	NA	FALSE	NA
Neophl_trp_20210825_LG_ZE_1_vid279	279	trap2	25/08/2021	21/08/2021	28/08/2021	ZE	Zuri	1	Dog	pack	rocket	D	gonnet-dit-revel	10a_back	2_body_length	0	FALSE	NA	FALSE	NA	FALSE	NA
Neophl_trp_20210825_LG_ZE_1_vid280	280	trap2	25/08/2021	21/08/2021	28/08/2021	ZE	Zuri	1	Dog	pack	rocket	D	gonnet-dit-revel	10a_back	1_body_length	0	FALSE	NA	FALSE	NA	FALSE	NA
Neophl_trp_20210825_LG_ZE_1_vid281	281	trap2	25/08/2021	21/08/2021	28/08/2021	ZE	Zuri	1	Dog	pack	rocket	D	gonnet-dit-revel	10a_back	nothing	0	FALSE	NA	FALSE	NA	FALSE	NA
Neophl_trp_20210825_LG_ZE_1_vid282	282	trap2	25/08/2021	21/08/2021	28/08/2021	ZE	Zuri	1	Dog	pack	rocket	D	gonnet-dit-revel	10a_back	1_body_length	0	FALSE	NA	FALSE	NA	FALSE	NA
Neophl_trp_20210825_LG_ZE_1_vid283	283	trap2	25/08/2021	21/08/2021	28/08/2021	ZE	Zuri	1	Dog	pack	rocket	D	gonnet-dit-revel	10a_back	nothing	0	FALSE	NA	FALSE	NA	FALSE	NA
Neophl_trp_20210825_LG_ZE_1_vid284	284	trap2	25/08/2021	21/08/2021	28/08/2021	ZE	Zuri	1	Dog	pack	rocket	D	gonnet-dit-revel	10a_back	1_body_length	0	FALSE	NA	FALSE	NA	FALSE	NA
Neophl_trp_20210825_LG_ZE_1_vid285	285	trap2	25/08/2021	21/08/2021	28/08/2021	ZE	Zuri	1	Dog	pack	rocket	D	gonnet-dit-revel	10a_back	2_body_length	0	FALSE	NA	FALSE	NA	FALSE	NA
Neophl_trp_20210825_LG_ZE_1_vid286	286	trap2	25/08/2021	21/08/2021	28/08/2021	ZE	Zuri	1	Dog	pack	rocket	D	gonnet-dit-revel	10a_back	1_body_length	0	FALSE	NA	FALSE	NA	FALSE	NA
Neophl_trp_20210825_LG_ZE_1_vid287	287	trap2	25/08/2021	21/08/2021	28/08/2021	ZE	Zuri	1	Dog	pack	rocket	D	gonnet-dit-revel	10a_back	1_body_length	0	FALSE	NA	FALSE	NA	FALSE	NA
Neophl_trp_20210825_LG_ZE_1_vid289	289	trap2	25/08/2021	21/08/2021	28/08/2021	ZE	Zuri	1	Dog	pack	rocket	D	gonnet-dit-revel	10a_back	nothing	0	FALSE	NA	FALSE	NA	FALSE	NA
Neophl_trp_20210825_LG_ZE_1_vid290	290	trap2	25/08/2021	21/08/2021	28/08/2021	ZE	Zuri	1	Dog	pack	rocket	D	gonnet-dit-revel	10a_back	2_body_length	0	FALSE	NA	FALSE	NA	FALSE	NA
Neophl_trp_20210825_LG_ZE_1_vid291	291	trap2	25/08/2021	21/08/2021	28/08/2021	ZE	Zuri	1	Dog	pack	rocket	D	gonnet-dit-revel	10a_back	2_body_length	0	FALSE	NA	FALSE	NA	FALSE	NA
Neophl_trp_20210825_LG_ZE_1_vid292	292	trap2	25/08/2021	21/08/2021	28/08/2021	ZE	Zuri	1	Dog	pack	rocket	D	gonnet-dit-revel	10a_back	2_body_length	0	FALSE	NA	FALSE	NA	FALSE	NA
Neophl_trp_20210825_LG_ZE_1_vid293	293	trap2	25/08/2021	21/08/2021	28/08/2021	ZE	Zuri	1	Dog	pack	rocket	D	gonnet-dit-revel	10a_back	2_body_length	0	FALSE	NA	FALSE	NA	FALSE	NA
Neophl_trp_20210825_LG_ZE_1_vid294	294	trap2	25/08/2021	21/08/2021	28/08/2021	ZE	Zuri	1	Dog	pack	rocket	D	gonnet-dit-revel	10a_back	2_body_length	0	FALSE	NA	FALSE	NA	FALSE	NA
Neophl_trp_20210825_LG_ZE_1_vid296	296	trap2	25/08/2021	21/08/2021	28/08/2021	ZE	Zuri	1	Dog	pack	rocket	D	gonnet-dit-revel	10a_back	2_body_length	0	FALSE	NA	FALSE	NA	FALSE	NA
Neophl_trp_20210825_LG_ZE_1_vid297	297	trap2	25/08/2021	21/08/2021	28/08/2021	ZE	Zuri	1	Dog	pack	rocket	D	gonnet-dit-revel	10a_back	2_body_length	0	FALSE	NA	FALSE	NA	FALSE	NA
Neophl_trp_20210825_LG_ZE_1_vid298	298	trap2	25/08/2021	21/08/2021	28/08/2021	ZE	Zuri	1	Dog	pack	rocket	D	gonnet-dit-revel	10a_back	2_body_length	0	FALSE	NA	FALSE	NA	FALSE	NA
Neophl_trp_20210825_LG_ZE_1_vid301	301	trap2	25/08/2021	21/08/2021	28/08/2021	ZE	Zuri	1	Dog	pack	rocket	D	gonnet-dit-revel	10a_back	2_body_length	0	FALSE	NA	FALSE	NA	FALSE	NA
Neophl_trp_20210825_LG_ZE_1_vid302	302	trap2	25/08/2021	21/08/2021	28/08/2021	ZE	Zuri	1	Dog	pack	rocket	D	gonnet-dit-revel	10a_back	nothing	0	FALSE	NA	FALSE	NA	FALSE	NA
Neophl_trp_20210825_LG_ZE_1_vid303	303	trap2	25/08/2021	21/08/2021	28/08/2021	ZE	Zuri	1	Dog	pack	rocket	D	gonnet-dit-revel	10a_back	2_body_length	0	FALSE	NA	FALSE	NA	FALSE	NA
Neophl_trp_20210825_LG_ZE_1_vid304	304	trap2	25/08/2021	21/08/2021	28/08/2021	ZE	Zuri	1	Dog	pack	rocket	D	gonnet-dit-revel	10a_back	nothing	0	FALSE	NA	FALSE	NA	FALSE	NA
Neophl_trp_20210826_LG_ZE_1_vid305	305	trap2	26/08/2021	21/08/2021	28/08/2021	ZE	Zuri	1	Dog	pack	rocket	D	gonnet-dit-revel	10a_back	2_body_length	0	FALSE	NA	FALSE	NA	FALSE	NA
Neophl_trp_20210826_LG_ZE_1_vid306	306	trap2	26/08/2021	21/08/2021	28/08/2021	ZE	Zuri	1	Dog	pack	rocket	D	gonnet-dit-revel	10a_back	2_body_length	0	FALSE	NA	FALSE	NA	FALSE	NA
Neophl_trp_20210826_LG_ZE_1_vid307	307	trap2	26/08/2021	21/08/2021	28/08/2021	ZE	Zuri	1	Dog	pack	rocket	D	gonnet-dit-revel	10a_back	1_body_length	0	FALSE	NA	FALSE	NA	FALSE	NA
Neophl_trp_20210826_LG_ZE_1_vid308	308	trap2	26/08/2021	21/08/2021	28/08/2021	ZE	Zuri	1	Dog	pack	rocket	D	gonnet-dit-revel	10a_back	2_body_length	0	FALSE	NA	FALSE	NA	FALSE	NA
Neophl_trp_20210826_LG_ZE_1_vid310	310	trap2	26/08/2021	21/08/2021	28/08/2021	ZE	Zuri	1	Dog	pack	rocket	D	gonnet-dit-revel	10a_back	nothing	0	FALSE	NA	FALSE	NA	FALSE	NA
Neophl_trp_20210826_LG_ZE_1_vid311	311	trap2	26/08/2021	21/08/2021	28/08/2021	ZE	Zuri	1	Dog	pack	rocket	D	gonnet-dit-revel	10a_back	1_body_length	0	FALSE	NA	FALSE	NA	FALSE	NA
Neophl_trp_20210826_LG_ZE_1_vid313	313	trap2	26/08/2021	21/08/2021	28/08/2021	ZE	Zuri	1	Dog	pack	rocket	D	gonnet-dit-revel	10a_back	2_body_length	0	FALSE	NA	FALSE	NA	FALSE	NA
Neophl_trp_20210826_LG_ZE_1_vid314	314	trap2	26/08/2021	21/08/2021	28/08/2021	ZE	Zuri	1	Dog	pack	rocket	D	gonnet-dit-revel	10a_back	nothing	0	FALSE	NA	FALSE	NA	FALSE	NA
Neophl_trp_20210826_LG_ZE_1_vid315	315	trap2	26/08/2021	21/08/2021	28/08/2021	ZE	Zuri	1	Dog	pack	rocket	D	gonnet-dit-revel	10a_back	nothing	0	FALSE	NA	FALSE	NA	FALSE	NA
Neophl_trp_20210826_LG_ZE_1_vid316	316	trap2	26/08/2021	21/08/2021	28/08/2021	ZE	Zuri	1	Dog	pack	rocket	D	gonnet-dit-revel	10a_back	2_body_length	0	FALSE	NA	FALSE	NA	FALSE	NA
Neophl_trp_20210826_LG_ZE_1_vid319	319	trap2	26/08/2021	21/08/2021	28/08/2021	ZE	Zuri	1	Dog	pack	rocket	D	gonnet-dit-revel	10a_back	nothing	0	FALSE	NA	FALSE	NA	FALSE	NA
Neophl_trp_20210826_LG_ZE_1_vid320	320	trap2	26/08/2021	21/08/2021	28/08/2021	ZE	Zuri	1	Dog	pack	rocket	D	gonnet-dit-revel	10a_back	1_body_length	0	FALSE	NA	FALSE	NA	FALSE	NA
Neophl_trp_20210826_LG_ZE_1_vid321	321	trap2	26/08/2021	21/08/2021	28/08/2021	ZE	Zuri	1	Dog	pack	rocket	D	gonnet-dit-revel	10a_back	1_body_length	0	FALSE	NA	FALSE	NA	FALSE	NA
Neophl_trp_20210826_LG_ZE_1_vid322	322	trap2	26/08/2021	21/08/2021	28/08/2021	ZE	Zuri	1	Dog	pack	rocket	D	gonnet-dit-revel	10a_back	2_body_length	0	FALSE	NA	FALSE	NA	FALSE	NA
Neophl_trp_20210826_LG_ZE_1_vid323	323	trap2	26/08/2021	21/08/2021	28/08/2021	ZE	Zuri	1	Dog	pack	rocket	D	gonnet-dit-revel	10a_back	2_body_length	0	FALSE	NA	FALSE	NA	FALSE	NA
Neophl_trp_20210826_LG_ZE_1_vid324	324	trap2	26/08/2021	21/08/2021	28/08/2021	ZE	Zuri	1	Dog	pack	rocket	D	gonnet-dit-revel	10a_back	1_body_length	0	FALSE	NA	FALSE	NA	FALSE	NA
Neophl_trp_20210826_LG_ZE_1_vid325	325	trap2	26/08/2021	21/08/2021	28/08/2021	ZE	Zuri	1	Dog	pack	rocket	D	gonnet-dit-revel	10a_back	1_body_length	0	FALSE	NA	FALSE	NA	FALSE	NA
Neophl_trp_20210826_LG_ZE_1_vid326	326	trap2	26/08/2021	21/08/2021	28/08/2021	ZE	Zuri	1	Dog	pack	rocket	D	gonnet-dit-revel	10a_back	2_body_length	0	FALSE	NA	FALSE	NA	FALSE	NA
Neophl_trp_20210826_LG_ZE_1_vid327	327	trap2	26/08/2021	21/08/2021	28/08/2021	ZE	Zuri	1	Dog	pack	rocket	D	gonnet-dit-revel	10a_back	2_body_length	0	FALSE	NA	FALSE	NA	FALSE	NA
Neophl_trp_20210826_LG_ZE_1_vid328	328	trap2	26/08/2021	21/08/2021	28/08/2021	ZE	Zuri	1	Dog	pack	rocket	D	gonnet-dit-revel	10a_back	1_body_length	0	FALSE	NA	FALSE	NA	FALSE	NA
Neophl_trp_20210826_LG_ZE_1_vid329	329	trap2	26/08/2021	21/08/2021	28/08/2021	ZE	Zuri	1	Dog	pack	rocket	D	gonnet-dit-revel	10a_back	2_body_length	0	FALSE	NA	FALSE	NA	FALSE	NA
Neophl_trp_20210826_LG_ZE_1_vid331	331	trap2	26/08/2021	21/08/2021	28/08/2021	ZE	Zuri	1	Dog	pack	rocket	D	gonnet-dit-revel	10a_back	2_body_length	0	FALSE	NA	FALSE	NA	FALSE	NA
Neophl_trp_20210826_LG_ZE_1_vid332	332	trap2	26/08/2021	21/08/2021	28/08/2021	ZE	Zuri	1	Dog	pack	rocket	D	gonnet-dit-revel	10a_back	nothing	0	FALSE	NA	FALSE	NA	FALSE	NA
Neophl_trp_20210826_LG_ZE_1_vid333	333	trap2	26/08/2021	21/08/2021	28/08/2021	ZE	Zuri	1	Dog	pack	rocket	D	gonnet-dit-revel	10a_back	1_body_length	0	FALSE	NA	FALSE	NA	FALSE	NA
Neophl_trp_20210826_LG_ZE_1_vid334	334	trap2	26/08/2021	21/08/2021	28/08/2021	ZE	Zuri	1	Dog	pack	rocket	D	gonnet-dit-revel	10a_back	2_body_length	0	FALSE	NA	FALSE	NA	FALSE	NA
Neophl_trp_20210826_LG_ZE_1_vid335	335	trap2	26/08/2021	21/08/2021	28/08/2021	ZE	Zuri	1	Dog	pack	rocket	D	gonnet-dit-revel	10a_back	nothing	0	FALSE	NA	FALSE	NA	FALSE	NA
Neophl_trp_20210826_LG_ZE_1_vid336	336	trap2	26/08/2021	21/08/2021	28/08/2021	ZE	Zuri	1	Dog	pack	rocket	D	gonnet-dit-revel	10a_back	touch	3	FALSE	NA	FALSE	NA	FALSE	NA	Zuri sniff
Neophl_trp_20210826_LG_ZE_1_vid337	337	trap2	26/08/2021	21/08/2021	28/08/2021	ZE	Zuri	1	Dog	pack	rocket	D	gonnet-dit-revel	10a_back	2_body_length	0	FALSE	NA	FALSE	NA	FALSE	NA
Neophl_trp_20210826_LG_ZE_1_vid338	338	trap2	26/08/2021	21/08/2021	28/08/2021	ZE	Zuri	1	Dog	pack	rocket	D	gonnet-dit-revel	10a_back	1_body_length	0	FALSE	NA	FALSE	NA	FALSE	NA
Neophl_trp_20210826_LG_ZE_1_vid339	339	trap2	26/08/2021	21/08/2021	28/08/2021	ZE	Zuri	1	Dog	pack	rocket	D	gonnet-dit-revel	10a_back	1_body_length	0	FALSE	NA	FALSE	NA	FALSE	NA
Neophl_trp_20210826_LG_ZE_1_vid340	340	trap2	26/08/2021	21/08/2021	28/08/2021	ZE	Zuri	1	Dog	pack	rocket	D	gonnet-dit-revel	10a_back	nothing	0	FALSE	NA	FALSE	NA	FALSE	NA
Neophl_trp_20210826_LG_ZE_1_vid341	341	trap2	26/08/2021	21/08/2021	28/08/2021	ZE	Zuri	1	Dog	pack	rocket	D	gonnet-dit-revel	10a_back	2_body_length	0	FALSE	NA	FALSE	NA	FALSE	NA
Neophl_trp_20210826_LG_ZE_1_vid342	342	trap2	26/08/2021	21/08/2021	28/08/2021	ZE	Zuri	1	Dog	pack	rocket	D	gonnet-dit-revel	10a_back	nothing	0	FALSE	NA	FALSE	NA	FALSE	NA
Neophl_trp_20210827_LG_ZE_1_vid344	344	trap2	27/08/2021	21/08/2021	28/08/2021	ZE	Zuri	1	Dog	pack	rocket	D	gonnet-dit-revel	10a_back	2_body_length	0	FALSE	NA	FALSE	NA	FALSE	NA
Neophl_trp_20210827_LG_ZE_1_vid346	346	trap2	27/08/2021	21/08/2021	28/08/2021	ZE	Zuri	1	Dog	pack	rocket	D	gonnet-dit-revel	10a_back	2_body_length	0	FALSE	NA	FALSE	NA	FALSE	NA
Neophl_trp_20210827_LG_ZE_1_vid347	347	trap2	27/08/2021	21/08/2021	28/08/2021	ZE	Zuri	1	Dog	pack	rocket	D	gonnet-dit-revel	10a_back	2_body_length	0	FALSE	NA	FALSE	NA	FALSE	NA
Neophl_trp_20210827_LG_ZE_1_vid348	348	trap2	27/08/2021	21/08/2021	28/08/2021	ZE	Zuri	1	Dog	pack	rocket	D	gonnet-dit-revel	10a_back	2_body_length	0	FALSE	NA	FALSE	NA	FALSE	NA
Neophl_trp_20210827_LG_ZE_1_vid349	349	trap2	27/08/2021	21/08/2021	28/08/2021	ZE	Zuri	1	Dog	pack	rocket	D	gonnet-dit-revel	10a_back	nothing	0	FALSE	NA	FALSE	NA	FALSE	NA
Neophl_trp_20210827_LG_ZE_1_vid350	350	trap2	27/08/2021	21/08/2021	28/08/2021	ZE	Zuri	1	Dog	pack	rocket	D	gonnet-dit-revel	10a_back	nothing	0	FALSE	NA	FALSE	NA	FALSE	NA
Neophl_trp_20210827_LG_ZE_1_vid351	351	trap2	27/08/2021	21/08/2021	28/08/2021	ZE	Zuri	1	Dog	pack	rocket	D	gonnet-dit-revel	10a_back	1_body_length	0	FALSE	NA	FALSE	NA	FALSE	NA
Neophl_trp_20210827_LG_ZE_1_vid352	352	trap2	27/08/2021	21/08/2021	28/08/2021	ZE	Zuri	1	Dog	pack	rocket	D	gonnet-dit-revel	10a_back	1_body_length	0	FALSE	NA	FALSE	NA	FALSE	NA
Neophl_trp_20210827_LG_ZE_1_vid354	354	trap2	27/08/2021	21/08/2021	28/08/2021	ZE	Zuri	1	Dog	pack	rocket	D	gonnet-dit-revel	10a_back	1_body_length	0	FALSE	NA	FALSE	NA	FALSE	NA
Neophl_trp_20210827_LG_ZE_1_vid356	356	trap2	27/08/2021	21/08/2021	28/08/2021	ZE	Zuri	1	Dog	pack	rocket	D	gonnet-dit-revel	10a_back	2_body_length	0	FALSE	NA	FALSE	NA	FALSE	NA
Neophl_trp_20210827_LG_ZE_1_vid358	358	trap2	27/08/2021	21/08/2021	28/08/2021	ZE	Zuri	1	Dog	pack	rocket	D	gonnet-dit-revel	10a_back	1_body_length	0	FALSE	NA	FALSE	NA	FALSE	NA
Neophl_trp_20210827_LG_ZE_1_vid359	359	trap2	27/08/2021	21/08/2021	28/08/2021	ZE	Zuri	1	Dog	pack	rocket	D	gonnet-dit-revel	10a_back	1_body_length	0	FALSE	NA	FALSE	NA	FALSE	NA
Neophl_trp_20210827_LG_ZE_1_vid360	360	trap2	27/08/2021	21/08/2021	28/08/2021	ZE	Zuri	1	Dog	pack	rocket	D	gonnet-dit-revel	10a_back	2_body_length	0	FALSE	NA	FALSE	NA	FALSE	NA
Neophl_trp_20210827_LG_ZE_1_vid361	361	trap2	27/08/2021	21/08/2021	28/08/2021	ZE	Zuri	1	Dog	pack	rocket	D	gonnet-dit-revel	10a_back	1_body_length	0	FALSE	NA	FALSE	NA	FALSE	NA
Neophl_trp_20210827_LG_ZE_1_vid362	362	trap2	27/08/2021	21/08/2021	28/08/2021	ZE	Zuri	1	Dog	pack	rocket	D	gonnet-dit-revel	10a_back	2_body_length	0	FALSE	NA	FALSE	NA	FALSE	NA
Neophl_trp_20210827_LG_ZE_1_vid363	363	trap2	27/08/2021	21/08/2021	28/08/2021	ZE	Zuri	1	Dog	pack	rocket	D	gonnet-dit-revel	10a_back	1_body_length	0	FALSE	NA	FALSE	NA	FALSE	NA
Neophl_trp_20210827_LG_ZE_1_vid364	364	trap2	27/08/2021	21/08/2021	28/08/2021	ZE	Zuri	1	Dog	pack	rocket	D	gonnet-dit-revel	10a_back	1_body_length	0	FALSE	NA	FALSE	NA	FALSE	NA
Neophl_trp_20210827_LG_ZE_1_vid367	367	trap2	27/08/2021	21/08/2021	28/08/2021	ZE	Zuri	1	Dog	pack	rocket	D	gonnet-dit-revel	10a_back	1_body_length	0	FALSE	NA	FALSE	NA	FALSE	NA
Neophl_trp_20210827_LG_ZE_1_vid368	368	trap2	27/08/2021	21/08/2021	28/08/2021	ZE	Zuri	1	Dog	pack	rocket	D	gonnet-dit-revel	10a_back	nothing	0	FALSE	NA	FALSE	NA	FALSE	NA
Neophl_trp_20210827_LG_ZE_1_vid369	369	trap2	27/08/2021	21/08/2021	28/08/2021	ZE	Zuri	1	Dog	pack	rocket	D	gonnet-dit-revel	10a_back	2_body_length	0	FALSE	NA	FALSE	NA	FALSE	NA
Neophl_trp_20210827_LG_ZE_1_vid370	370	trap2	27/08/2021	21/08/2021	28/08/2021	ZE	Zuri	1	Dog	pack	rocket	D	gonnet-dit-revel	10a_back	2_body_length	0	FALSE	NA	FALSE	NA	FALSE	NA
Neophl_trp_20210827_LG_ZE_1_vid371	371	trap2	27/08/2021	21/08/2021	28/08/2021	ZE	Zuri	1	Dog	pack	rocket	D	gonnet-dit-revel	10a_back	nothing	0	FALSE	NA	FALSE	NA	FALSE	NA
Neophl_trp_20210827_LG_ZE_1_vid372	372	trap2	27/08/2021	21/08/2021	28/08/2021	ZE	Zuri	1	Dog	pack	rocket	D	gonnet-dit-revel	10a_back	nothing	0	FALSE	NA	FALSE	NA	FALSE	NA
Neophl_trp_20210827_LG_ZE_1_vid373	373	trap2	27/08/2021	21/08/2021	28/08/2021	ZE	Zuri	1	Dog	pack	rocket	D	gonnet-dit-revel	10a_back	nothing	0	FALSE	NA	FALSE	NA	FALSE	NA
Neophl_trp_20210827_LG_ZE_1_vid374	374	trap2	27/08/2021	21/08/2021	28/08/2021	ZE	Zuri	1	Dog	pack	rocket	D	gonnet-dit-revel	10a_back	1_body_length	0	FALSE	NA	FALSE	NA	FALSE	NA
Neophl_trp_20210827_LG_ZE_1_vid375	375	trap2	27/08/2021	21/08/2021	28/08/2021	ZE	Zuri	1	Dog	pack	rocket	D	gonnet-dit-revel	10a_back	2_body_length	0	FALSE	NA	FALSE	NA	FALSE	NA
Neophl_trp_20210827_LG_ZE_1_vid376	376	trap2	27/08/2021	21/08/2021	28/08/2021	ZE	Zuri	1	Dog	pack	rocket	D	gonnet-dit-revel	10a_back	2_body_length	0	FALSE	NA	FALSE	NA	FALSE	NA
Neophl_trp_20210827_LG_ZE_1_vid377	377	trap2	27/08/2021	21/08/2021	28/08/2021	ZE	Zuri	1	Dog	pack	rocket	D	gonnet-dit-revel	10a_back	1_body_length	0	FALSE	NA	FALSE	NA	FALSE	NA
Neophl_trp_20210827_LG_ZE_1_vid378	378	trap2	27/08/2021	21/08/2021	28/08/2021	ZE	Zuri	1	Dog	pack	rocket	D	gonnet-dit-revel	10a_back	2_body_length	0	FALSE	NA	FALSE	NA	FALSE	NA
Neophl_trp_20210827_LG_ZE_1_vid380	380	trap2	27/08/2021	21/08/2021	28/08/2021	ZE	Zuri	1	Dog	pack	rocket	D	gonnet-dit-revel	10a_back	2_body_length	0	FALSE	NA	FALSE	NA	FALSE	NA
Neophl_trp_20210827_LG_ZE_1_vid381	381	trap2	27/08/2021	21/08/2021	28/08/2021	ZE	Zuri	1	Dog	pack	rocket	D	gonnet-dit-revel	10a_back	1_body_length	0	FALSE	NA	FALSE	NA	FALSE	NA
Neophl_trp_20210827_LG_ZE_1_vid382	382	trap2	27/08/2021	21/08/2021	28/08/2021	ZE	Zuri	1	Dog	pack	rocket	D	gonnet-dit-revel	10a_back	nothing	0	FALSE	NA	FALSE	NA	FALSE	NA
Neophl_trp_20210827_LG_ZE_1_vid383	383	trap2	27/08/2021	21/08/2021	28/08/2021	ZE	Zuri	1	Dog	pack	rocket	D	gonnet-dit-revel	10a_back	nothing	0	FALSE	NA	FALSE	NA	FALSE	NA
Neophl_trp_20210827_LG_ZE_1_vid384	384	trap2	27/08/2021	21/08/2021	28/08/2021	ZE	Zuri	1	Dog	pack	rocket	D	gonnet-dit-revel	10a_back	2_body_length	0	FALSE	NA	FALSE	NA	FALSE	NA
Neophl_trp_20210827_LG_ZE_1_vid385	385	trap2	27/08/2021	21/08/2021	28/08/2021	ZE	Zuri	1	Dog	pack	rocket	D	gonnet-dit-revel	10a_back	2_body_length	0	FALSE	NA	FALSE	NA	FALSE	NA
Neophl_trp_20210827_LG_ZE_1_vid386	386	trap2	27/08/2021	21/08/2021	28/08/2021	ZE	Zuri	1	Dog	pack	rocket	D	gonnet-dit-revel	10a_back	nothing	0	FALSE	NA	FALSE	NA	FALSE	NA
Neophl_trp_20210827_LG_ZE_1_vid387	387	trap2	27/08/2021	21/08/2021	28/08/2021	ZE	Zuri	1	Dog	pack	rocket	D	gonnet-dit-revel	10a_back	2_body_length	0	FALSE	NA	FALSE	NA	FALSE	NA
Neophl_trp_20210827_LG_ZE_1_vid388	388	trap2	27/08/2021	21/08/2021	28/08/2021	ZE	Zuri	1	Dog	pack	rocket	D	gonnet-dit-revel	10a_back	1_body_length	0	FALSE	NA	FALSE	NA	FALSE	NA
Neophl_trp_20210827_LG_ZE_1_vid389	389	trap2	27/08/2021	21/08/2021	28/08/2021	ZE	Zuri	1	Dog	pack	rocket	D	gonnet-dit-revel	10a_back	nothing	0	FALSE	NA	FALSE	NA	FALSE	NA
Neophl_trp_20210827_LG_ZE_1_vid391	391	trap2	27/08/2021	21/08/2021	28/08/2021	ZE	Zuri	1	Dog	pack	rocket	D	gonnet-dit-revel	10a_back	nothing	0	FALSE	NA	FALSE	NA	FALSE	NA
Neophl_trp_20210827_LG_ZE_1_vid393	393	trap2	27/08/2021	21/08/2021	28/08/2021	ZE	Zuri	1	Dog	pack	rocket	D	gonnet-dit-revel	10a_back	1_body_length	0	FALSE	NA	FALSE	NA	FALSE	NA
Neophl_trp_20210827_LG_ZE_1_vid394	394	trap2	27/08/2021	21/08/2021	28/08/2021	ZE	Zuri	1	Dog	pack	rocket	D	gonnet-dit-revel	10a_back	1_body_length	0	FALSE	NA	FALSE	NA	FALSE	NA
Neophl_trp_20210827_LG_ZE_1_vid395	395	trap2	27/08/2021	21/08/2021	28/08/2021	ZE	Zuri	1	Dog	pack	rocket	D	gonnet-dit-revel	10a_back	2_body_length	0	FALSE	NA	FALSE	NA	FALSE	NA
Neophl_trp_20210827_LG_ZE_1_vid396	396	trap2	27/08/2021	21/08/2021	28/08/2021	ZE	Zuri	1	Dog	pack	rocket	D	gonnet-dit-revel	10a_back	2_body_length	0	FALSE	NA	FALSE	NA	FALSE	NA
Neophl_trp_20210827_LG_ZE_1_vid397	397	trap2	27/08/2021	21/08/2021	28/08/2021	ZE	Zuri	1	Dog	pack	rocket	D	gonnet-dit-revel	10a_back	1_body_length	0	FALSE	NA	FALSE	NA	FALSE	NA
Neophl_trp_20210827_LG_ZE_1_vid398	398	trap2	27/08/2021	21/08/2021	28/08/2021	ZE	Zuri	1	Dog	pack	rocket	D	gonnet-dit-revel	10a_back	1_body_length	0	FALSE	NA	FALSE	NA	FALSE	NA
Neophl_trp_20210827_LG_ZE_1_vid399	399	trap2	27/08/2021	21/08/2021	28/08/2021	ZE	Zuri	1	Dog	pack	rocket	D	gonnet-dit-revel	10a_back	2_body_length	0	FALSE	NA	FALSE	NA	FALSE	NA
Neophl_trp_20210827_LG_ZE_1_vid400	400	trap2	27/08/2021	21/08/2021	28/08/2021	ZE	Zuri	1	Dog	pack	rocket	D	gonnet-dit-revel	10a_back	1_body_length	0	FALSE	NA	FALSE	NA	FALSE	NA
Neophl_trp_20210827_LG_ZE_1_vid401	401	trap2	27/08/2021	21/08/2021	28/08/2021	ZE	Zuri	1	Dog	pack	rocket	D	gonnet-dit-revel	10a_back	1_body_length	0	FALSE	NA	FALSE	NA	FALSE	NA
Neophl_trp_20210827_LG_ZE_1_vid402	402	trap2	27/08/2021	21/08/2021	28/08/2021	ZE	Zuri	1	Dog	pack	rocket	D	gonnet-dit-revel	10a_back	1_body_length	0	FALSE	NA	FALSE	NA	FALSE	NA
Neophl_trp_20210827_LG_ZE_1_vid404	404	trap2	27/08/2021	21/08/2021	28/08/2021	ZE	Zuri	1	Dog	pack	rocket	D	gonnet-dit-revel	10a_back	2_body_length	0	FALSE	NA	FALSE	NA	FALSE	NA
Neophl_trp_20210827_LG_ZE_1_vid405	405	trap2	27/08/2021	21/08/2021	28/08/2021	ZE	Zuri	1	Dog	pack	rocket	D	gonnet-dit-revel	10a_back	1_body_length	0	FALSE	NA	FALSE	NA	FALSE	NA
Neophl_trp_20210827_LG_ZE_1_vid406	406	trap2	27/08/2021	21/08/2021	28/08/2021	ZE	Zuri	1	Dog	pack	rocket	D	gonnet-dit-revel	10a_back	2_body_length	0	FALSE	NA	FALSE	NA	FALSE	NA
Neophl_trp_20210827_LG_ZE_1_vid407	407	trap2	27/08/2021	21/08/2021	28/08/2021	ZE	Zuri	1	Dog	pack	rocket	D	gonnet-dit-revel	10a_back	1_body_length	0	FALSE	NA	FALSE	NA	FALSE	NA
Neophl_trp_20210827_LG_ZE_1_vid408	408	trap2	27/08/2021	21/08/2021	28/08/2021	ZE	Zuri	1	Dog	pack	rocket	D	gonnet-dit-revel	10a_back	1_body_length	0	FALSE	NA	FALSE	NA	FALSE	NA
Neophl_trp_20210827_LG_ZE_1_vid409	409	trap2	27/08/2021	21/08/2021	28/08/2021	ZE	Zuri	1	Dog	pack	rocket	D	gonnet-dit-revel	10a_back	nothing	0	FALSE	NA	FALSE	NA	FALSE	NA
Neophl_trp_20210827_LG_ZE_1_vid410	410	trap2	27/08/2021	21/08/2021	28/08/2021	ZE	Zuri	1	Dog	pack	rocket	D	gonnet-dit-revel	10a_back	1_body_length	0	FALSE	NA	FALSE	NA	FALSE	NA
Neophl_trp_20210828_LG_ZE_1_vid412	412	trap2	28/08/2021	21/08/2021	28/08/2021	ZE	Zuri	1	Dog	pack	rocket	D	gonnet-dit-revel	10a_back	1_body_length	0	FALSE	NA	FALSE	NA	FALSE	NA
Neophl_trp_20210828_LG_ZE_1_vid413	413	trap2	28/08/2021	21/08/2021	28/08/2021	ZE	Zuri	1	Dog	pack	rocket	D	gonnet-dit-revel	10a_back	2_body_length	0	FALSE	NA	FALSE	NA	FALSE	NA
Neophl_trp_20210828_LG_ZE_1_vid414	414	trap2	28/08/2021	21/08/2021	28/08/2021	ZE	Zuri	1	Dog	pack	rocket	D	gonnet-dit-revel	10a_back	nothing	0	FALSE	NA	FALSE	NA	FALSE	NA
Neophl_trp_20210828_LG_ZE_1_vid415	415	trap2	28/08/2021	21/08/2021	28/08/2021	ZE	Zuri	1	Dog	pack	rocket	D	gonnet-dit-revel	10a_back	1_body_length	0	FALSE	NA	FALSE	NA	FALSE	NA
Neophl_trp_20210828_LG_ZE_1_vid416	416	trap2	28/08/2021	21/08/2021	28/08/2021	ZE	Zuri	1	Dog	pack	rocket	D	gonnet-dit-revel	10a_back	2_body_length	0	FALSE	NA	FALSE	NA	FALSE	NA
Neophl_trp_20210828_LG_ZE_1_vid417	417	trap2	28/08/2021	21/08/2021	28/08/2021	ZE	Zuri	1	Dog	pack	rocket	D	gonnet-dit-revel	10a_back	1_body_length	0	FALSE	NA	FALSE	NA	FALSE	NA
Neophl_trp_20210828_LG_ZE_1_vid418	418	trap2	28/08/2021	21/08/2021	28/08/2021	ZE	Zuri	1	Dog	pack	rocket	D	gonnet-dit-revel	10a_back	nothing	0	FALSE	NA	FALSE	NA	FALSE	NA
Neophl_trp_20210828_LG_ZE_1_vid419	419	trap2	28/08/2021	21/08/2021	28/08/2021	ZE	Zuri	1	Dog	pack	rocket	D	gonnet-dit-revel	10a_back	1_body_length	0	FALSE	NA	FALSE	NA	FALSE	NA
Neophl_trp_20210828_LG_ZE_1_vid420	420	trap2	28/08/2021	21/08/2021	28/08/2021	ZE	Zuri	1	Dog	pack	rocket	D	gonnet-dit-revel	10a_back	1_body_length	0	FALSE	NA	FALSE	NA	FALSE	NA	Enzi sniff
Neophl_trp_20210828_LG_ZE_1_vid421	421	trap2	28/08/2021	21/08/2021	28/08/2021	ZE	Zuri	1	Dog	pack	rocket	D	gonnet-dit-revel	10a_back	2_body_length	0	FALSE	NA	FALSE	NA	FALSE	NA
Neophl_trp_20210828_LG_ZE_1_vid422	422	trap2	28/08/2021	21/08/2021	28/08/2021	ZE	Zuri	1	Dog	pack	rocket	D	gonnet-dit-revel	10a_back	1_body_length	0	FALSE	NA	FALSE	NA	FALSE	NA
Neophl_trp_20210828_LG_ZE_1_vid423	423	trap2	28/08/2021	21/08/2021	28/08/2021	ZE	Zuri	1	Dog	pack	rocket	D	gonnet-dit-revel	10a_back	1_body_length	0	FALSE	NA	FALSE	NA	FALSE	NA
Neophl_trp_20210828_LG_ZE_1_vid424	424	trap2	28/08/2021	21/08/2021	28/08/2021	ZE	Zuri	1	Dog	pack	rocket	D	gonnet-dit-revel	10a_back	1_body_length	0	FALSE	NA	FALSE	NA	FALSE	NA
Neophl_trp_20210828_LG_ZE_1_vid425	425	trap2	28/08/2021	21/08/2021	28/08/2021	ZE	Zuri	1	Dog	pack	rocket	D	gonnet-dit-revel	10a_back	1_body_length	0	FALSE	NA	FALSE	NA	FALSE	NA
Neophl_trp_20210828_LG_ZE_1_vid426	426	trap2	28/08/2021	21/08/2021	28/08/2021	ZE	Zuri	1	Dog	pack	rocket	D	gonnet-dit-revel	10a_back	1_body_length	0	FALSE	NA	FALSE	NA	FALSE	NA
Neophl_trp_20210828_LG_ZE_1_vid427	427	trap2	28/08/2021	21/08/2021	28/08/2021	ZE	Zuri	1	Dog	pack	rocket	D	gonnet-dit-revel	10a_back	2_body_length	0	FALSE	NA	FALSE	NA	FALSE	NA
Neophl_trp_20210828_LG_ZE_1_vid429	429	trap2	28/08/2021	21/08/2021	28/08/2021	ZE	Zuri	1	Dog	pack	rocket	D	gonnet-dit-revel	10a_back	2_body_length	0	FALSE	NA	FALSE	NA	FALSE	NA
Neophl_trp_20210828_LG_ZE_1_vid430	430	trap2	28/08/2021	21/08/2021	28/08/2021	ZE	Zuri	1	Dog	pack	rocket	D	gonnet-dit-revel	10a_back	1_body_length	0	FALSE	NA	FALSE	NA	FALSE	NA
Neophl_trp_20210828_LG_ZE_1_vid431	431	trap2	28/08/2021	21/08/2021	28/08/2021	ZE	Zuri	1	Dog	pack	rocket	D	gonnet-dit-revel	10a_back	1_body_length	0	FALSE	NA	FALSE	NA	FALSE	NA
Neophl_trp_20210828_LG_ZE_1_vid432	432	trap2	28/08/2021	21/08/2021	28/08/2021	ZE	Zuri	1	Dog	pack	rocket	D	gonnet-dit-revel	10a_back	2_body_length	0	FALSE	NA	FALSE	NA	FALSE	NA
Neophl_trp_20210828_LG_ZE_1_vid433	433	trap2	28/08/2021	21/08/2021	28/08/2021	ZE	Zuri	1	Dog	pack	rocket	D	gonnet-dit-revel	10a_back	2_body_length	0	FALSE	NA	FALSE	NA	FALSE	NA
Neophl_trp_20210828_LG_ZE_1_vid434	434	trap2	28/08/2021	21/08/2021	28/08/2021	ZE	Zuri	1	Dog	pack	rocket	D	gonnet-dit-revel	10a_back	1_body_length	0	FALSE	NA	FALSE	NA	FALSE	NA
Neophl_trp_20210828_LG_ZE_1_vid435	435	trap2	28/08/2021	21/08/2021	28/08/2021	ZE	Zuri	1	Dog	pack	rocket	D	gonnet-dit-revel	10a_back	nothing	0	FALSE	NA	FALSE	NA	FALSE	NA
Neophl_trp_20210828_LG_ZE_1_vid436	436	trap2	28/08/2021	21/08/2021	28/08/2021	ZE	Zuri	1	Dog	pack	rocket	D	gonnet-dit-revel	10a_back	1_body_length	0	FALSE	NA	FALSE	NA	FALSE	NA
Neophl_trp_20210828_LG_ZE_1_vid437	437	trap2	28/08/2021	21/08/2021	28/08/2021	ZE	Zuri	1	Dog	pack	rocket	D	gonnet-dit-revel	10a_back	1_body_length	0	FALSE	NA	FALSE	NA	FALSE	NA
Neophl_trp_20210828_LG_ZE_1_vid438	438	trap2	28/08/2021	21/08/2021	28/08/2021	ZE	Zuri	1	Dog	pack	rocket	D	gonnet-dit-revel	10a_back	1_body_length	0	FALSE	NA	FALSE	NA	FALSE	NA
Neophl_trp_20210828_LG_ZE_1_vid439	439	trap2	28/08/2021	21/08/2021	28/08/2021	ZE	Zuri	1	Dog	pack	rocket	D	gonnet-dit-revel	10a_back	nothing	0	FALSE	NA	FALSE	NA	FALSE	NA
Neophl_trp_20210828_LG_ZE_1_vid441	441	trap2	28/08/2021	21/08/2021	28/08/2021	ZE	Zuri	1	Dog	pack	rocket	D	gonnet-dit-revel	10a_back	2_body_length	0	FALSE	NA	FALSE	NA	FALSE	NA
Neophl_trp_20210828_LG_ZE_1_vid442	442	trap2	28/08/2021	21/08/2021	28/08/2021	ZE	Zuri	1	Dog	pack	rocket	D	gonnet-dit-revel	10a_back	2_body_length	0	FALSE	NA	FALSE	NA	FALSE	NA
Neophl_trp_20210828_LG_ZE_1_vid443	443	trap2	28/08/2021	21/08/2021	28/08/2021	ZE	Zuri	1	Dog	pack	rocket	D	gonnet-dit-revel	10a_back	2_body_length	0	FALSE	NA	FALSE	NA	FALSE	NA
Neophl_trp_20210828_LG_ZE_1_vid444	444	trap2	28/08/2021	21/08/2021	28/08/2021	ZE	Zuri	1	Dog	pack	rocket	D	gonnet-dit-revel	10a_back	nothing	0	FALSE	NA	FALSE	NA	FALSE	NA
Neophl_trp_20210828_LG_ZE_1_vid445	445	trap2	28/08/2021	21/08/2021	28/08/2021	ZE	Zuri	1	Dog	pack	rocket	D	gonnet-dit-revel	10a_back	2_body_length	0	FALSE	NA	FALSE	NA	FALSE	NA
Neophl_trp_20210828_LG_ZE_1_vid446	446	trap2	28/08/2021	21/08/2021	28/08/2021	ZE	Zuri	1	Dog	pack	rocket	D	gonnet-dit-revel	10a_back	nothing	0	FALSE	NA	FALSE	NA	FALSE	NA
Neophl_trp_20210901_LG_ME_1_vid2	2	trap2	01/09/2021	01/09/2021	08/09/2021	ME	Maikan	1	Wolf	pack	flower	B	gonnet-dit-revel	9b	nothing	0	FALSE	NA	FALSE	NA	FALSE	NA	Etu bite/grab and pull
Neophl_trp_20210901_LG_ME_1_vid3	3	trap2	01/09/2021	01/09/2021	08/09/2021	ME	Maikan	1	Wolf	pack	flower	B	gonnet-dit-revel	9b	nothing	0	FALSE	NA	FALSE	NA	FALSE	NA	Etu bite/grab and pull
Neophl_trp_20210901_LG_ME_1_vid5	5	trap2	01/09/2021	01/09/2021	08/09/2021	ME	Maikan	1	Wolf	pack	flower	B	gonnet-dit-revel	9b	nothing	0	FALSE	NA	FALSE	NA	FALSE	NA	Etu bite/grab and pull
Neophl_trp_20210901_LG_ME_1_vid6	6	trap2	01/09/2021	01/09/2021	08/09/2021	ME	Maikan	1	Wolf	pack	flower	B	gonnet-dit-revel	9b	nothing	0	FALSE	NA	FALSE	NA	FALSE	NA	Etu bite/grab and pull
Neophl_trp_20210902_LG_ME_1_vid7	7	trap2	02/09/2021	01/09/2021	08/09/2021	ME	Maikan	1	Wolf	pack	flower	B	gonnet-dit-revel	9b	nothing	0	FALSE	NA	FALSE	NA	FALSE	NA	Etu sniff
Neophl_trp_20210902_LG_ME_1_vid9	9	trap2	02/09/2021	01/09/2021	08/09/2021	ME	Maikan	1	Wolf	pack	flower	B	gonnet-dit-revel	9b	nothing	0	FALSE	NA	FALSE	NA	FALSE	NA
Neophl_trp_20210902_LG_ME_1_vid10	10	trap2	02/09/2021	01/09/2021	08/09/2021	ME	Maikan	1	Wolf	pack	flower	B	gonnet-dit-revel	9b	nothing	0	FALSE	NA	FALSE	NA	FALSE	NA	Etu sniff
Neophl_trp_20210902_LG_ME_1_vid12	12	trap2	02/09/2021	01/09/2021	08/09/2021	ME	Maikan	1	Wolf	pack	flower	B	gonnet-dit-revel	9b	nothing	0	FALSE	NA	FALSE	NA	FALSE	NA	Etu sniff
Neophl_trp_20210902_LG_ME_1_vid13	13	trap2	02/09/2021	01/09/2021	08/09/2021	ME	Maikan	1	Wolf	pack	flower	B	gonnet-dit-revel	9b	nothing	0	FALSE	NA	FALSE	NA	FALSE	NA
Neophl_trp_20210902_LG_ME_1_vid14	14	trap2	02/09/2021	01/09/2021	08/09/2021	ME	Maikan	1	Wolf	pack	flower	B	gonnet-dit-revel	9b	nothing	0	FALSE	NA	FALSE	NA	FALSE	NA
Neophl_trp_20210903_LG_ME_1_vid15	15	trap2	03/09/2021	01/09/2021	08/09/2021	ME	Maikan	1	Wolf	pack	flower	B	gonnet-dit-revel	9b	nothing	0	FALSE	NA	FALSE	NA	FALSE	NA
Neophl_trp_20210903_LG_ME_1_vid16	16	trap2	03/09/2021	01/09/2021	08/09/2021	ME	Maikan	1	Wolf	pack	flower	B	gonnet-dit-revel	9b	nothing	0	FALSE	NA	FALSE	NA	FALSE	NA	Etu sniff
Neophl_trp_20210904_LG_ME_1_vid17	17	trap2	04/09/2021	01/09/2021	08/09/2021	ME	Maikan	1	Wolf	pack	flower	B	gonnet-dit-revel	9b	nothing	0	FALSE	NA	FALSE	NA	FALSE	NA
Neophl_trp_20210905_LG_ME_1_vid19	19	trap2	05/09/2021	01/09/2021	08/09/2021	ME	Maikan	1	Wolf	pack	flower	B	gonnet-dit-revel	9b	nothing	0	FALSE	NA	FALSE	NA	FALSE	NA	Etu sniff
Neophl_trp_20210905_LG_ME_1_vid20	20	trap2	05/09/2021	01/09/2021	08/09/2021	ME	Maikan	1	Wolf	pack	flower	B	gonnet-dit-revel	9b	nothing	0	FALSE	NA	FALSE	NA	FALSE	NA
Neophl_trp_20210905_LG_ME_1_vid21	21	trap2	05/09/2021	01/09/2021	08/09/2021	ME	Maikan	1	Wolf	pack	flower	B	gonnet-dit-revel	9b	nothing	0	FALSE	NA	FALSE	NA	FALSE	NA
Neophl_trp_20210905_LG_ME_1_vid22	22	trap2	05/09/2021	01/09/2021	08/09/2021	ME	Maikan	1	Wolf	pack	flower	B	gonnet-dit-revel	9b	nothing	0	FALSE	NA	FALSE	NA	FALSE	NA
Neophl_trp_20210905_LG_ME_1_vid23	23	trap2	05/09/2021	01/09/2021	08/09/2021	ME	Maikan	1	Wolf	pack	flower	B	gonnet-dit-revel	9b	nothing	0	FALSE	NA	FALSE	NA	FALSE	NA
Neophl_trp_20210906_LG_ME_1_vid25	25	trap2	06/09/2021	01/09/2021	08/09/2021	ME	Maikan	1	Wolf	pack	flower	B	gonnet-dit-revel	9b	nothing	0	FALSE	NA	FALSE	NA	FALSE	NA
Neophl_trp_20210906_LG_ME_1_vid26	26	trap2	06/09/2021	01/09/2021	08/09/2021	ME	Maikan	1	Wolf	pack	flower	B	gonnet-dit-revel	9b	nothing	0	FALSE	NA	FALSE	NA	FALSE	NA
Neophl_trp_20210906_LG_ME_1_vid27	27	trap2	06/09/2021	01/09/2021	08/09/2021	ME	Maikan	1	Wolf	pack	flower	B	gonnet-dit-revel	9b	nothing	0	FALSE	NA	FALSE	NA	FALSE	NA	enclosure cleaning
Neophl_trp_20210907_LG_ME_1_vid29	29	trap2	07/09/2021	01/09/2021	08/09/2021	ME	Maikan	1	Wolf	pack	flower	B	gonnet-dit-revel	9b	nothing	0	FALSE	NA	FALSE	NA	FALSE	NA
Neophl_trp_20210907_LG_ME_1_vid30	30	trap2	07/09/2021	01/09/2021	08/09/2021	ME	Maikan	1	Wolf	pack	flower	B	gonnet-dit-revel	9b	nothing	0	FALSE	NA	FALSE	NA	FALSE	NA
Neophl_trp_20210901_LG_TC_1_vid3	3	trap1	01/09/2021	01/09/2021	08/09/2021	TC	Tala	1	Wolf	pack	t_shape	A	gonnet-dit-revel	23	touch	5	TRUE	0	TRUE	0	TRUE	0	Tala sniff Chitto bite grab pull
Neophl_trp_20210901_LG_TC_1_vid4	4	trap1	01/09/2021	01/09/2021	08/09/2021	TC	Tala	1	Wolf	pack	t_shape	A	gonnet-dit-revel	23	nothing	0	FALSE	NA	FALSE	NA	FALSE	NA	Chitto snif, grab, paw, pull
Neophl_trp_20210901_LG_TC_1_vid5	5	trap1	01/09/2021	01/09/2021	08/09/2021	TC	Tala	1	Wolf	pack	t_shape	A	gonnet-dit-revel	23	nothing	0	FALSE	NA	FALSE	NA	FALSE	NA	Chitto paw, sniff
Neophl_trp_20210901_LG_TC_1_vid6	6	trap1	01/09/2021	01/09/2021	08/09/2021	TC	Tala	1	Wolf	pack	t_shape	A	gonnet-dit-revel	23	touch	23	FALSE	NA	FALSE	NA	FALSE	NA	Both snif, grab, pull, paw
Neophl_trp_20210901_LG_TC_1_vid7	7	trap1	01/09/2021	01/09/2021	08/09/2021	TC	Tala	1	Wolf	pack	t_shape	A	gonnet-dit-revel	23	touch	24	FALSE	NA	FALSE	NA	FALSE	NA	Tala snif, paw, grab, pull
Neophl_trp_20210901_LG_TC_1_vid9	9	trap1	01/09/2021	01/09/2021	08/09/2021	TC	Tala	1	Wolf	pack	t_shape	A	gonnet-dit-revel	23	touch	29	FALSE	NA	FALSE	NA	FALSE	NA	Both snif, grab, pull, paw
Neophl_trp_20210901_LG_TC_1_vid10	10	trap1	01/09/2021	01/09/2021	08/09/2021	TC	Tala	1	Wolf	pack	t_shape	A	gonnet-dit-revel	23	touch	28	FALSE	NA	FALSE	NA	FALSE	NA	Both snif, grab, pull, paw
Neophl_trp_20210901_LG_TC_1_vid11	11	trap1	01/09/2021	01/09/2021	08/09/2021	TC	Tala	1	Wolf	pack	t_shape	A	gonnet-dit-revel	23	touch	29	FALSE	NA	FALSE	NA	FALSE	NA	Tala bite
Neophl_trp_20210901_LG_TC_1_vid12	12	trap1	01/09/2021	01/09/2021	08/09/2021	TC	Tala	1	Wolf	pack	t_shape	A	gonnet-dit-revel	23	touch	4	FALSE	NA	FALSE	NA	FALSE	NA	Tala sniff Chitto bite grab pull
Neophl_trp_20210901_LG_TC_1_vid13	13	trap1	01/09/2021	01/09/2021	08/09/2021	TC	Tala	1	Wolf	pack	t_shape	A	gonnet-dit-revel	23	1_body_length	0	FALSE	NA	FALSE	NA	FALSE	NA
Neophl_trp_20210901_LG_TC_1_vid15	15	trap1	01/09/2021	01/09/2021	08/09/2021	TC	Tala	1	Wolf	pack	t_shape	A	gonnet-dit-revel	23	1_body_length	0	FALSE	NA	FALSE	NA	FALSE	NA
Neophl_trp_20210901_LG_TC_1_vid16	16	trap1	01/09/2021	01/09/2021	08/09/2021	TC	Tala	1	Wolf	pack	t_shape	A	gonnet-dit-revel	23	nothing	0	FALSE	NA	FALSE	NA	FALSE	NA
Neophl_trp_20210901_LG_TC_1_vid17	17	trap1	01/09/2021	01/09/2021	08/09/2021	TC	Tala	1	Wolf	pack	t_shape	A	gonnet-dit-revel	23	nothing	0	FALSE	NA	FALSE	NA	FALSE	NA
Neophl_trp_20210901_LG_TC_1_vid20	20	trap1	01/09/2021	01/09/2021	08/09/2021	TC	Tala	1	Wolf	pack	t_shape	A	gonnet-dit-revel	23	1_body_length	0	FALSE	NA	FALSE	NA	FALSE	NA	Chitto snif
Neophl_trp_20210901_LG_TC_1_vid21	21	trap1	01/09/2021	01/09/2021	08/09/2021	TC	Tala	1	Wolf	pack	t_shape	A	gonnet-dit-revel	23	1_body_length	0	FALSE	NA	FALSE	NA	FALSE	NA
Neophl_trp_20210901_LG_TC_1_vid22	22	trap1	01/09/2021	01/09/2021	08/09/2021	TC	Tala	1	Wolf	pack	t_shape	A	gonnet-dit-revel	23	1_body_length	0	FALSE	NA	FALSE	NA	FALSE	NA
Neophl_trp_20210901_LG_TC_1_vid24	24	trap1	01/09/2021	01/09/2021	08/09/2021	TC	Tala	1	Wolf	pack	t_shape	A	gonnet-dit-revel	23	2_body_length	0	FALSE	NA	FALSE	NA	FALSE	NA
Neophl_trp_20210901_LG_TC_1_vid25	25	trap1	01/09/2021	01/09/2021	08/09/2021	TC	Tala	1	Wolf	pack	t_shape	A	gonnet-dit-revel	23	1_body_length	0	FALSE	NA	FALSE	NA	FALSE	NA
Neophl_trp_20210901_LG_TC_1_vid26	26	trap1	01/09/2021	01/09/2021	08/09/2021	TC	Tala	1	Wolf	pack	t_shape	A	gonnet-dit-revel	23	2_body_length	0	FALSE	NA	FALSE	NA	FALSE	NA
Neophl_trp_20210901_LG_TC_1_vid27	27	trap1	01/09/2021	01/09/2021	08/09/2021	TC	Tala	1	Wolf	pack	t_shape	A	gonnet-dit-revel	23	2_body_length	0	FALSE	NA	FALSE	NA	FALSE	NA
Neophl_trp_20210901_LG_TC_1_vid28	28	trap1	01/09/2021	01/09/2021	08/09/2021	TC	Tala	1	Wolf	pack	t_shape	A	gonnet-dit-revel	23	1_body_length	0	FALSE	NA	FALSE	NA	FALSE	NA
Neophl_trp_20210901_LG_TC_1_vid29	29	trap1	01/09/2021	01/09/2021	08/09/2021	TC	Tala	1	Wolf	pack	t_shape	A	gonnet-dit-revel	23	2_body_length	0	FALSE	NA	FALSE	NA	FALSE	NA
Neophl_trp_20210901_LG_TC_1_vid30	30	trap1	01/09/2021	01/09/2021	08/09/2021	TC	Tala	1	Wolf	pack	t_shape	A	gonnet-dit-revel	23	1_body_length	0	FALSE	NA	FALSE	NA	FALSE	NA
Neophl_trp_20210901_LG_TC_1_vid31	31	trap1	01/09/2021	01/09/2021	08/09/2021	TC	Tala	1	Wolf	pack	t_shape	A	gonnet-dit-revel	23	1_body_length	0	FALSE	NA	FALSE	NA	FALSE	NA
Neophl_trp_20210901_LG_TC_1_vid32	32	trap1	01/09/2021	01/09/2021	08/09/2021	TC	Tala	1	Wolf	pack	t_shape	A	gonnet-dit-revel	23	2_body_length	0	FALSE	NA	FALSE	NA	FALSE	NA	Got food
Neophl_trp_20210901_LG_TC_1_vid33	33	trap1	01/09/2021	01/09/2021	08/09/2021	TC	Tala	1	Wolf	pack	t_shape	A	gonnet-dit-revel	23	2_body_length	0	FALSE	NA	FALSE	NA	FALSE	NA	Got food
Neophl_trp_20210901_LG_TC_1_vid34	34	trap1	01/09/2021	01/09/2021	08/09/2021	TC	Tala	1	Wolf	pack	t_shape	A	gonnet-dit-revel	23	1_body_length	0	FALSE	NA	FALSE	NA	FALSE	NA	Got food
Neophl_trp_20210901_LG_TC_1_vid35	35	trap1	01/09/2021	01/09/2021	08/09/2021	TC	Tala	1	Wolf	pack	t_shape	A	gonnet-dit-revel	23	1_body_length	0	FALSE	NA	FALSE	NA	FALSE	NA	Got food
Neophl_trp_20210901_LG_TC_1_vid36	36	trap1	01/09/2021	01/09/2021	08/09/2021	TC	Tala	1	Wolf	pack	t_shape	A	gonnet-dit-revel	23	1_body_length	0	FALSE	NA	FALSE	NA	FALSE	NA	Got food
Neophl_trp_20210901_LG_TC_1_vid37	37	trap1	01/09/2021	01/09/2021	08/09/2021	TC	Tala	1	Wolf	pack	t_shape	A	gonnet-dit-revel	23	2_body_length	0	FALSE	NA	FALSE	NA	FALSE	NA	Got food
Neophl_trp_20210901_LG_TC_1_vid38	38	trap1	01/09/2021	01/09/2021	08/09/2021	TC	Tala	1	Wolf	pack	t_shape	A	gonnet-dit-revel	23	nothing	0	FALSE	NA	FALSE	NA	FALSE	NA	Got food
Neophl_trp_20210901_LG_TC_1_vid39	39	trap1	01/09/2021	01/09/2021	08/09/2021	TC	Tala	1	Wolf	pack	t_shape	A	gonnet-dit-revel	23	nothing	0	FALSE	NA	FALSE	NA	FALSE	NA	Got food
Neophl_trp_20210901_LG_TC_1_vid40	40	trap1	01/09/2021	01/09/2021	08/09/2021	TC	Tala	1	Wolf	pack	t_shape	A	gonnet-dit-revel	23	2_body_length	0	FALSE	NA	FALSE	NA	FALSE	NA	Got food
Neophl_trp_20210901_LG_TC_1_vid42	42	trap1	01/09/2021	01/09/2021	08/09/2021	TC	Tala	1	Wolf	pack	t_shape	A	gonnet-dit-revel	23	1_body_length	0	FALSE	NA	FALSE	NA	FALSE	NA
Neophl_trp_20210901_LG_TC_1_vid43	43	trap1	01/09/2021	01/09/2021	08/09/2021	TC	Tala	1	Wolf	pack	t_shape	A	gonnet-dit-revel	23	nothing	0	FALSE	NA	FALSE	NA	FALSE	NA
Neophl_trp_20210901_LG_TC_1_vid44	44	trap1	01/09/2021	01/09/2021	08/09/2021	TC	Tala	1	Wolf	pack	t_shape	A	gonnet-dit-revel	23	1_body_length	0	FALSE	NA	FALSE	NA	FALSE	NA
Neophl_trp_20210901_LG_TC_1_vid45	45	trap1	01/09/2021	01/09/2021	08/09/2021	TC	Tala	1	Wolf	pack	t_shape	A	gonnet-dit-revel	23	2_body_length	0	FALSE	NA	FALSE	NA	FALSE	NA
Neophl_trp_20210901_LG_TC_1_vid46	46	trap1	01/09/2021	01/09/2021	08/09/2021	TC	Tala	1	Wolf	pack	t_shape	A	gonnet-dit-revel	23	nothing	0	FALSE	NA	FALSE	NA	FALSE	NA
Neophl_trp_20210901_LG_TC_1_vid48	48	trap1	01/09/2021	01/09/2021	08/09/2021	TC	Tala	1	Wolf	pack	t_shape	A	gonnet-dit-revel	23	nothing	0	FALSE	NA	FALSE	NA	FALSE	NA
Neophl_trp_20210901_LG_TC_1_vid52	52	trap1	01/09/2021	01/09/2021	08/09/2021	TC	Tala	1	Wolf	pack	t_shape	A	gonnet-dit-revel	23	nothing	0	FALSE	NA	FALSE	NA	FALSE	NA
Neophl_trp_20210901_LG_TC_1_vid53	53	trap1	01/09/2021	01/09/2021	08/09/2021	TC	Tala	1	Wolf	pack	t_shape	A	gonnet-dit-revel	23	nothing	0	FALSE	NA	FALSE	NA	FALSE	NA
Neophl_trp_20210901_LG_TC_1_vid54	54	trap1	01/09/2021	01/09/2021	08/09/2021	TC	Tala	1	Wolf	pack	t_shape	A	gonnet-dit-revel	23	nothing	0	FALSE	NA	FALSE	NA	FALSE	NA
Neophl_trp_20210901_LG_TC_1_vid55	55	trap1	01/09/2021	01/09/2021	08/09/2021	TC	Tala	1	Wolf	pack	t_shape	A	gonnet-dit-revel	23	nothing	0	FALSE	NA	FALSE	NA	FALSE	NA
Neophl_trp_20210901_LG_TC_1_vid56	56	trap1	01/09/2021	01/09/2021	08/09/2021	TC	Tala	1	Wolf	pack	t_shape	A	gonnet-dit-revel	23	nothing	0	FALSE	NA	FALSE	NA	FALSE	NA
Neophl_trp_20210901_LG_TC_1_vid57	57	trap1	01/09/2021	01/09/2021	08/09/2021	TC	Tala	1	Wolf	pack	t_shape	A	gonnet-dit-revel	23	nothing	0	FALSE	NA	FALSE	NA	FALSE	NA
Neophl_trp_20210901_LG_TC_1_vid58	58	trap1	01/09/2021	01/09/2021	08/09/2021	TC	Tala	1	Wolf	pack	t_shape	A	gonnet-dit-revel	23	2_body_length	0	FALSE	NA	FALSE	NA	FALSE	NA
Neophl_trp_20210901_LG_TC_1_vid59	59	trap1	01/09/2021	01/09/2021	08/09/2021	TC	Tala	1	Wolf	pack	t_shape	A	gonnet-dit-revel	23	nothing	0	FALSE	NA	FALSE	NA	FALSE	NA
Neophl_trp_20210902_LG_TC_1_vid64	64	trap1	02/09/2021	01/09/2021	08/09/2021	TC	Tala	1	Wolf	pack	t_shape	A	gonnet-dit-revel	23	nothing	0	FALSE	NA	FALSE	NA	FALSE	NA
Neophl_trp_20210902_LG_TC_1_vid65	65	trap1	02/09/2021	01/09/2021	08/09/2021	TC	Tala	1	Wolf	pack	t_shape	A	gonnet-dit-revel	23	nothing	0	FALSE	NA	FALSE	NA	FALSE	NA
Neophl_trp_20210902_LG_TC_1_vid67	67	trap1	02/09/2021	01/09/2021	08/09/2021	TC	Tala	1	Wolf	pack	t_shape	A	gonnet-dit-revel	23	1_body_length	0	FALSE	NA	FALSE	NA	FALSE	NA
Neophl_trp_20210902_LG_TC_1_vid74	74	trap1	02/09/2021	01/09/2021	08/09/2021	TC	Tala	1	Wolf	pack	t_shape	A	gonnet-dit-revel	23	nothing	0	FALSE	NA	FALSE	NA	FALSE	NA
Neophl_trp_20210902_LG_TC_1_vid75	75	trap1	02/09/2021	01/09/2021	08/09/2021	TC	Tala	1	Wolf	pack	t_shape	A	gonnet-dit-revel	23	nothing	0	FALSE	NA	FALSE	NA	FALSE	NA
Neophl_trp_20210902_LG_TC_1_vid77	77	trap1	02/09/2021	01/09/2021	08/09/2021	TC	Tala	1	Wolf	pack	t_shape	A	gonnet-dit-revel	23	nothing	0	FALSE	NA	FALSE	NA	FALSE	NA
Neophl_trp_20210902_LG_TC_1_vid79	79	trap1	02/09/2021	01/09/2021	08/09/2021	TC	Tala	1	Wolf	pack	t_shape	A	gonnet-dit-revel	23	1_body_length	0	FALSE	NA	FALSE	NA	FALSE	NA
Neophl_trp_20210903_LG_TC_1_vid83	83	trap1	03/09/2021	01/09/2021	08/09/2021	TC	Tala	1	Wolf	pack	t_shape	A	gonnet-dit-revel	23	nothing	0	FALSE	NA	FALSE	NA	FALSE	NA	Chitto snif
Neophl_trp_20210903_LG_TC_1_vid84	84	trap1	03/09/2021	01/09/2021	08/09/2021	TC	Tala	1	Wolf	pack	t_shape	A	gonnet-dit-revel	23	nothing	0	FALSE	NA	FALSE	NA	FALSE	NA
Neophl_trp_20210903_LG_TC_1_vid85	85	trap1	03/09/2021	01/09/2021	08/09/2021	TC	Tala	1	Wolf	pack	t_shape	A	gonnet-dit-revel	23	nothing	0	FALSE	NA	FALSE	NA	FALSE	NA
Neophl_trp_20210903_LG_TC_1_vid86	86	trap1	03/09/2021	01/09/2021	08/09/2021	TC	Tala	1	Wolf	pack	t_shape	A	gonnet-dit-revel	23	2_body_length	0	FALSE	NA	FALSE	NA	FALSE	NA
Neophl_trp_20210903_LG_TC_1_vid87	87	trap1	03/09/2021	01/09/2021	08/09/2021	TC	Tala	1	Wolf	pack	t_shape	A	gonnet-dit-revel	23	1_body_length	0	FALSE	NA	FALSE	NA	FALSE	NA
Neophl_trp_20210903_LG_TC_1_vid90	90	trap1	03/09/2021	01/09/2021	08/09/2021	TC	Tala	1	Wolf	pack	t_shape	A	gonnet-dit-revel	23	1_body_length	0	FALSE	NA	FALSE	NA	FALSE	NA
Neophl_trp_20210903_LG_TC_1_vid91	91	trap1	03/09/2021	01/09/2021	08/09/2021	TC	Tala	1	Wolf	pack	t_shape	A	gonnet-dit-revel	23	nothing	0	FALSE	NA	FALSE	NA	FALSE	NA
Neophl_trp_20210903_LG_TC_1_vid92	92	trap1	03/09/2021	01/09/2021	08/09/2021	TC	Tala	1	Wolf	pack	t_shape	A	gonnet-dit-revel	23	2_body_length	0	FALSE	NA	FALSE	NA	FALSE	NA
Neophl_trp_20210903_LG_TC_1_vid93	93	trap1	03/09/2021	01/09/2021	08/09/2021	TC	Tala	1	Wolf	pack	t_shape	A	gonnet-dit-revel	23	nothing	0	FALSE	NA	FALSE	NA	FALSE	NA
Neophl_trp_20210903_LG_TC_1_vid94	94	trap1	03/09/2021	01/09/2021	08/09/2021	TC	Tala	1	Wolf	pack	t_shape	A	gonnet-dit-revel	23	1_body_length	0	FALSE	NA	FALSE	NA	FALSE	NA
Neophl_trp_20210903_LG_TC_1_vid95	95	trap1	03/09/2021	01/09/2021	08/09/2021	TC	Tala	1	Wolf	pack	t_shape	A	gonnet-dit-revel	23	2_body_length	0	FALSE	NA	FALSE	NA	FALSE	NA
Neophl_trp_20210903_LG_TC_1_vid96	96	trap1	03/09/2021	01/09/2021	08/09/2021	TC	Tala	1	Wolf	pack	t_shape	A	gonnet-dit-revel	23	nothing	0	FALSE	NA	FALSE	NA	FALSE	NA
Neophl_trp_20210903_LG_TC_1_vid97	97	trap1	03/09/2021	01/09/2021	08/09/2021	TC	Tala	1	Wolf	pack	t_shape	A	gonnet-dit-revel	23	nothing	0	FALSE	NA	FALSE	NA	FALSE	NA
Neophl_trp_20210903_LG_TC_1_vid98	98	trap1	03/09/2021	01/09/2021	08/09/2021	TC	Tala	1	Wolf	pack	t_shape	A	gonnet-dit-revel	23	nothing	0	FALSE	NA	FALSE	NA	FALSE	NA
Neophl_trp_20210903_LG_TC_1_vid100	100	trap1	03/09/2021	01/09/2021	08/09/2021	TC	Tala	1	Wolf	pack	t_shape	A	gonnet-dit-revel	23	nothing	0	FALSE	NA	FALSE	NA	FALSE	NA
Neophl_trp_20210903_LG_TC_1_vid101	101	trap1	03/09/2021	01/09/2021	08/09/2021	TC	Tala	1	Wolf	pack	t_shape	A	gonnet-dit-revel	23	nothing	0	FALSE	NA	FALSE	NA	FALSE	NA
Neophl_trp_20210903_LG_TC_1_vid105	105	trap1	03/09/2021	01/09/2021	08/09/2021	TC	Tala	1	Wolf	pack	t_shape	A	gonnet-dit-revel	23	1_body_length	0	FALSE	NA	FALSE	NA	FALSE	NA
Neophl_trp_20210903_LG_TC_1_vid106	106	trap1	03/09/2021	01/09/2021	08/09/2021	TC	Tala	1	Wolf	pack	t_shape	A	gonnet-dit-revel	23	nothing	0	FALSE	NA	FALSE	NA	FALSE	NA
Neophl_trp_20210903_LG_TC_1_vid109	109	trap1	03/09/2021	01/09/2021	08/09/2021	TC	Tala	1	Wolf	pack	t_shape	A	gonnet-dit-revel	23	nothing	0	FALSE	NA	FALSE	NA	FALSE	NA
Neophl_trp_20210903_LG_TC_1_vid110	110	trap1	03/09/2021	01/09/2021	08/09/2021	TC	Tala	1	Wolf	pack	t_shape	A	gonnet-dit-revel	23	nothing	0	FALSE	NA	FALSE	NA	FALSE	NA
Neophl_trp_20210903_LG_TC_1_vid111	111	trap1	03/09/2021	01/09/2021	08/09/2021	TC	Tala	1	Wolf	pack	t_shape	A	gonnet-dit-revel	23	nothing	0	FALSE	NA	FALSE	NA	FALSE	NA
Neophl_trp_20210903_LG_TC_1_vid115	115	trap1	03/09/2021	01/09/2021	08/09/2021	TC	Tala	1	Wolf	pack	t_shape	A	gonnet-dit-revel	23	nothing	0	FALSE	NA	FALSE	NA	FALSE	NA
Neophl_trp_20210903_LG_TC_1_vid117	117	trap1	03/09/2021	01/09/2021	08/09/2021	TC	Tala	1	Wolf	pack	t_shape	A	gonnet-dit-revel	23	nothing	0	FALSE	NA	FALSE	NA	FALSE	NA
Neophl_trp_20210903_LG_TC_1_vid120	120	trap1	03/09/2021	01/09/2021	08/09/2021	TC	Tala	1	Wolf	pack	t_shape	A	gonnet-dit-revel	23	nothing	0	FALSE	NA	FALSE	NA	FALSE	NA
Neophl_trp_20210903_LG_TC_1_vid123	123	trap1	03/09/2021	01/09/2021	08/09/2021	TC	Tala	1	Wolf	pack	t_shape	A	gonnet-dit-revel	23	nothing	0	FALSE	NA	FALSE	NA	FALSE	NA
Neophl_trp_20210903_LG_TC_1_vid124	124	trap1	03/09/2021	01/09/2021	08/09/2021	TC	Tala	1	Wolf	pack	t_shape	A	gonnet-dit-revel	23	nothing	0	FALSE	NA	FALSE	NA	FALSE	NA
Neophl_trp_20210903_LG_TC_1_vid126	126	trap1	03/09/2021	01/09/2021	08/09/2021	TC	Tala	1	Wolf	pack	t_shape	A	gonnet-dit-revel	23	nothing	0	FALSE	NA	FALSE	NA	FALSE	NA
Neophl_trp_20210903_LG_TC_1_vid127	127	trap1	03/09/2021	01/09/2021	08/09/2021	TC	Tala	1	Wolf	pack	t_shape	A	gonnet-dit-revel	23	nothing	0	FALSE	NA	FALSE	NA	FALSE	NA
Neophl_trp_20210903_LG_TC_1_vid129	129	trap1	03/09/2021	01/09/2021	08/09/2021	TC	Tala	1	Wolf	pack	t_shape	A	gonnet-dit-revel	23	nothing	0	FALSE	NA	FALSE	NA	FALSE	NA
Neophl_trp_20210903_LG_TC_1_vid130	130	trap1	03/09/2021	01/09/2021	08/09/2021	TC	Tala	1	Wolf	pack	t_shape	A	gonnet-dit-revel	23	nothing	0	FALSE	NA	FALSE	NA	FALSE	NA
Neophl_trp_20210903_LG_TC_1_vid132	132	trap1	03/09/2021	01/09/2021	08/09/2021	TC	Tala	1	Wolf	pack	t_shape	A	gonnet-dit-revel	23	nothing	0	FALSE	NA	FALSE	NA	FALSE	NA
Neophl_trp_20210903_LG_TC_1_vid134	134	trap1	03/09/2021	01/09/2021	08/09/2021	TC	Tala	1	Wolf	pack	t_shape	A	gonnet-dit-revel	23	nothing	0	FALSE	NA	FALSE	NA	FALSE	NA
Neophl_trp_20210903_LG_TC_1_vid135	135	trap1	03/09/2021	01/09/2021	08/09/2021	TC	Tala	1	Wolf	pack	t_shape	A	gonnet-dit-revel	23	nothing	0	FALSE	NA	FALSE	NA	FALSE	NA
Neophl_trp_20210903_LG_TC_1_vid139	139	trap1	03/09/2021	01/09/2021	08/09/2021	TC	Tala	1	Wolf	pack	t_shape	A	gonnet-dit-revel	23	2_body_length	0	FALSE	NA	FALSE	NA	FALSE	NA
Neophl_trp_20210903_LG_TC_1_vid152	152	trap1	03/09/2021	01/09/2021	08/09/2021	TC	Tala	1	Wolf	pack	t_shape	A	gonnet-dit-revel	23	nothing	0	FALSE	NA	FALSE	NA	FALSE	NA
Neophl_trp_20210903_LG_TC_1_vid153	153	trap1	03/09/2021	01/09/2021	08/09/2021	TC	Tala	1	Wolf	pack	t_shape	A	gonnet-dit-revel	23	nothing	0	FALSE	NA	FALSE	NA	FALSE	NA
Neophl_trp_20210903_LG_TC_1_vid154	154	trap1	03/09/2021	01/09/2021	08/09/2021	TC	Tala	1	Wolf	pack	t_shape	A	gonnet-dit-revel	23	nothing	0	FALSE	NA	FALSE	NA	FALSE	NA
Neophl_trp_20210903_LG_TC_1_vid155	155	trap1	03/09/2021	01/09/2021	08/09/2021	TC	Tala	1	Wolf	pack	t_shape	A	gonnet-dit-revel	23	nothing	0	FALSE	NA	FALSE	NA	FALSE	NA
Neophl_trp_20210903_LG_TC_1_vid156	156	trap1	03/09/2021	01/09/2021	08/09/2021	TC	Tala	1	Wolf	pack	t_shape	A	gonnet-dit-revel	23	nothing	0	FALSE	NA	FALSE	NA	FALSE	NA
Neophl_trp_20210903_LG_TC_1_vid159	159	trap1	03/09/2021	01/09/2021	08/09/2021	TC	Tala	1	Wolf	pack	t_shape	A	gonnet-dit-revel	23	2_body_length	0	FALSE	NA	FALSE	NA	FALSE	NA
Neophl_trp_20210903_LG_TC_1_vid160	160	trap1	03/09/2021	01/09/2021	08/09/2021	TC	Tala	1	Wolf	pack	t_shape	A	gonnet-dit-revel	23	nothing	0	FALSE	NA	FALSE	NA	FALSE	NA
Neophl_trp_20210903_LG_TC_1_vid161	161	trap1	03/09/2021	01/09/2021	08/09/2021	TC	Tala	1	Wolf	pack	t_shape	A	gonnet-dit-revel	23	2_body_length	0	FALSE	NA	FALSE	NA	FALSE	NA
Neophl_trp_20210903_LG_TC_1_vid162	162	trap1	03/09/2021	01/09/2021	08/09/2021	TC	Tala	1	Wolf	pack	t_shape	A	gonnet-dit-revel	23	1_body_length	0	FALSE	NA	FALSE	NA	FALSE	NA
Neophl_trp_20210903_LG_TC_1_vid164	164	trap1	03/09/2021	01/09/2021	08/09/2021	TC	Tala	1	Wolf	pack	t_shape	A	gonnet-dit-revel	23	1_body_length	0	FALSE	NA	FALSE	NA	FALSE	NA
Neophl_trp_20210904_LG_TC_1_vid166	166	trap1	04/09/2021	01/09/2021	08/09/2021	TC	Tala	1	Wolf	pack	t_shape	A	gonnet-dit-revel	23	1_body_length	0	FALSE	NA	FALSE	NA	FALSE	NA
Neophl_trp_20210904_LG_TC_1_vid167	167	trap1	04/09/2021	01/09/2021	08/09/2021	TC	Tala	1	Wolf	pack	t_shape	A	gonnet-dit-revel	23	nothing	0	FALSE	NA	FALSE	NA	FALSE	NA
Neophl_trp_20210904_LG_TC_1_vid169	169	trap1	04/09/2021	01/09/2021	08/09/2021	TC	Tala	1	Wolf	pack	t_shape	A	gonnet-dit-revel	23	1_body_length	0	FALSE	NA	FALSE	NA	FALSE	NA
Neophl_trp_20210904_LG_TC_1_vid170	170	trap1	04/09/2021	01/09/2021	08/09/2021	TC	Tala	1	Wolf	pack	t_shape	A	gonnet-dit-revel	23	2_body_length	0	FALSE	NA	FALSE	NA	FALSE	NA
Neophl_trp_20210904_LG_TC_1_vid171	171	trap1	04/09/2021	01/09/2021	08/09/2021	TC	Tala	1	Wolf	pack	t_shape	A	gonnet-dit-revel	23	1_body_length	0	FALSE	NA	FALSE	NA	FALSE	NA
Neophl_trp_20210904_LG_TC_1_vid172	172	trap1	04/09/2021	01/09/2021	08/09/2021	TC	Tala	1	Wolf	pack	t_shape	A	gonnet-dit-revel	23	nothing	0	FALSE	NA	FALSE	NA	FALSE	NA
Neophl_trp_20210904_LG_TC_1_vid173	173	trap1	04/09/2021	01/09/2021	08/09/2021	TC	Tala	1	Wolf	pack	t_shape	A	gonnet-dit-revel	23	nothing	0	FALSE	NA	FALSE	NA	FALSE	NA
Neophl_trp_20210904_LG_TC_1_vid174	174	trap1	04/09/2021	01/09/2021	08/09/2021	TC	Tala	1	Wolf	pack	t_shape	A	gonnet-dit-revel	23	nothing	0	FALSE	NA	FALSE	NA	FALSE	NA
Neophl_trp_20210904_LG_TC_1_vid175	175	trap1	04/09/2021	01/09/2021	08/09/2021	TC	Tala	1	Wolf	pack	t_shape	A	gonnet-dit-revel	23	nothing	0	FALSE	NA	FALSE	NA	FALSE	NA
Neophl_trp_20210904_LG_TC_1_vid176	176	trap1	04/09/2021	01/09/2021	08/09/2021	TC	Tala	1	Wolf	pack	t_shape	A	gonnet-dit-revel	23	nothing	0	FALSE	NA	FALSE	NA	FALSE	NA
Neophl_trp_20210904_LG_TC_1_vid177	177	trap1	04/09/2021	01/09/2021	08/09/2021	TC	Tala	1	Wolf	pack	t_shape	A	gonnet-dit-revel	23	1_body_length	0	FALSE	NA	FALSE	NA	FALSE	NA
Neophl_trp_20210904_LG_TC_1_vid178	178	trap1	04/09/2021	01/09/2021	08/09/2021	TC	Tala	1	Wolf	pack	t_shape	A	gonnet-dit-revel	23	nothing	0	FALSE	NA	FALSE	NA	FALSE	NA
Neophl_trp_20210904_LG_TC_1_vid182	182	trap1	04/09/2021	01/09/2021	08/09/2021	TC	Tala	1	Wolf	pack	t_shape	A	gonnet-dit-revel	23	1_body_length	0	FALSE	NA	FALSE	NA	FALSE	NA
Neophl_trp_20210904_LG_TC_1_vid183	183	trap1	04/09/2021	01/09/2021	08/09/2021	TC	Tala	1	Wolf	pack	t_shape	A	gonnet-dit-revel	23	1_body_length	0	FALSE	NA	FALSE	NA	FALSE	NA
Neophl_trp_20210904_LG_TC_1_vid184	184	trap1	04/09/2021	01/09/2021	08/09/2021	TC	Tala	1	Wolf	pack	t_shape	A	gonnet-dit-revel	23	2_body_length	0	FALSE	NA	FALSE	NA	FALSE	NA
Neophl_trp_20210904_LG_TC_1_vid185	185	trap1	04/09/2021	01/09/2021	08/09/2021	TC	Tala	1	Wolf	pack	t_shape	A	gonnet-dit-revel	23	touch	4	FALSE	NA	FALSE	NA	FALSE	NA
Neophl_trp_20210904_LG_TC_1_vid186	186	trap1	04/09/2021	01/09/2021	08/09/2021	TC	Tala	1	Wolf	pack	t_shape	A	gonnet-dit-revel	23	nothing	0	FALSE	NA	FALSE	NA	FALSE	NA
Neophl_trp_20210904_LG_TC_1_vid187	187	trap1	04/09/2021	01/09/2021	08/09/2021	TC	Tala	1	Wolf	pack	t_shape	A	gonnet-dit-revel	23	nothing	0	FALSE	NA	FALSE	NA	FALSE	NA
Neophl_trp_20210904_LG_TC_1_vid189	189	trap1	04/09/2021	01/09/2021	08/09/2021	TC	Tala	1	Wolf	pack	t_shape	A	gonnet-dit-revel	23	nothing	0	FALSE	NA	FALSE	NA	FALSE	NA
Neophl_trp_20210904_LG_TC_1_vid190	190	trap1	04/09/2021	01/09/2021	08/09/2021	TC	Tala	1	Wolf	pack	t_shape	A	gonnet-dit-revel	23	nothing	0	FALSE	NA	FALSE	NA	FALSE	NA
Neophl_trp_20210904_LG_TC_1_vid191	191	trap1	04/09/2021	01/09/2021	08/09/2021	TC	Tala	1	Wolf	pack	t_shape	A	gonnet-dit-revel	23	nothing	0	FALSE	NA	FALSE	NA	FALSE	NA
Neophl_trp_20210904_LG_TC_1_vid192	192	trap1	04/09/2021	01/09/2021	08/09/2021	TC	Tala	1	Wolf	pack	t_shape	A	gonnet-dit-revel	23	nothing	0	FALSE	NA	FALSE	NA	FALSE	NA
Neophl_trp_20210904_LG_TC_1_vid194	194	trap1	04/09/2021	01/09/2021	08/09/2021	TC	Tala	1	Wolf	pack	t_shape	A	gonnet-dit-revel	23	nothing	0	FALSE	NA	FALSE	NA	FALSE	NA
Neophl_trp_20210904_LG_TC_1_vid196	196	trap1	04/09/2021	01/09/2021	08/09/2021	TC	Tala	1	Wolf	pack	t_shape	A	gonnet-dit-revel	23	nothing	0	FALSE	NA	FALSE	NA	FALSE	NA
Neophl_trp_20210904_LG_TC_1_vid197	197	trap1	04/09/2021	01/09/2021	08/09/2021	TC	Tala	1	Wolf	pack	t_shape	A	gonnet-dit-revel	23	nothing	0	FALSE	NA	FALSE	NA	FALSE	NA
Neophl_trp_20210904_LG_TC_1_vid198	198	trap1	04/09/2021	01/09/2021	08/09/2021	TC	Tala	1	Wolf	pack	t_shape	A	gonnet-dit-revel	23	nothing	0	FALSE	NA	FALSE	NA	FALSE	NA
Neophl_trp_20210904_LG_TC_1_vid199	199	trap1	04/09/2021	01/09/2021	08/09/2021	TC	Tala	1	Wolf	pack	t_shape	A	gonnet-dit-revel	23	nothing	0	FALSE	NA	FALSE	NA	FALSE	NA
Neophl_trp_20210904_LG_TC_1_vid200	200	trap1	04/09/2021	01/09/2021	08/09/2021	TC	Tala	1	Wolf	pack	t_shape	A	gonnet-dit-revel	23	nothing	0	FALSE	NA	FALSE	NA	FALSE	NA
Neophl_trp_20210904_LG_TC_1_vid201	201	trap1	04/09/2021	01/09/2021	08/09/2021	TC	Tala	1	Wolf	pack	t_shape	A	gonnet-dit-revel	23	2_body_length	0	FALSE	NA	FALSE	NA	FALSE	NA
Neophl_trp_20210904_LG_TC_1_vid202	202	trap1	04/09/2021	01/09/2021	08/09/2021	TC	Tala	1	Wolf	pack	t_shape	A	gonnet-dit-revel	23	nothing	0	FALSE	NA	FALSE	NA	FALSE	NA
Neophl_trp_20210904_LG_TC_1_vid204	204	trap1	04/09/2021	01/09/2021	08/09/2021	TC	Tala	1	Wolf	pack	t_shape	A	gonnet-dit-revel	23	1_body_length	0	FALSE	NA	FALSE	NA	FALSE	NA
Neophl_trp_20210904_LG_TC_1_vid205	205	trap1	04/09/2021	01/09/2021	08/09/2021	TC	Tala	1	Wolf	pack	t_shape	A	gonnet-dit-revel	23	2_body_length	0	FALSE	NA	FALSE	NA	FALSE	NA
Neophl_trp_20210904_LG_TC_1_vid206	206	trap1	04/09/2021	01/09/2021	08/09/2021	TC	Tala	1	Wolf	pack	t_shape	A	gonnet-dit-revel	23	nothing	0	FALSE	NA	FALSE	NA	FALSE	NA
Neophl_trp_20210904_LG_TC_1_vid208	208	trap1	04/09/2021	01/09/2021	08/09/2021	TC	Tala	1	Wolf	pack	t_shape	A	gonnet-dit-revel	23	1_body_length	0	FALSE	NA	FALSE	NA	FALSE	NA
Neophl_trp_20210904_LG_TC_1_vid209	209	trap1	04/09/2021	01/09/2021	08/09/2021	TC	Tala	1	Wolf	pack	t_shape	A	gonnet-dit-revel	23	nothing	0	FALSE	NA	FALSE	NA	FALSE	NA
Neophl_trp_20210904_LG_TC_1_vid210	210	trap1	04/09/2021	01/09/2021	08/09/2021	TC	Tala	1	Wolf	pack	t_shape	A	gonnet-dit-revel	23	nothing	0	FALSE	NA	FALSE	NA	FALSE	NA
Neophl_trp_20210904_LG_TC_1_vid212	212	trap1	04/09/2021	01/09/2021	08/09/2021	TC	Tala	1	Wolf	pack	t_shape	A	gonnet-dit-revel	23	nothing	0	FALSE	NA	FALSE	NA	FALSE	NA
Neophl_trp_20210904_LG_TC_1_vid213	213	trap1	04/09/2021	01/09/2021	08/09/2021	TC	Tala	1	Wolf	pack	t_shape	A	gonnet-dit-revel	23	2_body_length	0	FALSE	NA	FALSE	NA	FALSE	NA
Neophl_trp_20210904_LG_TC_1_vid215	215	trap1	04/09/2021	01/09/2021	08/09/2021	TC	Tala	1	Wolf	pack	t_shape	A	gonnet-dit-revel	23	nothing	0	FALSE	NA	FALSE	NA	FALSE	NA
Neophl_trp_20210904_LG_TC_1_vid216	216	trap1	04/09/2021	01/09/2021	08/09/2021	TC	Tala	1	Wolf	pack	t_shape	A	gonnet-dit-revel	23	2_body_length	0	FALSE	NA	FALSE	NA	FALSE	NA
Neophl_trp_20210904_LG_TC_1_vid217	217	trap1	04/09/2021	01/09/2021	08/09/2021	TC	Tala	1	Wolf	pack	t_shape	A	gonnet-dit-revel	23	2_body_length	0	FALSE	NA	FALSE	NA	FALSE	NA
Neophl_trp_20210904_LG_TC_1_vid219	219	trap1	04/09/2021	01/09/2021	08/09/2021	TC	Tala	1	Wolf	pack	t_shape	A	gonnet-dit-revel	23	2_body_length	0	FALSE	NA	FALSE	NA	FALSE	NA
Neophl_trp_20210904_LG_TC_1_vid220	220	trap1	04/09/2021	01/09/2021	08/09/2021	TC	Tala	1	Wolf	pack	t_shape	A	gonnet-dit-revel	23	nothing	0	FALSE	NA	FALSE	NA	FALSE	NA
Neophl_trp_20210904_LG_TC_1_vid221	221	trap1	04/09/2021	01/09/2021	08/09/2021	TC	Tala	1	Wolf	pack	t_shape	A	gonnet-dit-revel	23	nothing	0	FALSE	NA	FALSE	NA	FALSE	NA
Neophl_trp_20210904_LG_TC_1_vid224	224	trap1	04/09/2021	01/09/2021	08/09/2021	TC	Tala	1	Wolf	pack	t_shape	A	gonnet-dit-revel	23	1_body_length	0	FALSE	NA	FALSE	NA	FALSE	NA
Neophl_trp_20210904_LG_TC_1_vid225	225	trap1	04/09/2021	01/09/2021	08/09/2021	TC	Tala	1	Wolf	pack	t_shape	A	gonnet-dit-revel	23	nothing	0	FALSE	NA	FALSE	NA	FALSE	NA
Neophl_trp_20210904_LG_TC_1_vid226	226	trap1	04/09/2021	01/09/2021	08/09/2021	TC	Tala	1	Wolf	pack	t_shape	A	gonnet-dit-revel	23	2_body_length	0	FALSE	NA	FALSE	NA	FALSE	NA
Neophl_trp_20210904_LG_TC_1_vid227	227	trap1	04/09/2021	01/09/2021	08/09/2021	TC	Tala	1	Wolf	pack	t_shape	A	gonnet-dit-revel	23	1_body_length	0	FALSE	NA	FALSE	NA	FALSE	NA
Neophl_trp_20210904_LG_TC_1_vid229	229	trap1	04/09/2021	01/09/2021	08/09/2021	TC	Tala	1	Wolf	pack	t_shape	A	gonnet-dit-revel	23	1_body_length	0	FALSE	NA	FALSE	NA	FALSE	NA
Neophl_trp_20210904_LG_TC_1_vid234	234	trap1	04/09/2021	01/09/2021	08/09/2021	TC	Tala	1	Wolf	pack	t_shape	A	gonnet-dit-revel	23	nothing	0	FALSE	NA	FALSE	NA	FALSE	NA
Neophl_trp_20210904_LG_TC_1_vid236	236	trap1	04/09/2021	01/09/2021	08/09/2021	TC	Tala	1	Wolf	pack	t_shape	A	gonnet-dit-revel	23	nothing	0	FALSE	NA	FALSE	NA	FALSE	NA
Neophl_trp_20210904_LG_TC_1_vid237	237	trap1	04/09/2021	01/09/2021	08/09/2021	TC	Tala	1	Wolf	pack	t_shape	A	gonnet-dit-revel	23	nothing	0	FALSE	NA	FALSE	NA	FALSE	NA
Neophl_trp_20210904_LG_TC_1_vid238	238	trap1	04/09/2021	01/09/2021	08/09/2021	TC	Tala	1	Wolf	pack	t_shape	A	gonnet-dit-revel	23	1_body_length	0	FALSE	NA	FALSE	NA	FALSE	NA
Neophl_trp_20210904_LG_TC_1_vid239	239	trap1	04/09/2021	01/09/2021	08/09/2021	TC	Tala	1	Wolf	pack	t_shape	A	gonnet-dit-revel	23	1_body_length	0	FALSE	NA	FALSE	NA	FALSE	NA
Neophl_trp_20210904_LG_TC_1_vid240	240	trap1	04/09/2021	01/09/2021	08/09/2021	TC	Tala	1	Wolf	pack	t_shape	A	gonnet-dit-revel	23	nothing	0	FALSE	NA	FALSE	NA	FALSE	NA
Neophl_trp_20210904_LG_TC_1_vid243	243	trap1	04/09/2021	01/09/2021	08/09/2021	TC	Tala	1	Wolf	pack	t_shape	A	gonnet-dit-revel	23	nothing	0	FALSE	NA	FALSE	NA	FALSE	NA
Neophl_trp_20210904_LG_TC_1_vid246	246	trap1	04/09/2021	01/09/2021	08/09/2021	TC	Tala	1	Wolf	pack	t_shape	A	gonnet-dit-revel	23	nothing	0	FALSE	NA	FALSE	NA	FALSE	NA
Neophl_trp_20210904_LG_TC_1_vid249	249	trap1	04/09/2021	01/09/2021	08/09/2021	TC	Tala	1	Wolf	pack	t_shape	A	gonnet-dit-revel	23	nothing	0	FALSE	NA	FALSE	NA	FALSE	NA
Neophl_trp_20210904_LG_TC_1_vid252	252	trap1	04/09/2021	01/09/2021	08/09/2021	TC	Tala	1	Wolf	pack	t_shape	A	gonnet-dit-revel	23	nothing	0	FALSE	NA	FALSE	NA	FALSE	NA
Neophl_trp_20210904_LG_TC_1_vid253	253	trap1	04/09/2021	01/09/2021	08/09/2021	TC	Tala	1	Wolf	pack	t_shape	A	gonnet-dit-revel	23	2_body_length	0	FALSE	NA	FALSE	NA	FALSE	NA
Neophl_trp_20210904_LG_TC_1_vid255	255	trap1	04/09/2021	01/09/2021	08/09/2021	TC	Tala	1	Wolf	pack	t_shape	A	gonnet-dit-revel	23	nothing	0	FALSE	NA	FALSE	NA	FALSE	NA
Neophl_trp_20210905_LG_TC_1_vid258	258	trap1	05/09/2021	01/09/2021	08/09/2021	TC	Tala	1	Wolf	pack	t_shape	A	gonnet-dit-revel	23	1_body_length	0	FALSE	NA	FALSE	NA	FALSE	NA
Neophl_trp_20210905_LG_TC_1_vid261	261	trap1	05/09/2021	01/09/2021	08/09/2021	TC	Tala	1	Wolf	pack	t_shape	A	gonnet-dit-revel	23	1_body_length	0	FALSE	NA	FALSE	NA	FALSE	NA
Neophl_trp_20210905_LG_TC_1_vid262	262	trap1	05/09/2021	01/09/2021	08/09/2021	TC	Tala	1	Wolf	pack	t_shape	A	gonnet-dit-revel	23	nothing	0	FALSE	NA	FALSE	NA	FALSE	NA
Neophl_trp_20210905_LG_TC_1_vid265	265	trap1	05/09/2021	01/09/2021	08/09/2021	TC	Tala	1	Wolf	pack	t_shape	A	gonnet-dit-revel	23	nothing	0	FALSE	NA	FALSE	NA	FALSE	NA
Neophl_trp_20210905_LG_TC_1_vid266	266	trap1	05/09/2021	01/09/2021	08/09/2021	TC	Tala	1	Wolf	pack	t_shape	A	gonnet-dit-revel	23	2_body_length	0	FALSE	NA	FALSE	NA	FALSE	NA
Neophl_trp_20210905_LG_TC_1_vid270	270	trap1	05/09/2021	01/09/2021	08/09/2021	TC	Tala	1	Wolf	pack	t_shape	A	gonnet-dit-revel	23	2_body_length	0	FALSE	NA	FALSE	NA	FALSE	NA
Neophl_trp_20210905_LG_TC_1_vid271	271	trap1	05/09/2021	01/09/2021	08/09/2021	TC	Tala	1	Wolf	pack	t_shape	A	gonnet-dit-revel	23	nothing	0	FALSE	NA	FALSE	NA	FALSE	NA
Neophl_trp_20210905_LG_TC_1_vid273	273	trap1	05/09/2021	01/09/2021	08/09/2021	TC	Tala	1	Wolf	pack	t_shape	A	gonnet-dit-revel	23	2_body_length	0	FALSE	NA	FALSE	NA	FALSE	NA
Neophl_trp_20210905_LG_TC_1_vid274	274	trap1	05/09/2021	01/09/2021	08/09/2021	TC	Tala	1	Wolf	pack	t_shape	A	gonnet-dit-revel	23	nothing	0	FALSE	NA	FALSE	NA	FALSE	NA
Neophl_trp_20210905_LG_TC_1_vid275	275	trap1	05/09/2021	01/09/2021	08/09/2021	TC	Tala	1	Wolf	pack	t_shape	A	gonnet-dit-revel	23	nothing	0	FALSE	NA	FALSE	NA	FALSE	NA
Neophl_trp_20210905_LG_TC_1_vid276	276	trap1	05/09/2021	01/09/2021	08/09/2021	TC	Tala	1	Wolf	pack	t_shape	A	gonnet-dit-revel	23	nothing	0	FALSE	NA	FALSE	NA	FALSE	NA
Neophl_trp_20210905_LG_TC_1_vid277	277	trap1	05/09/2021	01/09/2021	08/09/2021	TC	Tala	1	Wolf	pack	t_shape	A	gonnet-dit-revel	23	nothing	0	FALSE	NA	FALSE	NA	FALSE	NA
Neophl_trp_20210905_LG_TC_1_vid279	279	trap1	05/09/2021	01/09/2021	08/09/2021	TC	Tala	1	Wolf	pack	t_shape	A	gonnet-dit-revel	23	nothing	0	FALSE	NA	FALSE	NA	FALSE	NA
Neophl_trp_20210905_LG_TC_1_vid284	284	trap1	05/09/2021	01/09/2021	08/09/2021	TC	Tala	1	Wolf	pack	t_shape	A	gonnet-dit-revel	23	2_body_length	0	FALSE	NA	FALSE	NA	FALSE	NA
Neophl_trp_20210905_LG_TC_1_vid285	285	trap1	05/09/2021	01/09/2021	08/09/2021	TC	Tala	1	Wolf	pack	t_shape	A	gonnet-dit-revel	23	nothing	0	FALSE	NA	FALSE	NA	FALSE	NA
Neophl_trp_20210905_LG_TC_1_vid286	286	trap1	05/09/2021	01/09/2021	08/09/2021	TC	Tala	1	Wolf	pack	t_shape	A	gonnet-dit-revel	23	nothing	0	FALSE	NA	FALSE	NA	FALSE	NA
Neophl_trp_20210905_LG_TC_1_vid288	288	trap1	05/09/2021	01/09/2021	08/09/2021	TC	Tala	1	Wolf	pack	t_shape	A	gonnet-dit-revel	23	nothing	0	FALSE	NA	FALSE	NA	FALSE	NA
Neophl_trp_20210905_LG_TC_1_vid292	292	trap1	05/09/2021	01/09/2021	08/09/2021	TC	Tala	1	Wolf	pack	t_shape	A	gonnet-dit-revel	23	1_body_length	0	FALSE	NA	FALSE	NA	FALSE	NA
Neophl_trp_20210905_LG_TC_1_vid293	293	trap1	05/09/2021	01/09/2021	08/09/2021	TC	Tala	1	Wolf	pack	t_shape	A	gonnet-dit-revel	23	nothing	0	FALSE	NA	FALSE	NA	FALSE	NA
Neophl_trp_20210905_LG_TC_1_vid295	295	trap1	05/09/2021	01/09/2021	08/09/2021	TC	Tala	1	Wolf	pack	t_shape	A	gonnet-dit-revel	23	nothing	0	FALSE	NA	FALSE	NA	FALSE	NA
Neophl_trp_20210905_LG_TC_1_vid298	298	trap1	05/09/2021	01/09/2021	08/09/2021	TC	Tala	1	Wolf	pack	t_shape	A	gonnet-dit-revel	23	nothing	0	FALSE	NA	FALSE	NA	FALSE	NA
Neophl_trp_20210905_LG_TC_1_vid299	299	trap1	05/09/2021	01/09/2021	08/09/2021	TC	Tala	1	Wolf	pack	t_shape	A	gonnet-dit-revel	23	1_body_length	0	FALSE	NA	FALSE	NA	FALSE	NA
Neophl_trp_20210905_LG_TC_1_vid300	300	trap1	05/09/2021	01/09/2021	08/09/2021	TC	Tala	1	Wolf	pack	t_shape	A	gonnet-dit-revel	23	1_body_length	0	FALSE	NA	FALSE	NA	FALSE	NA
Neophl_trp_20210905_LG_TC_1_vid303	303	trap1	05/09/2021	01/09/2021	08/09/2021	TC	Tala	1	Wolf	pack	t_shape	A	gonnet-dit-revel	23	nothing	0	FALSE	NA	FALSE	NA	FALSE	NA
Neophl_trp_20210905_LG_TC_1_vid305	305	trap1	05/09/2021	01/09/2021	08/09/2021	TC	Tala	1	Wolf	pack	t_shape	A	gonnet-dit-revel	23	nothing	0	FALSE	NA	FALSE	NA	FALSE	NA
Neophl_trp_20210905_LG_TC_1_vid306	306	trap1	05/09/2021	01/09/2021	08/09/2021	TC	Tala	1	Wolf	pack	t_shape	A	gonnet-dit-revel	23	2_body_length	0	FALSE	NA	FALSE	NA	FALSE	NA
Neophl_trp_20210905_LG_TC_1_vid307	307	trap1	05/09/2021	01/09/2021	08/09/2021	TC	Tala	1	Wolf	pack	t_shape	A	gonnet-dit-revel	23	nothing	0	FALSE	NA	FALSE	NA	FALSE	NA
Neophl_trp_20210905_LG_TC_1_vid314	314	trap1	05/09/2021	01/09/2021	08/09/2021	TC	Tala	1	Wolf	pack	t_shape	A	gonnet-dit-revel	23	nothing	0	FALSE	NA	FALSE	NA	FALSE	NA
Neophl_trp_20210905_LG_TC_1_vid315	315	trap1	05/09/2021	01/09/2021	08/09/2021	TC	Tala	1	Wolf	pack	t_shape	A	gonnet-dit-revel	23	nothing	0	FALSE	NA	FALSE	NA	FALSE	NA
Neophl_trp_20210905_LG_TC_1_vid317	317	trap1	05/09/2021	01/09/2021	08/09/2021	TC	Tala	1	Wolf	pack	t_shape	A	gonnet-dit-revel	23	2_body_length	0	FALSE	NA	FALSE	NA	FALSE	NA
Neophl_trp_20210905_LG_TC_1_vid318	318	trap1	05/09/2021	01/09/2021	08/09/2021	TC	Tala	1	Wolf	pack	t_shape	A	gonnet-dit-revel	23	nothing	0	FALSE	NA	FALSE	NA	FALSE	NA	Chitto snif
Neophl_trp_20210905_LG_TC_1_vid319	319	trap1	05/09/2021	01/09/2021	08/09/2021	TC	Tala	1	Wolf	pack	t_shape	A	gonnet-dit-revel	23	nothing	0	FALSE	NA	FALSE	NA	FALSE	NA
Neophl_trp_20210905_LG_TC_1_vid320	320	trap1	05/09/2021	01/09/2021	08/09/2021	TC	Tala	1	Wolf	pack	t_shape	A	gonnet-dit-revel	23	nothing	0	FALSE	NA	FALSE	NA	FALSE	NA
Neophl_trp_20210905_LG_TC_1_vid321	321	trap1	05/09/2021	01/09/2021	08/09/2021	TC	Tala	1	Wolf	pack	t_shape	A	gonnet-dit-revel	23	nothing	0	FALSE	NA	FALSE	NA	FALSE	NA
Neophl_trp_20210905_LG_TC_1_vid322	322	trap1	05/09/2021	01/09/2021	08/09/2021	TC	Tala	1	Wolf	pack	t_shape	A	gonnet-dit-revel	23	1_body_length	0	FALSE	NA	FALSE	NA	FALSE	NA
Neophl_trp_20210905_LG_TC_1_vid324	324	trap1	05/09/2021	01/09/2021	08/09/2021	TC	Tala	1	Wolf	pack	t_shape	A	gonnet-dit-revel	23	nothing	0	FALSE	NA	FALSE	NA	FALSE	NA
Neophl_trp_20210906_LG_TC_1_vid325	325	trap1	06/09/2021	01/09/2021	08/09/2021	TC	Tala	1	Wolf	pack	t_shape	A	gonnet-dit-revel	23	2_body_length	0	FALSE	NA	FALSE	NA	FALSE	NA
Neophl_trp_20210906_LG_TC_1_vid328	328	trap1	06/09/2021	01/09/2021	08/09/2021	TC	Tala	1	Wolf	pack	t_shape	A	gonnet-dit-revel	23	nothing	0	FALSE	NA	FALSE	NA	FALSE	NA
Neophl_trp_20210906_LG_TC_1_vid329	329	trap1	06/09/2021	01/09/2021	08/09/2021	TC	Tala	1	Wolf	pack	t_shape	A	gonnet-dit-revel	23	nothing	0	FALSE	NA	FALSE	NA	FALSE	NA
Neophl_trp_20210906_LG_TC_1_vid330	330	trap1	06/09/2021	01/09/2021	08/09/2021	TC	Tala	1	Wolf	pack	t_shape	A	gonnet-dit-revel	23	nothing	0	FALSE	NA	FALSE	NA	FALSE	NA
Neophl_trp_20210906_LG_TC_1_vid331	331	trap1	06/09/2021	01/09/2021	08/09/2021	TC	Tala	1	Wolf	pack	t_shape	A	gonnet-dit-revel	23	nothing	0	FALSE	NA	FALSE	NA	FALSE	NA
Neophl_trp_20210906_LG_TC_1_vid332	332	trap1	06/09/2021	01/09/2021	08/09/2021	TC	Tala	1	Wolf	pack	t_shape	A	gonnet-dit-revel	23	nothing	0	FALSE	NA	FALSE	NA	FALSE	NA
Neophl_trp_20210906_LG_TC_1_vid333	333	trap1	06/09/2021	01/09/2021	08/09/2021	TC	Tala	1	Wolf	pack	t_shape	A	gonnet-dit-revel	23	nothing	0	FALSE	NA	FALSE	NA	FALSE	NA
Neophl_trp_20210906_LG_TC_1_vid335	335	trap1	06/09/2021	01/09/2021	08/09/2021	TC	Tala	1	Wolf	pack	t_shape	A	gonnet-dit-revel	23	nothing	0	FALSE	NA	FALSE	NA	FALSE	NA
Neophl_trp_20210906_LG_TC_1_vid336	336	trap1	06/09/2021	01/09/2021	08/09/2021	TC	Tala	1	Wolf	pack	t_shape	A	gonnet-dit-revel	23	nothing	0	FALSE	NA	FALSE	NA	FALSE	NA
Neophl_trp_20210906_LG_TC_1_vid337	337	trap1	06/09/2021	01/09/2021	08/09/2021	TC	Tala	1	Wolf	pack	t_shape	A	gonnet-dit-revel	23	nothing	0	FALSE	NA	FALSE	NA	FALSE	NA
Neophl_trp_20210906_LG_TC_1_vid338	338	trap1	06/09/2021	01/09/2021	08/09/2021	TC	Tala	1	Wolf	pack	t_shape	A	gonnet-dit-revel	23	nothing	0	FALSE	NA	FALSE	NA	FALSE	NA
Neophl_trp_20210906_LG_TC_1_vid339	339	trap1	06/09/2021	01/09/2021	08/09/2021	TC	Tala	1	Wolf	pack	t_shape	A	gonnet-dit-revel	23	nothing	0	FALSE	NA	FALSE	NA	FALSE	NA
Neophl_trp_20210906_LG_TC_1_vid340	340	trap1	06/09/2021	01/09/2021	08/09/2021	TC	Tala	1	Wolf	pack	t_shape	A	gonnet-dit-revel	23	nothing	0	FALSE	NA	FALSE	NA	FALSE	NA
Neophl_trp_20210906_LG_TC_1_vid341	341	trap1	06/09/2021	01/09/2021	08/09/2021	TC	Tala	1	Wolf	pack	t_shape	A	gonnet-dit-revel	23	nothing	0	FALSE	NA	FALSE	NA	FALSE	NA
Neophl_trp_20210906_LG_TC_1_vid343	343	trap1	06/09/2021	01/09/2021	08/09/2021	TC	Tala	1	Wolf	pack	t_shape	A	gonnet-dit-revel	23	nothing	0	FALSE	NA	FALSE	NA	FALSE	NA
Neophl_trp_20210906_LG_TC_1_vid344	344	trap1	06/09/2021	01/09/2021	08/09/2021	TC	Tala	1	Wolf	pack	t_shape	A	gonnet-dit-revel	23	1_body_length	0	FALSE	NA	FALSE	NA	FALSE	NA
Neophl_trp_20210906_LG_TC_1_vid345	345	trap1	06/09/2021	01/09/2021	08/09/2021	TC	Tala	1	Wolf	pack	t_shape	A	gonnet-dit-revel	23	nothing	0	FALSE	NA	FALSE	NA	FALSE	NA
Neophl_trp_20210906_LG_TC_1_vid346	346	trap1	06/09/2021	01/09/2021	08/09/2021	TC	Tala	1	Wolf	pack	t_shape	A	gonnet-dit-revel	23	nothing	0	FALSE	NA	FALSE	NA	FALSE	NA
Neophl_trp_20210906_LG_TC_1_vid348	348	trap1	06/09/2021	01/09/2021	08/09/2021	TC	Tala	1	Wolf	pack	t_shape	A	gonnet-dit-revel	23	nothing	0	FALSE	NA	FALSE	NA	FALSE	NA
Neophl_trp_20210906_LG_TC_1_vid349	349	trap1	06/09/2021	01/09/2021	08/09/2021	TC	Tala	1	Wolf	pack	t_shape	A	gonnet-dit-revel	23	nothing	0	FALSE	NA	FALSE	NA	FALSE	NA
Neophl_trp_20210906_LG_TC_1_vid350	350	trap1	06/09/2021	01/09/2021	08/09/2021	TC	Tala	1	Wolf	pack	t_shape	A	gonnet-dit-revel	23	nothing	0	FALSE	NA	FALSE	NA	FALSE	NA
Neophl_trp_20210906_LG_TC_1_vid351	351	trap1	06/09/2021	01/09/2021	08/09/2021	TC	Tala	1	Wolf	pack	t_shape	A	gonnet-dit-revel	23	nothing	0	FALSE	NA	FALSE	NA	FALSE	NA
Neophl_trp_20210906_LG_TC_1_vid352	352	trap1	06/09/2021	01/09/2021	08/09/2021	TC	Tala	1	Wolf	pack	t_shape	A	gonnet-dit-revel	23	nothing	0	FALSE	NA	FALSE	NA	FALSE	NA
Neophl_trp_20210906_LG_TC_1_vid356	356	trap1	06/09/2021	01/09/2021	08/09/2021	TC	Tala	1	Wolf	pack	t_shape	A	gonnet-dit-revel	23	nothing	0	FALSE	NA	FALSE	NA	FALSE	NA
Neophl_trp_20210906_LG_TC_1_vid358	358	trap1	06/09/2021	01/09/2021	08/09/2021	TC	Tala	1	Wolf	pack	t_shape	A	gonnet-dit-revel	23	nothing	0	FALSE	NA	FALSE	NA	FALSE	NA
Neophl_trp_20210906_LG_TC_1_vid359	359	trap1	06/09/2021	01/09/2021	08/09/2021	TC	Tala	1	Wolf	pack	t_shape	A	gonnet-dit-revel	23	nothing	0	FALSE	NA	FALSE	NA	FALSE	NA	Chitto snif
Neophl_trp_20210906_LG_TC_1_vid363	363	trap1	06/09/2021	01/09/2021	08/09/2021	TC	Tala	1	Wolf	pack	t_shape	A	gonnet-dit-revel	23	nothing	0	FALSE	NA	FALSE	NA	FALSE	NA
Neophl_trp_20210906_LG_TC_1_vid364	364	trap1	06/09/2021	01/09/2021	08/09/2021	TC	Tala	1	Wolf	pack	t_shape	A	gonnet-dit-revel	23	nothing	0	FALSE	NA	FALSE	NA	FALSE	NA
Neophl_trp_20210906_LG_TC_1_vid366	366	trap1	06/09/2021	01/09/2021	08/09/2021	TC	Tala	1	Wolf	pack	t_shape	A	gonnet-dit-revel	23	nothing	0	FALSE	NA	FALSE	NA	FALSE	NA
Neophl_trp_20210906_LG_TC_1_vid367	367	trap1	06/09/2021	01/09/2021	08/09/2021	TC	Tala	1	Wolf	pack	t_shape	A	gonnet-dit-revel	23	nothing	0	FALSE	NA	FALSE	NA	FALSE	NA
Neophl_trp_20210906_LG_TC_1_vid368	368	trap1	06/09/2021	01/09/2021	08/09/2021	TC	Tala	1	Wolf	pack	t_shape	A	gonnet-dit-revel	23	nothing	0	FALSE	NA	FALSE	NA	FALSE	NA
Neophl_trp_20210906_LG_TC_1_vid369	369	trap1	06/09/2021	01/09/2021	08/09/2021	TC	Tala	1	Wolf	pack	t_shape	A	gonnet-dit-revel	23	nothing	0	FALSE	NA	FALSE	NA	FALSE	NA
Neophl_trp_20210906_LG_TC_1_vid372	372	trap1	06/09/2021	01/09/2021	08/09/2021	TC	Tala	1	Wolf	pack	t_shape	A	gonnet-dit-revel	23	nothing	0	FALSE	NA	FALSE	NA	FALSE	NA
Neophl_trp_20210906_LG_TC_1_vid374	374	trap1	06/09/2021	01/09/2021	08/09/2021	TC	Tala	1	Wolf	pack	t_shape	A	gonnet-dit-revel	23	nothing	0	FALSE	NA	FALSE	NA	FALSE	NA
Neophl_trp_20210906_LG_TC_1_vid375	375	trap1	06/09/2021	01/09/2021	08/09/2021	TC	Tala	1	Wolf	pack	t_shape	A	gonnet-dit-revel	23	nothing	0	FALSE	NA	FALSE	NA	FALSE	NA
Neophl_trp_20210906_LG_TC_1_vid376	376	trap1	06/09/2021	01/09/2021	08/09/2021	TC	Tala	1	Wolf	pack	t_shape	A	gonnet-dit-revel	23	nothing	0	FALSE	NA	FALSE	NA	FALSE	NA
Neophl_trp_20210906_LG_TC_1_vid377	377	trap1	06/09/2021	01/09/2021	08/09/2021	TC	Tala	1	Wolf	pack	t_shape	A	gonnet-dit-revel	23	nothing	0	FALSE	NA	FALSE	NA	FALSE	NA
Neophl_trp_20210906_LG_TC_1_vid378	378	trap1	06/09/2021	01/09/2021	08/09/2021	TC	Tala	1	Wolf	pack	t_shape	A	gonnet-dit-revel	23	nothing	0	FALSE	NA	FALSE	NA	FALSE	NA
Neophl_trp_20210906_LG_TC_1_vid381	381	trap1	06/09/2021	01/09/2021	08/09/2021	TC	Tala	1	Wolf	pack	t_shape	A	gonnet-dit-revel	23	nothing	0	FALSE	NA	FALSE	NA	FALSE	NA
Neophl_trp_20210906_LG_TC_1_vid387	387	trap1	06/09/2021	01/09/2021	08/09/2021	TC	Tala	1	Wolf	pack	t_shape	A	gonnet-dit-revel	23	nothing	0	FALSE	NA	FALSE	NA	FALSE	NA
Neophl_trp_20210906_LG_TC_1_vid388	388	trap1	06/09/2021	01/09/2021	08/09/2021	TC	Tala	1	Wolf	pack	t_shape	A	gonnet-dit-revel	23	nothing	0	FALSE	NA	FALSE	NA	FALSE	NA
Neophl_trp_20210906_LG_TC_1_vid391	391	trap1	06/09/2021	01/09/2021	08/09/2021	TC	Tala	1	Wolf	pack	t_shape	A	gonnet-dit-revel	23	nothing	0	FALSE	NA	FALSE	NA	FALSE	NA
Neophl_trp_20210906_LG_TC_1_vid392	392	trap1	06/09/2021	01/09/2021	08/09/2021	TC	Tala	1	Wolf	pack	t_shape	A	gonnet-dit-revel	23	nothing	0	FALSE	NA	FALSE	NA	FALSE	NA
Neophl_trp_20210906_LG_TC_1_vid394	394	trap1	06/09/2021	01/09/2021	08/09/2021	TC	Tala	1	Wolf	pack	t_shape	A	gonnet-dit-revel	23	nothing	0	FALSE	NA	FALSE	NA	FALSE	NA
Neophl_trp_20210906_LG_TC_1_vid395	395	trap1	06/09/2021	01/09/2021	08/09/2021	TC	Tala	1	Wolf	pack	t_shape	A	gonnet-dit-revel	23	nothing	0	FALSE	NA	FALSE	NA	FALSE	NA
Neophl_trp_20210906_LG_TC_1_vid397	397	trap1	06/09/2021	01/09/2021	08/09/2021	TC	Tala	1	Wolf	pack	t_shape	A	gonnet-dit-revel	23	1_body_length	0	FALSE	NA	FALSE	NA	FALSE	NA
Neophl_trp_20210907_LG_TC_1_vid398	398	trap1	07/09/2021	01/09/2021	08/09/2021	TC	Tala	1	Wolf	pack	t_shape	A	gonnet-dit-revel	23	2_body_length	0	FALSE	NA	FALSE	NA	FALSE	NA
Neophl_trp_20210907_LG_TC_1_vid399	399	trap1	07/09/2021	01/09/2021	08/09/2021	TC	Tala	1	Wolf	pack	t_shape	A	gonnet-dit-revel	23	2_body_length	0	FALSE	NA	FALSE	NA	FALSE	NA
Neophl_trp_20210907_LG_TC_1_vid400	400	trap1	07/09/2021	01/09/2021	08/09/2021	TC	Tala	1	Wolf	pack	t_shape	A	gonnet-dit-revel	23	nothing	0	FALSE	NA	FALSE	NA	FALSE	NA
Neophl_trp_20210907_LG_TC_1_vid401	401	trap1	07/09/2021	01/09/2021	08/09/2021	TC	Tala	1	Wolf	pack	t_shape	A	gonnet-dit-revel	23	nothing	0	FALSE	NA	FALSE	NA	FALSE	NA
Neophl_trp_20210907_LG_TC_1_vid408	408	trap1	07/09/2021	01/09/2021	08/09/2021	TC	Tala	1	Wolf	pack	t_shape	A	gonnet-dit-revel	23	1_body_length	0	FALSE	NA	FALSE	NA	FALSE	NA
Neophl_trp_20210907_LG_TC_1_vid411	411	trap1	07/09/2021	01/09/2021	08/09/2021	TC	Tala	1	Wolf	pack	t_shape	A	gonnet-dit-revel	23	2_body_length	0	FALSE	NA	FALSE	NA	FALSE	NA
Neophl_trp_20210907_LG_TC_1_vid415	415	trap1	07/09/2021	01/09/2021	08/09/2021	TC	Tala	1	Wolf	pack	t_shape	A	gonnet-dit-revel	23	nothing	0	FALSE	NA	FALSE	NA	FALSE	NA
Neophl_trp_20210907_LG_TC_1_vid416	416	trap1	07/09/2021	01/09/2021	08/09/2021	TC	Tala	1	Wolf	pack	t_shape	A	gonnet-dit-revel	23	nothing	0	FALSE	NA	FALSE	NA	FALSE	NA
Neophl_trp_20210907_LG_TC_1_vid418	418	trap1	07/09/2021	01/09/2021	08/09/2021	TC	Tala	1	Wolf	pack	t_shape	A	gonnet-dit-revel	23	nothing	0	FALSE	NA	FALSE	NA	FALSE	NA
Neophl_trp_20210907_LG_TC_1_vid420	420	trap1	07/09/2021	01/09/2021	08/09/2021	TC	Tala	1	Wolf	pack	t_shape	A	gonnet-dit-revel	23	1_body_length	0	FALSE	NA	FALSE	NA	FALSE	NA
Neophl_trp_20210907_LG_TC_1_vid421	421	trap1	07/09/2021	01/09/2021	08/09/2021	TC	Tala	1	Wolf	pack	t_shape	A	gonnet-dit-revel	23	1_body_length	0	FALSE	NA	FALSE	NA	FALSE	NA
Neophl_trp_20210907_LG_TC_1_vid423	423	trap1	07/09/2021	01/09/2021	08/09/2021	TC	Tala	1	Wolf	pack	t_shape	A	gonnet-dit-revel	23	nothing	0	FALSE	NA	FALSE	NA	FALSE	NA
Neophl_trp_20210907_LG_TC_1_vid430	430	trap1	07/09/2021	01/09/2021	08/09/2021	TC	Tala	1	Wolf	pack	t_shape	A	gonnet-dit-revel	23	nothing	0	FALSE	NA	FALSE	NA	FALSE	NA
Neophl_trp_20210907_LG_TC_1_vid435	435	trap1	07/09/2021	01/09/2021	08/09/2021	TC	Tala	1	Wolf	pack	t_shape	A	gonnet-dit-revel	23	2_body_length	0	FALSE	NA	FALSE	NA	FALSE	NA
Neophl_trp_20210907_LG_TC_1_vid436	436	trap1	07/09/2021	01/09/2021	08/09/2021	TC	Tala	1	Wolf	pack	t_shape	A	gonnet-dit-revel	23	1_body_length	0	FALSE	NA	FALSE	NA	FALSE	NA
Neophl_trp_20210907_LG_TC_1_vid437	437	trap1	07/09/2021	01/09/2021	08/09/2021	TC	Tala	1	Wolf	pack	t_shape	A	gonnet-dit-revel	23	nothing	0	FALSE	NA	FALSE	NA	FALSE	NA
Neophl_trp_20210907_LG_TC_1_vid439	439	trap1	07/09/2021	01/09/2021	08/09/2021	TC	Tala	1	Wolf	pack	t_shape	A	gonnet-dit-revel	23	nothing	0	FALSE	NA	FALSE	NA	FALSE	NA
Neophl_trp_20210907_LG_TC_1_vid441	441	trap1	07/09/2021	01/09/2021	08/09/2021	TC	Tala	1	Wolf	pack	t_shape	A	gonnet-dit-revel	23	2_body_length	0	FALSE	NA	FALSE	NA	FALSE	NA	Tala sleep
Neophl_trp_20210907_LG_TC_1_vid442	442	trap1	07/09/2021	01/09/2021	08/09/2021	TC	Tala	1	Wolf	pack	t_shape	A	gonnet-dit-revel	23	2_body_length	0	FALSE	NA	FALSE	NA	FALSE	NA	Tala sleep
Neophl_trp_20210907_LG_TC_1_vid443	443	trap1	07/09/2021	01/09/2021	08/09/2021	TC	Tala	1	Wolf	pack	t_shape	A	gonnet-dit-revel	23	2_body_length	0	FALSE	NA	FALSE	NA	FALSE	NA	Tala sleep
Neophl_trp_20210907_LG_TC_1_vid444	444	trap1	07/09/2021	01/09/2021	08/09/2021	TC	Tala	1	Wolf	pack	t_shape	A	gonnet-dit-revel	23	2_body_length	0	FALSE	NA	FALSE	NA	FALSE	NA	Tala sleep
Neophl_trp_20210907_LG_TC_1_vid445	445	trap1	07/09/2021	01/09/2021	08/09/2021	TC	Tala	1	Wolf	pack	t_shape	A	gonnet-dit-revel	23	2_body_length	0	FALSE	NA	FALSE	NA	FALSE	NA
Neophl_trp_20210907_LG_TC_1_vid447	447	trap1	07/09/2021	01/09/2021	08/09/2021	TC	Tala	1	Wolf	pack	t_shape	A	gonnet-dit-revel	23	nothing	0	FALSE	NA	FALSE	NA	FALSE	NA
Neophl_trp_20210907_LG_TC_1_vid449	449	trap1	07/09/2021	01/09/2021	08/09/2021	TC	Tala	1	Wolf	pack	t_shape	A	gonnet-dit-revel	23	2_body_length	0	FALSE	NA	FALSE	NA	FALSE	NA
Neophl_trp_20210907_LG_TC_1_vid450	450	trap1	07/09/2021	01/09/2021	08/09/2021	TC	Tala	1	Wolf	pack	t_shape	A	gonnet-dit-revel	23	nothing	0	FALSE	NA	FALSE	NA	FALSE	NA
Neophl_trp_20210907_LG_TC_1_vid452	452	trap1	07/09/2021	01/09/2021	08/09/2021	TC	Tala	1	Wolf	pack	t_shape	A	gonnet-dit-revel	23	nothing	0	FALSE	NA	FALSE	NA	FALSE	NA
Neophl_trp_20210907_LG_TC_1_vid454	454	trap1	07/09/2021	01/09/2021	08/09/2021	TC	Tala	1	Wolf	pack	t_shape	A	gonnet-dit-revel	23	2_body_length	0	FALSE	NA	FALSE	NA	FALSE	NA
Neophl_trp_20210907_LG_TC_1_vid458	458	trap1	07/09/2021	01/09/2021	08/09/2021	TC	Tala	1	Wolf	pack	t_shape	A	gonnet-dit-revel	23	nothing	0	FALSE	NA	FALSE	NA	FALSE	NA
Neophl_trp_20210907_LG_TC_1_vid463	463	trap1	07/09/2021	01/09/2021	08/09/2021	TC	Tala	1	Wolf	pack	t_shape	A	gonnet-dit-revel	23	nothing	0	FALSE	NA	FALSE	NA	FALSE	NA
Neophl_trp_20210907_LG_TC_1_vid469	469	trap1	07/09/2021	01/09/2021	08/09/2021	TC	Tala	1	Wolf	pack	t_shape	A	gonnet-dit-revel	23	nothing	0	FALSE	NA	FALSE	NA	FALSE	NA
Neophl_trp_20210907_LG_TC_1_vid470	470	trap1	07/09/2021	01/09/2021	08/09/2021	TC	Tala	1	Wolf	pack	t_shape	A	gonnet-dit-revel	23	nothing	0	FALSE	NA	FALSE	NA	FALSE	NA
Neophl_trp_20210907_LG_TC_1_vid471	471	trap1	07/09/2021	01/09/2021	08/09/2021	TC	Tala	1	Wolf	pack	t_shape	A	gonnet-dit-revel	23	nothing	0	FALSE	NA	FALSE	NA	FALSE	NA
Neophl_trp_20210907_LG_TC_1_vid473	473	trap1	07/09/2021	01/09/2021	08/09/2021	TC	Tala	1	Wolf	pack	t_shape	A	gonnet-dit-revel	23	nothing	0	FALSE	NA	FALSE	NA	FALSE	NA	Chitto snif
Neophl_trp_20210907_LG_TC_1_vid476	476	trap1	07/09/2021	01/09/2021	08/09/2021	TC	Tala	1	Wolf	pack	t_shape	A	gonnet-dit-revel	23	nothing	0	FALSE	NA	FALSE	NA	FALSE	NA
Neophl_trp_20210907_LG_TC_1_vid477	477	trap1	07/09/2021	01/09/2021	08/09/2021	TC	Tala	1	Wolf	pack	t_shape	A	gonnet-dit-revel	23	nothing	0	FALSE	NA	FALSE	NA	FALSE	NA
Neophl_trp_20210908_LG_TC_1_vid479	479	trap1	08/09/2021	01/09/2021	08/09/2021	TC	Tala	1	Wolf	pack	t_shape	A	gonnet-dit-revel	23	nothing	0	FALSE	NA	FALSE	NA	FALSE	NA
Neophl_trp_20210908_LG_TC_1_vid481	481	trap1	08/09/2021	01/09/2021	08/09/2021	TC	Tala	1	Wolf	pack	t_shape	A	gonnet-dit-revel	23	nothing	0	FALSE	NA	FALSE	NA	FALSE	NA
Neophl_trp_20210908_LG_TC_1_vid482	482	trap1	08/09/2021	01/09/2021	08/09/2021	TC	Tala	1	Wolf	pack	t_shape	A	gonnet-dit-revel	23	1_body_length	0	FALSE	NA	FALSE	NA	FALSE	NA
Neophl_trp_20210908_LG_TC_1_vid485	485	trap1	08/09/2021	01/09/2021	08/09/2021	TC	Tala	1	Wolf	pack	t_shape	A	gonnet-dit-revel	23	2_body_length	0	FALSE	NA	FALSE	NA	FALSE	NA
Neophl_trp_20210908_LG_TC_1_vid486	486	trap1	08/09/2021	01/09/2021	08/09/2021	TC	Tala	1	Wolf	pack	t_shape	A	gonnet-dit-revel	23	1_body_length	0	FALSE	NA	FALSE	NA	FALSE	NA
Neophl_trp_20210908_LG_TC_1_vid488	488	trap1	08/09/2021	01/09/2021	08/09/2021	TC	Tala	1	Wolf	pack	t_shape	A	gonnet-dit-revel	23	nothing	0	FALSE	NA	FALSE	NA	FALSE	NA
Neophl_trp_20210908_LG_TC_1_vid490	490	trap1	08/09/2021	01/09/2021	08/09/2021	TC	Tala	1	Wolf	pack	t_shape	A	gonnet-dit-revel	23	1_body_length	0	FALSE	NA	FALSE	NA	FALSE	NA
Neophl_trp_20210908_LG_TC_1_vid492	492	trap1	08/09/2021	01/09/2021	08/09/2021	TC	Tala	1	Wolf	pack	t_shape	A	gonnet-dit-revel	23	1_body_length	0	FALSE	NA	FALSE	NA	FALSE	NA
Neophl_trp_20210908_LG_TC_1_vid495	495	trap1	08/09/2021	01/09/2021	08/09/2021	TC	Tala	1	Wolf	pack	t_shape	A	gonnet-dit-revel	23	1_body_length	0	FALSE	NA	FALSE	NA	FALSE	NA
Neophl_trp_20210908_LG_TC_1_vid500	500	trap1	08/09/2021	01/09/2021	08/09/2021	TC	Tala	1	Wolf	pack	t_shape	A	gonnet-dit-revel	23	1_body_length	0	FALSE	NA	FALSE	NA	FALSE	NA
Neophl_trp_20210904_LG_LP_1_vid1	1	trap3	04/09/2021	04/09/2021	11/09/2021	LP	Layla	1	Dog	pack	rocket	D	gonnet-dit-revel	10a_back	touch	3	TRUE	0	TRUE	0	TRUE	0	Both snif
Neophl_trp_20210904_LG_LP_1_vid2	2	trap3	04/09/2021	04/09/2021	11/09/2021	LP	Layla	1	Dog	pack	rocket	D	gonnet-dit-revel	10a_back	nothing	0	FALSE	NA	FALSE	NA	FALSE	NA	Panya snif
Neophl_trp_20210904_LG_LP_1_vid3	3	trap3	04/09/2021	04/09/2021	11/09/2021	LP	Layla	1	Dog	pack	rocket	D	gonnet-dit-revel	10a_back	nothing	0	FALSE	NA	FALSE	NA	FALSE	NA
Neophl_trp_20210904_LG_LP_1_vid4	4	trap3	04/09/2021	04/09/2021	11/09/2021	LP	Layla	1	Dog	pack	rocket	D	gonnet-dit-revel	10a_back	touch	3	FALSE	NA	FALSE	NA	FALSE	NA	Layla snif
Neophl_trp_20210904_LG_LP_1_vid5	5	trap3	04/09/2021	04/09/2021	11/09/2021	LP	Layla	1	Dog	pack	rocket	D	gonnet-dit-revel	10a_back	2_body_length	0	FALSE	NA	FALSE	NA	FALSE	NA
Neophl_trp_20210904_LG_LP_1_vid6	6	trap3	04/09/2021	04/09/2021	11/09/2021	LP	Layla	1	Dog	pack	rocket	D	gonnet-dit-revel	10a_back	nothing	0	FALSE	NA	FALSE	NA	FALSE	NA
Neophl_trp_20210904_LG_LP_1_vid7	7	trap3	04/09/2021	04/09/2021	11/09/2021	LP	Layla	1	Dog	pack	rocket	D	gonnet-dit-revel	10a_back	nothing	0	FALSE	NA	FALSE	NA	FALSE	NA	Panya watching her object
Neophl_trp_20210904_LG_LP_1_vid8	8	trap3	04/09/2021	04/09/2021	11/09/2021	LP	Layla	1	Dog	pack	rocket	D	gonnet-dit-revel	10a_back	nothing	0	FALSE	NA	FALSE	NA	FALSE	NA	Panya watching her object
Neophl_trp_20210904_LG_LP_1_vid9	9	trap3	04/09/2021	04/09/2021	11/09/2021	LP	Layla	1	Dog	pack	rocket	D	gonnet-dit-revel	10a_back	nothing	0	FALSE	NA	FALSE	NA	FALSE	NA
Neophl_trp_20210904_LG_LP_1_vid10	10	trap3	04/09/2021	04/09/2021	11/09/2021	LP	Layla	1	Dog	pack	rocket	D	gonnet-dit-revel	10a_back	nothing	0	FALSE	NA	FALSE	NA	FALSE	NA	Panya watching her object
Neophl_trp_20210904_LG_LP_1_vid11	11	trap3	04/09/2021	04/09/2021	11/09/2021	LP	Layla	1	Dog	pack	rocket	D	gonnet-dit-revel	10a_back	nothing	0	FALSE	NA	FALSE	NA	FALSE	NA	Panya watching her object
Neophl_trp_20210904_LG_LP_1_vid12	12	trap3	04/09/2021	04/09/2021	11/09/2021	LP	Layla	1	Dog	pack	rocket	D	gonnet-dit-revel	10a_back	nothing	0	FALSE	NA	FALSE	NA	FALSE	NA	Panya watching her object
Neophl_trp_20210904_LG_LP_1_vid13	13	trap3	04/09/2021	04/09/2021	11/09/2021	LP	Layla	1	Dog	pack	rocket	D	gonnet-dit-revel	10a_back	nothing	0	FALSE	NA	FALSE	NA	FALSE	NA
Neophl_trp_20210904_LG_LP_1_vid14	14	trap3	04/09/2021	04/09/2021	11/09/2021	LP	Layla	1	Dog	pack	rocket	D	gonnet-dit-revel	10a_back	nothing	0	FALSE	NA	FALSE	NA	FALSE	NA	Panya watching her object
Neophl_trp_20210904_LG_LP_1_vid15	15	trap3	04/09/2021	04/09/2021	11/09/2021	LP	Layla	1	Dog	pack	rocket	D	gonnet-dit-revel	10a_back	nothing	0	FALSE	NA	FALSE	NA	FALSE	NA	Panya watching her object
Neophl_trp_20210904_LG_LP_1_vid16	16	trap3	04/09/2021	04/09/2021	11/09/2021	LP	Layla	1	Dog	pack	rocket	D	gonnet-dit-revel	10a_back	nothing	0	FALSE	NA	FALSE	NA	FALSE	NA
Neophl_trp_20210904_LG_LP_1_vid17	17	trap3	04/09/2021	04/09/2021	11/09/2021	LP	Layla	1	Dog	pack	rocket	D	gonnet-dit-revel	10a_back	nothing	0	FALSE	NA	FALSE	NA	FALSE	NA
Neophl_trp_20210904_LG_LP_1_vid19	19	trap3	04/09/2021	04/09/2021	11/09/2021	LP	Layla	1	Dog	pack	rocket	D	gonnet-dit-revel	10a_back	1_body_length	0	FALSE	NA	FALSE	NA	FALSE	NA
Neophl_trp_20210904_LG_LP_1_vid20	20	trap3	04/09/2021	04/09/2021	11/09/2021	LP	Layla	1	Dog	pack	rocket	D	gonnet-dit-revel	10a_back	nothing	0	FALSE	NA	FALSE	NA	FALSE	NA	Panya watching her object
Neophl_trp_20210904_LG_LP_1_vid21	21	trap3	04/09/2021	04/09/2021	11/09/2021	LP	Layla	1	Dog	pack	rocket	D	gonnet-dit-revel	10a_back	nothing	0	FALSE	NA	FALSE	NA	FALSE	NA
Neophl_trp_20210904_LG_LP_1_vid22	22	trap3	04/09/2021	04/09/2021	11/09/2021	LP	Layla	1	Dog	pack	rocket	D	gonnet-dit-revel	10a_back	nothing	0	FALSE	NA	FALSE	NA	FALSE	NA
Neophl_trp_20210904_LG_LP_1_vid23	23	trap3	04/09/2021	04/09/2021	11/09/2021	LP	Layla	1	Dog	pack	rocket	D	gonnet-dit-revel	10a_back	nothing	0	FALSE	NA	FALSE	NA	FALSE	NA
Neophl_trp_20210904_LG_LP_1_vid24	24	trap3	04/09/2021	04/09/2021	11/09/2021	LP	Layla	1	Dog	pack	rocket	D	gonnet-dit-revel	10a_back	nothing	0	FALSE	NA	FALSE	NA	FALSE	NA
Neophl_trp_20210904_LG_LP_1_vid25	25	trap3	04/09/2021	04/09/2021	11/09/2021	LP	Layla	1	Dog	pack	rocket	D	gonnet-dit-revel	10a_back	nothing	0	FALSE	NA	FALSE	NA	FALSE	NA
Neophl_trp_20210904_LG_LP_1_vid26	26	trap3	04/09/2021	04/09/2021	11/09/2021	LP	Layla	1	Dog	pack	rocket	D	gonnet-dit-revel	10a_back	nothing	0	FALSE	NA	FALSE	NA	FALSE	NA	Panya slept the all night next to her object
Neophl_trp_20210904_LG_LP_1_vid27	27	trap3	04/09/2021	04/09/2021	11/09/2021	LP	Layla	1	Dog	pack	rocket	D	gonnet-dit-revel	10a_back	nothing	0	FALSE	NA	FALSE	NA	FALSE	NA	Panya slept the all night next to her object
Neophl_trp_20210904_LG_LP_1_vid28	28	trap3	04/09/2021	04/09/2021	11/09/2021	LP	Layla	1	Dog	pack	rocket	D	gonnet-dit-revel	10a_back	nothing	0	FALSE	NA	FALSE	NA	FALSE	NA	Panya slept the all night next to her object
Neophl_trp_20210904_LG_LP_1_vid29	29	trap3	04/09/2021	04/09/2021	11/09/2021	LP	Layla	1	Dog	pack	rocket	D	gonnet-dit-revel	10a_back	nothing	0	FALSE	NA	FALSE	NA	FALSE	NA	Panya slept the all night next to her object
Neophl_trp_20210904_LG_LP_1_vid30	30	trap3	04/09/2021	04/09/2021	11/09/2021	LP	Layla	1	Dog	pack	rocket	D	gonnet-dit-revel	10a_back	nothing	0	FALSE	NA	FALSE	NA	FALSE	NA	Panya slept the all night next to her object
Neophl_trp_20210904_LG_LP_1_vid31	31	trap3	04/09/2021	04/09/2021	11/09/2021	LP	Layla	1	Dog	pack	rocket	D	gonnet-dit-revel	10a_back	nothing	0	FALSE	NA	FALSE	NA	FALSE	NA	Panya slept the all night next to her object
Neophl_trp_20210904_LG_LP_1_vid32	32	trap3	04/09/2021	04/09/2021	11/09/2021	LP	Layla	1	Dog	pack	rocket	D	gonnet-dit-revel	10a_back	nothing	0	FALSE	NA	FALSE	NA	FALSE	NA	Panya slept the all night next to her object
Neophl_trp_20210904_LG_LP_1_vid33	33	trap3	04/09/2021	04/09/2021	11/09/2021	LP	Layla	1	Dog	pack	rocket	D	gonnet-dit-revel	10a_back	nothing	0	FALSE	NA	FALSE	NA	FALSE	NA	Panya slept the all night next to her object
Neophl_trp_20210904_LG_LP_1_vid34	34	trap3	04/09/2021	04/09/2021	11/09/2021	LP	Layla	1	Dog	pack	rocket	D	gonnet-dit-revel	10a_back	nothing	0	FALSE	NA	FALSE	NA	FALSE	NA	Panya slept the all night next to her object
Neophl_trp_20210904_LG_LP_1_vid35	35	trap3	04/09/2021	04/09/2021	11/09/2021	LP	Layla	1	Dog	pack	rocket	D	gonnet-dit-revel	10a_back	nothing	0	FALSE	NA	FALSE	NA	FALSE	NA	Panya slept the all night next to her object
Neophl_trp_20210904_LG_LP_1_vid36	36	trap3	04/09/2021	04/09/2021	11/09/2021	LP	Layla	1	Dog	pack	rocket	D	gonnet-dit-revel	10a_back	nothing	0	FALSE	NA	FALSE	NA	FALSE	NA	Panya slept the all night next to her object
Neophl_trp_20210904_LG_LP_1_vid37	37	trap3	04/09/2021	04/09/2021	11/09/2021	LP	Layla	1	Dog	pack	rocket	D	gonnet-dit-revel	10a_back	nothing	0	FALSE	NA	FALSE	NA	FALSE	NA	Panya slept the all night next to her object
Neophl_trp_20210904_LG_LP_1_vid38	38	trap3	04/09/2021	04/09/2021	11/09/2021	LP	Layla	1	Dog	pack	rocket	D	gonnet-dit-revel	10a_back	nothing	0	FALSE	NA	FALSE	NA	FALSE	NA	Panya slept the all night next to her object
Neophl_trp_20210904_LG_LP_1_vid39	39	trap3	04/09/2021	04/09/2021	11/09/2021	LP	Layla	1	Dog	pack	rocket	D	gonnet-dit-revel	10a_back	nothing	0	FALSE	NA	FALSE	NA	FALSE	NA	Panya slept the all night next to her object
Neophl_trp_20210904_LG_LP_1_vid40	40	trap3	04/09/2021	04/09/2021	11/09/2021	LP	Layla	1	Dog	pack	rocket	D	gonnet-dit-revel	10a_back	nothing	0	FALSE	NA	FALSE	NA	FALSE	NA	Panya slept the all night next to her object
Neophl_trp_20210904_LG_LP_1_vid41	41	trap3	04/09/2021	04/09/2021	11/09/2021	LP	Layla	1	Dog	pack	rocket	D	gonnet-dit-revel	10a_back	nothing	0	FALSE	NA	FALSE	NA	FALSE	NA	Panya slept the all night next to her object
Neophl_trp_20210904_LG_LP_1_vid42	42	trap3	04/09/2021	04/09/2021	11/09/2021	LP	Layla	1	Dog	pack	rocket	D	gonnet-dit-revel	10a_back	nothing	0	FALSE	NA	FALSE	NA	FALSE	NA	Panya slept the all night next to her object
Neophl_trp_20210904_LG_LP_1_vid43	43	trap3	04/09/2021	04/09/2021	11/09/2021	LP	Layla	1	Dog	pack	rocket	D	gonnet-dit-revel	10a_back	nothing	0	FALSE	NA	FALSE	NA	FALSE	NA	Panya slept the all night next to her object
Neophl_trp_20210904_LG_LP_1_vid44	44	trap3	04/09/2021	04/09/2021	11/09/2021	LP	Layla	1	Dog	pack	rocket	D	gonnet-dit-revel	10a_back	nothing	0	FALSE	NA	FALSE	NA	FALSE	NA	Panya slept the all night next to her object
Neophl_trp_20210904_LG_LP_1_vid45	45	trap3	04/09/2021	04/09/2021	11/09/2021	LP	Layla	1	Dog	pack	rocket	D	gonnet-dit-revel	10a_back	nothing	0	FALSE	NA	FALSE	NA	FALSE	NA	Panya slept the all night next to her object
Neophl_trp_20210904_LG_LP_1_vid46	46	trap3	04/09/2021	04/09/2021	11/09/2021	LP	Layla	1	Dog	pack	rocket	D	gonnet-dit-revel	10a_back	nothing	0	FALSE	NA	FALSE	NA	FALSE	NA	Panya slept the all night next to her object
Neophl_trp_20210904_LG_LP_1_vid47	47	trap3	04/09/2021	04/09/2021	11/09/2021	LP	Layla	1	Dog	pack	rocket	D	gonnet-dit-revel	10a_back	nothing	0	FALSE	NA	FALSE	NA	FALSE	NA	Panya slept the all night next to her object
Neophl_trp_20210904_LG_LP_1_vid48	48	trap3	04/09/2021	04/09/2021	11/09/2021	LP	Layla	1	Dog	pack	rocket	D	gonnet-dit-revel	10a_back	nothing	0	FALSE	NA	FALSE	NA	FALSE	NA	Panya slept the all night next to her object
Neophl_trp_20210904_LG_LP_1_vid49	49	trap3	04/09/2021	04/09/2021	11/09/2021	LP	Layla	1	Dog	pack	rocket	D	gonnet-dit-revel	10a_back	nothing	0	FALSE	NA	FALSE	NA	FALSE	NA	Panya slept the all night next to her object
Neophl_trp_20210904_LG_LP_1_vid50	50	trap3	04/09/2021	04/09/2021	11/09/2021	LP	Layla	1	Dog	pack	rocket	D	gonnet-dit-revel	10a_back	nothing	0	FALSE	NA	FALSE	NA	FALSE	NA	Panya slept the all night next to her object
Neophl_trp_20210904_LG_LP_1_vid51	51	trap3	04/09/2021	04/09/2021	11/09/2021	LP	Layla	1	Dog	pack	rocket	D	gonnet-dit-revel	10a_back	nothing	0	FALSE	NA	FALSE	NA	FALSE	NA	Panya slept the all night next to her object
Neophl_trp_20210904_LG_LP_1_vid52	52	trap3	04/09/2021	04/09/2021	11/09/2021	LP	Layla	1	Dog	pack	rocket	D	gonnet-dit-revel	10a_back	nothing	0	FALSE	NA	FALSE	NA	FALSE	NA	Panya slept the all night next to her object
Neophl_trp_20210904_LG_LP_1_vid53	53	trap3	04/09/2021	04/09/2021	11/09/2021	LP	Layla	1	Dog	pack	rocket	D	gonnet-dit-revel	10a_back	nothing	0	FALSE	NA	FALSE	NA	FALSE	NA	Panya slept the all night next to her object
Neophl_trp_20210904_LG_LP_1_vid54	54	trap3	04/09/2021	04/09/2021	11/09/2021	LP	Layla	1	Dog	pack	rocket	D	gonnet-dit-revel	10a_back	nothing	0	FALSE	NA	FALSE	NA	FALSE	NA	Panya slept the all night next to her object
Neophl_trp_20210904_LG_LP_1_vid55	55	trap3	04/09/2021	04/09/2021	11/09/2021	LP	Layla	1	Dog	pack	rocket	D	gonnet-dit-revel	10a_back	nothing	0	FALSE	NA	FALSE	NA	FALSE	NA	Panya slept the all night next to her object
Neophl_trp_20210904_LG_LP_1_vid56	56	trap3	04/09/2021	04/09/2021	11/09/2021	LP	Layla	1	Dog	pack	rocket	D	gonnet-dit-revel	10a_back	nothing	0	FALSE	NA	FALSE	NA	FALSE	NA	Panya slept the all night next to her object
Neophl_trp_20210905_LG_LP_1_vid57	57	trap3	05/09/2021	04/09/2021	11/09/2021	LP	Layla	1	Dog	pack	rocket	D	gonnet-dit-revel	10a_back	nothing	0	FALSE	NA	FALSE	NA	FALSE	NA	Panya snif
Neophl_trp_20210905_LG_LP_1_vid58	58	trap3	05/09/2021	04/09/2021	11/09/2021	LP	Layla	1	Dog	pack	rocket	D	gonnet-dit-revel	10a_back	nothing	0	FALSE	NA	FALSE	NA	FALSE	NA	Layla snif
Neophl_trp_20210905_LG_LP_1_vid59	59	trap3	05/09/2021	04/09/2021	11/09/2021	LP	Layla	1	Dog	pack	rocket	D	gonnet-dit-revel	10a_back	touch	2	FALSE	NA	FALSE	NA	FALSE	NA
Neophl_trp_20210905_LG_LP_1_vid61	61	trap3	05/09/2021	04/09/2021	11/09/2021	LP	Layla	1	Dog	pack	rocket	D	gonnet-dit-revel	10a_back	nothing	0	FALSE	NA	FALSE	NA	FALSE	NA
Neophl_trp_20210905_LG_LP_1_vid62	62	trap3	05/09/2021	04/09/2021	11/09/2021	LP	Layla	1	Dog	pack	rocket	D	gonnet-dit-revel	10a_back	touch	6	FALSE	NA	FALSE	NA	FALSE	NA	Layla snif
Neophl_trp_20210905_LG_LP_1_vid64	64	trap3	05/09/2021	04/09/2021	11/09/2021	LP	Layla	1	Dog	pack	rocket	D	gonnet-dit-revel	10a_back	nothing	0	FALSE	NA	FALSE	NA	FALSE	NA
Neophl_trp_20210905_LG_LP_1_vid65	65	trap3	05/09/2021	04/09/2021	11/09/2021	LP	Layla	1	Dog	pack	rocket	D	gonnet-dit-revel	10a_back	2_body_length	0	FALSE	NA	FALSE	NA	FALSE	NA
Neophl_trp_20210905_LG_LP_1_vid67	67	trap3	05/09/2021	04/09/2021	11/09/2021	LP	Layla	1	Dog	pack	rocket	D	gonnet-dit-revel	10a_back	nothing	0	FALSE	NA	FALSE	NA	FALSE	NA
Neophl_trp_20210905_LG_LP_1_vid68	68	trap3	05/09/2021	04/09/2021	11/09/2021	LP	Layla	1	Dog	pack	rocket	D	gonnet-dit-revel	10a_back	2_body_length	0	FALSE	NA	FALSE	NA	FALSE	NA
Neophl_trp_20210905_LG_LP_1_vid69	69	trap3	05/09/2021	04/09/2021	11/09/2021	LP	Layla	1	Dog	pack	rocket	D	gonnet-dit-revel	10a_back	1_body_length	0	FALSE	NA	FALSE	NA	FALSE	NA
Neophl_trp_20210905_LG_LP_1_vid70	70	trap3	05/09/2021	04/09/2021	11/09/2021	LP	Layla	1	Dog	pack	rocket	D	gonnet-dit-revel	10a_back	1_body_length	0	FALSE	NA	FALSE	NA	FALSE	NA
Neophl_trp_20210905_LG_LP_1_vid71	71	trap3	05/09/2021	04/09/2021	11/09/2021	LP	Layla	1	Dog	pack	rocket	D	gonnet-dit-revel	10a_back	1_body_length	0	FALSE	NA	FALSE	NA	FALSE	NA
Neophl_trp_20210905_LG_LP_1_vid73	73	trap3	05/09/2021	04/09/2021	11/09/2021	LP	Layla	1	Dog	pack	rocket	D	gonnet-dit-revel	10a_back	nothing	0	FALSE	NA	FALSE	NA	FALSE	NA
Neophl_trp_20210905_LG_LP_1_vid74	74	trap3	05/09/2021	04/09/2021	11/09/2021	LP	Layla	1	Dog	pack	rocket	D	gonnet-dit-revel	10a_back	2_body_length	0	FALSE	NA	FALSE	NA	FALSE	NA
Neophl_trp_20210905_LG_LP_1_vid75	75	trap3	05/09/2021	04/09/2021	11/09/2021	LP	Layla	1	Dog	pack	rocket	D	gonnet-dit-revel	10a_back	2_body_length	0	FALSE	NA	FALSE	NA	FALSE	NA
Neophl_trp_20210905_LG_LP_1_vid76	76	trap3	05/09/2021	04/09/2021	11/09/2021	LP	Layla	1	Dog	pack	rocket	D	gonnet-dit-revel	10a_back	1_body_length	0	FALSE	NA	FALSE	NA	FALSE	NA
Neophl_trp_20210905_LG_LP_1_vid77	77	trap3	05/09/2021	04/09/2021	11/09/2021	LP	Layla	1	Dog	pack	rocket	D	gonnet-dit-revel	10a_back	2_body_length	0	FALSE	NA	FALSE	NA	FALSE	NA
Neophl_trp_20210905_LG_LP_1_vid78	78	trap3	05/09/2021	04/09/2021	11/09/2021	LP	Layla	1	Dog	pack	rocket	D	gonnet-dit-revel	10a_back	2_body_length	0	FALSE	NA	FALSE	NA	FALSE	NA
Neophl_trp_20210905_LG_LP_1_vid79	79	trap3	05/09/2021	04/09/2021	11/09/2021	LP	Layla	1	Dog	pack	rocket	D	gonnet-dit-revel	10a_back	2_body_length	0	FALSE	NA	FALSE	NA	FALSE	NA	Layla sleep
Neophl_trp_20210905_LG_LP_1_vid80	80	trap3	05/09/2021	04/09/2021	11/09/2021	LP	Layla	1	Dog	pack	rocket	D	gonnet-dit-revel	10a_back	2_body_length	0	FALSE	NA	FALSE	NA	FALSE	NA	Layla sleep
Neophl_trp_20210905_LG_LP_1_vid81	81	trap3	05/09/2021	04/09/2021	11/09/2021	LP	Layla	1	Dog	pack	rocket	D	gonnet-dit-revel	10a_back	2_body_length	0	FALSE	NA	FALSE	NA	FALSE	NA
Neophl_trp_20210905_LG_LP_1_vid82	82	trap3	05/09/2021	04/09/2021	11/09/2021	LP	Layla	1	Dog	pack	rocket	D	gonnet-dit-revel	10a_back	2_body_length	0	FALSE	NA	FALSE	NA	FALSE	NA
Neophl_trp_20210905_LG_LP_1_vid83	83	trap3	05/09/2021	04/09/2021	11/09/2021	LP	Layla	1	Dog	pack	rocket	D	gonnet-dit-revel	10a_back	nothing	0	FALSE	NA	FALSE	NA	FALSE	NA
Neophl_trp_20210905_LG_LP_1_vid84	84	trap3	05/09/2021	04/09/2021	11/09/2021	LP	Layla	1	Dog	pack	rocket	D	gonnet-dit-revel	10a_back	nothing	0	FALSE	NA	FALSE	NA	FALSE	NA
Neophl_trp_20210905_LG_LP_1_vid86	86	trap3	05/09/2021	04/09/2021	11/09/2021	LP	Layla	1	Dog	pack	rocket	D	gonnet-dit-revel	10a_back	nothing	0	FALSE	NA	FALSE	NA	FALSE	NA
Neophl_trp_20210905_LG_LP_1_vid87	87	trap3	05/09/2021	04/09/2021	11/09/2021	LP	Layla	1	Dog	pack	rocket	D	gonnet-dit-revel	10a_back	2_body_length	0	FALSE	NA	FALSE	NA	FALSE	NA
Neophl_trp_20210905_LG_LP_1_vid88	88	trap3	05/09/2021	04/09/2021	11/09/2021	LP	Layla	1	Dog	pack	rocket	D	gonnet-dit-revel	10a_back	2_body_length	0	FALSE	NA	FALSE	NA	FALSE	NA
Neophl_trp_20210905_LG_LP_1_vid89	89	trap3	05/09/2021	04/09/2021	11/09/2021	LP	Layla	1	Dog	pack	rocket	D	gonnet-dit-revel	10a_back	2_body_length	0	FALSE	NA	FALSE	NA	FALSE	NA
Neophl_trp_20210905_LG_LP_1_vid90	90	trap3	05/09/2021	04/09/2021	11/09/2021	LP	Layla	1	Dog	pack	rocket	D	gonnet-dit-revel	10a_back	2_body_length	0	FALSE	NA	FALSE	NA	FALSE	NA
Neophl_trp_20210905_LG_LP_1_vid91	91	trap3	05/09/2021	04/09/2021	11/09/2021	LP	Layla	1	Dog	pack	rocket	D	gonnet-dit-revel	10a_back	2_body_length	0	FALSE	NA	FALSE	NA	FALSE	NA
Neophl_trp_20210905_LG_LP_1_vid93	93	trap3	05/09/2021	04/09/2021	11/09/2021	LP	Layla	1	Dog	pack	rocket	D	gonnet-dit-revel	10a_back	1_body_length	0	FALSE	NA	FALSE	NA	FALSE	NA
Neophl_trp_20210905_LG_LP_1_vid94	94	trap3	05/09/2021	04/09/2021	11/09/2021	LP	Layla	1	Dog	pack	rocket	D	gonnet-dit-revel	10a_back	1_body_length	0	FALSE	NA	FALSE	NA	FALSE	NA
Neophl_trp_20210905_LG_LP_1_vid95	95	trap3	05/09/2021	04/09/2021	11/09/2021	LP	Layla	1	Dog	pack	rocket	D	gonnet-dit-revel	10a_back	2_body_length	0	FALSE	NA	FALSE	NA	FALSE	NA
Neophl_trp_20210905_LG_LP_1_vid96	96	trap3	05/09/2021	04/09/2021	11/09/2021	LP	Layla	1	Dog	pack	rocket	D	gonnet-dit-revel	10a_back	1_body_length	0	FALSE	NA	FALSE	NA	FALSE	NA
Neophl_trp_20210905_LG_LP_1_vid97	97	trap3	05/09/2021	04/09/2021	11/09/2021	LP	Layla	1	Dog	pack	rocket	D	gonnet-dit-revel	10a_back	2_body_length	0	FALSE	NA	FALSE	NA	FALSE	NA
Neophl_trp_20210905_LG_LP_1_vid98	98	trap3	05/09/2021	04/09/2021	11/09/2021	LP	Layla	1	Dog	pack	rocket	D	gonnet-dit-revel	10a_back	nothing	0	FALSE	NA	FALSE	NA	FALSE	NA	Panya sleep
Neophl_trp_20210905_LG_LP_1_vid99	99	trap3	05/09/2021	04/09/2021	11/09/2021	LP	Layla	1	Dog	pack	rocket	D	gonnet-dit-revel	10a_back	nothing	0	FALSE	NA	FALSE	NA	FALSE	NA
Neophl_trp_20210905_LG_LP_1_vid100	100	trap3	05/09/2021	04/09/2021	11/09/2021	LP	Layla	1	Dog	pack	rocket	D	gonnet-dit-revel	10a_back	nothing	0	FALSE	NA	FALSE	NA	FALSE	NA
Neophl_trp_20210905_LG_LP_1_vid101	101	trap3	05/09/2021	04/09/2021	11/09/2021	LP	Layla	1	Dog	pack	rocket	D	gonnet-dit-revel	10a_back	nothing	0	FALSE	NA	FALSE	NA	FALSE	NA	Panya sleep
Neophl_trp_20210905_LG_LP_1_vid102	102	trap3	05/09/2021	04/09/2021	11/09/2021	LP	Layla	1	Dog	pack	rocket	D	gonnet-dit-revel	10a_back	nothing	0	FALSE	NA	FALSE	NA	FALSE	NA
Neophl_trp_20210905_LG_LP_1_vid103	103	trap3	05/09/2021	04/09/2021	11/09/2021	LP	Layla	1	Dog	pack	rocket	D	gonnet-dit-revel	10a_back	nothing	0	FALSE	NA	FALSE	NA	FALSE	NA
Neophl_trp_20210905_LG_LP_1_vid104	104	trap3	05/09/2021	04/09/2021	11/09/2021	LP	Layla	1	Dog	pack	rocket	D	gonnet-dit-revel	10a_back	nothing	0	FALSE	NA	FALSE	NA	FALSE	NA	Panya snif
Neophl_trp_20210905_LG_LP_1_vid105	105	trap3	05/09/2021	04/09/2021	11/09/2021	LP	Layla	1	Dog	pack	rocket	D	gonnet-dit-revel	10a_back	nothing	0	FALSE	NA	FALSE	NA	FALSE	NA
Neophl_trp_20210905_LG_LP_1_vid106	106	trap3	05/09/2021	04/09/2021	11/09/2021	LP	Layla	1	Dog	pack	rocket	D	gonnet-dit-revel	10a_back	nothing	0	FALSE	NA	FALSE	NA	FALSE	NA
Neophl_trp_20210905_LG_LP_1_vid107	107	trap3	05/09/2021	04/09/2021	11/09/2021	LP	Layla	1	Dog	pack	rocket	D	gonnet-dit-revel	10a_back	2_body_length	0	FALSE	NA	FALSE	NA	FALSE	NA
Neophl_trp_20210905_LG_LP_1_vid108	108	trap3	05/09/2021	04/09/2021	11/09/2021	LP	Layla	1	Dog	pack	rocket	D	gonnet-dit-revel	10a_back	2_body_length	0	FALSE	NA	FALSE	NA	FALSE	NA
Neophl_trp_20210906_LG_LP_1_vid109	109	trap3	06/09/2021	04/09/2021	11/09/2021	LP	Layla	1	Dog	pack	rocket	D	gonnet-dit-revel	10a_back	2_body_length	0	FALSE	NA	FALSE	NA	FALSE	NA
Neophl_trp_20210906_LG_LP_1_vid110	110	trap3	06/09/2021	04/09/2021	11/09/2021	LP	Layla	1	Dog	pack	rocket	D	gonnet-dit-revel	10a_back	1_body_length	0	FALSE	NA	FALSE	NA	FALSE	NA
Neophl_trp_20210906_LG_LP_1_vid111	111	trap3	06/09/2021	04/09/2021	11/09/2021	LP	Layla	1	Dog	pack	rocket	D	gonnet-dit-revel	10a_back	nothing	0	FALSE	NA	FALSE	NA	FALSE	NA	Panya snif
Neophl_trp_20210906_LG_LP_1_vid112	112	trap3	06/09/2021	04/09/2021	11/09/2021	LP	Layla	1	Dog	pack	rocket	D	gonnet-dit-revel	10a_back	2_body_length	0	FALSE	NA	FALSE	NA	FALSE	NA
Neophl_trp_20210906_LG_LP_1_vid113	113	trap3	06/09/2021	04/09/2021	11/09/2021	LP	Layla	1	Dog	pack	rocket	D	gonnet-dit-revel	10a_back	touch	8	FALSE	NA	FALSE	NA	FALSE	NA	Layla snif
Neophl_trp_20210906_LG_LP_1_vid114	114	trap3	06/09/2021	04/09/2021	11/09/2021	LP	Layla	1	Dog	pack	rocket	D	gonnet-dit-revel	10a_back	2_body_length	0	FALSE	NA	FALSE	NA	FALSE	NA
Neophl_trp_20210906_LG_LP_1_vid117	117	trap3	06/09/2021	04/09/2021	11/09/2021	LP	Layla	1	Dog	pack	rocket	D	gonnet-dit-revel	10a_back	nothing	0	FALSE	NA	FALSE	NA	FALSE	NA
Neophl_trp_20210906_LG_LP_1_vid118	118	trap3	06/09/2021	04/09/2021	11/09/2021	LP	Layla	1	Dog	pack	rocket	D	gonnet-dit-revel	10a_back	1_body_length	0	FALSE	NA	FALSE	NA	FALSE	NA
Neophl_trp_20210906_LG_LP_1_vid119	119	trap3	06/09/2021	04/09/2021	11/09/2021	LP	Layla	1	Dog	pack	rocket	D	gonnet-dit-revel	10a_back	nothing	0	FALSE	NA	FALSE	NA	FALSE	NA
Neophl_trp_20210906_LG_LP_1_vid120	120	trap3	06/09/2021	04/09/2021	11/09/2021	LP	Layla	1	Dog	pack	rocket	D	gonnet-dit-revel	10a_back	1_body_length	0	FALSE	NA	FALSE	NA	FALSE	NA
Neophl_trp_20210906_LG_LP_1_vid122	122	trap3	06/09/2021	04/09/2021	11/09/2021	LP	Layla	1	Dog	pack	rocket	D	gonnet-dit-revel	10a_back	nothing	0	FALSE	NA	FALSE	NA	FALSE	NA
Neophl_trp_20210906_LG_LP_1_vid124	124	trap3	06/09/2021	04/09/2021	11/09/2021	LP	Layla	1	Dog	pack	rocket	D	gonnet-dit-revel	10a_back	nothing	0	FALSE	NA	FALSE	NA	FALSE	NA
Neophl_trp_20210906_LG_LP_1_vid125	125	trap3	06/09/2021	04/09/2021	11/09/2021	LP	Layla	1	Dog	pack	rocket	D	gonnet-dit-revel	10a_back	1_body_length	0	FALSE	NA	FALSE	NA	FALSE	NA
Neophl_trp_20210906_LG_LP_1_vid126	126	trap3	06/09/2021	04/09/2021	11/09/2021	LP	Layla	1	Dog	pack	rocket	D	gonnet-dit-revel	10a_back	2_body_length	0	FALSE	NA	FALSE	NA	FALSE	NA
Neophl_trp_20210906_LG_LP_1_vid127	127	trap3	06/09/2021	04/09/2021	11/09/2021	LP	Layla	1	Dog	pack	rocket	D	gonnet-dit-revel	10a_back	1_body_length	0	FALSE	NA	FALSE	NA	FALSE	NA
Neophl_trp_20210906_LG_LP_1_vid128	128	trap3	06/09/2021	04/09/2021	11/09/2021	LP	Layla	1	Dog	pack	rocket	D	gonnet-dit-revel	10a_back	2_body_length	0	FALSE	NA	FALSE	NA	FALSE	NA
Neophl_trp_20210906_LG_LP_1_vid129	129	trap3	06/09/2021	04/09/2021	11/09/2021	LP	Layla	1	Dog	pack	rocket	D	gonnet-dit-revel	10a_back	nothing	0	FALSE	NA	FALSE	NA	FALSE	NA
Neophl_trp_20210906_LG_LP_1_vid130	130	trap3	06/09/2021	04/09/2021	11/09/2021	LP	Layla	1	Dog	pack	rocket	D	gonnet-dit-revel	10a_back	nothing	0	FALSE	NA	FALSE	NA	FALSE	NA
Neophl_trp_20210906_LG_LP_1_vid132	132	trap3	06/09/2021	04/09/2021	11/09/2021	LP	Layla	1	Dog	pack	rocket	D	gonnet-dit-revel	10a_back	2_body_length	0	FALSE	NA	FALSE	NA	FALSE	NA
Neophl_trp_20210906_LG_LP_1_vid133	133	trap3	06/09/2021	04/09/2021	11/09/2021	LP	Layla	1	Dog	pack	rocket	D	gonnet-dit-revel	10a_back	nothing	0	FALSE	NA	FALSE	NA	FALSE	NA
Neophl_trp_20210906_LG_LP_1_vid134	134	trap3	06/09/2021	04/09/2021	11/09/2021	LP	Layla	1	Dog	pack	rocket	D	gonnet-dit-revel	10a_back	1_body_length	0	FALSE	NA	FALSE	NA	FALSE	NA
Neophl_trp_20210906_LG_LP_1_vid136	136	trap3	06/09/2021	04/09/2021	11/09/2021	LP	Layla	1	Dog	pack	rocket	D	gonnet-dit-revel	10a_back	nothing	0	FALSE	NA	FALSE	NA	FALSE	NA
Neophl_trp_20210906_LG_LP_1_vid138	138	trap3	06/09/2021	04/09/2021	11/09/2021	LP	Layla	1	Dog	pack	rocket	D	gonnet-dit-revel	10a_back	nothing	0	FALSE	NA	FALSE	NA	FALSE	NA
Neophl_trp_20210906_LG_LP_1_vid139	139	trap3	06/09/2021	04/09/2021	11/09/2021	LP	Layla	1	Dog	pack	rocket	D	gonnet-dit-revel	10a_back	nothing	0	FALSE	NA	FALSE	NA	FALSE	NA
Neophl_trp_20210906_LG_LP_1_vid140	140	trap3	06/09/2021	04/09/2021	11/09/2021	LP	Layla	1	Dog	pack	rocket	D	gonnet-dit-revel	10a_back	2_body_length	0	FALSE	NA	FALSE	NA	FALSE	NA
Neophl_trp_20210906_LG_LP_1_vid142	142	trap3	06/09/2021	04/09/2021	11/09/2021	LP	Layla	1	Dog	pack	rocket	D	gonnet-dit-revel	10a_back	1_body_length	0	FALSE	NA	FALSE	NA	FALSE	NA
Neophl_trp_20210906_LG_LP_1_vid143	143	trap3	06/09/2021	04/09/2021	11/09/2021	LP	Layla	1	Dog	pack	rocket	D	gonnet-dit-revel	10a_back	1_body_length	0	FALSE	NA	FALSE	NA	FALSE	NA
Neophl_trp_20210906_LG_LP_1_vid144	144	trap3	06/09/2021	04/09/2021	11/09/2021	LP	Layla	1	Dog	pack	rocket	D	gonnet-dit-revel	10a_back	1_body_length	0	FALSE	NA	FALSE	NA	FALSE	NA
Neophl_trp_20210906_LG_LP_1_vid145	145	trap3	06/09/2021	04/09/2021	11/09/2021	LP	Layla	1	Dog	pack	rocket	D	gonnet-dit-revel	10a_back	nothing	0	FALSE	NA	FALSE	NA	FALSE	NA
Neophl_trp_20210906_LG_LP_1_vid146	146	trap3	06/09/2021	04/09/2021	11/09/2021	LP	Layla	1	Dog	pack	rocket	D	gonnet-dit-revel	10a_back	nothing	0	FALSE	NA	FALSE	NA	FALSE	NA
Neophl_trp_20210906_LG_LP_1_vid147	147	trap3	06/09/2021	04/09/2021	11/09/2021	LP	Layla	1	Dog	pack	rocket	D	gonnet-dit-revel	10a_back	2_body_length	0	FALSE	NA	FALSE	NA	FALSE	NA
Neophl_trp_20210906_LG_LP_1_vid148	148	trap3	06/09/2021	04/09/2021	11/09/2021	LP	Layla	1	Dog	pack	rocket	D	gonnet-dit-revel	10a_back	touch	2	FALSE	NA	FALSE	NA	FALSE	NA	Layla sniff
Neophl_trp_20210906_LG_LP_1_vid150	150	trap3	06/09/2021	04/09/2021	11/09/2021	LP	Layla	1	Dog	pack	rocket	D	gonnet-dit-revel	10a_back	nothing	0	FALSE	NA	FALSE	NA	FALSE	NA
Neophl_trp_20210906_LG_LP_1_vid151	151	trap3	06/09/2021	04/09/2021	11/09/2021	LP	Layla	1	Dog	pack	rocket	D	gonnet-dit-revel	10a_back	1_body_length	0	FALSE	NA	FALSE	NA	FALSE	NA
Neophl_trp_20210907_LG_LP_1_vid152	152	trap3	07/09/2021	04/09/2021	11/09/2021	LP	Layla	1	Dog	pack	rocket	D	gonnet-dit-revel	10a_back	2_body_length	0	FALSE	NA	FALSE	NA	FALSE	NA
Neophl_trp_20210907_LG_LP_1_vid153	153	trap3	07/09/2021	04/09/2021	11/09/2021	LP	Layla	1	Dog	pack	rocket	D	gonnet-dit-revel	10a_back	2_body_length	0	FALSE	NA	FALSE	NA	FALSE	NA
Neophl_trp_20210907_LG_LP_1_vid154	154	trap3	07/09/2021	04/09/2021	11/09/2021	LP	Layla	1	Dog	pack	rocket	D	gonnet-dit-revel	10a_back	1_body_length	0	FALSE	NA	FALSE	NA	FALSE	NA
Neophl_trp_20210907_LG_LP_1_vid155	155	trap3	07/09/2021	04/09/2021	11/09/2021	LP	Layla	1	Dog	pack	rocket	D	gonnet-dit-revel	10a_back	2_body_length	0	FALSE	NA	FALSE	NA	FALSE	NA
Neophl_trp_20210907_LG_LP_1_vid157	157	trap3	07/09/2021	04/09/2021	11/09/2021	LP	Layla	1	Dog	pack	rocket	D	gonnet-dit-revel	10a_back	1_body_length	0	FALSE	NA	FALSE	NA	FALSE	NA
Neophl_trp_20210907_LG_LP_1_vid158	158	trap3	07/09/2021	04/09/2021	11/09/2021	LP	Layla	1	Dog	pack	rocket	D	gonnet-dit-revel	10a_back	2_body_length	0	FALSE	NA	FALSE	NA	FALSE	NA
Neophl_trp_20210907_LG_LP_1_vid161	161	trap3	07/09/2021	04/09/2021	11/09/2021	LP	Layla	1	Dog	pack	rocket	D	gonnet-dit-revel	10a_back	2_body_length	0	FALSE	NA	FALSE	NA	FALSE	NA
Neophl_trp_20210907_LG_LP_1_vid162	162	trap3	07/09/2021	04/09/2021	11/09/2021	LP	Layla	1	Dog	pack	rocket	D	gonnet-dit-revel	10a_back	2_body_length	0	FALSE	NA	FALSE	NA	FALSE	NA
Neophl_trp_20210907_LG_LP_1_vid163	163	trap3	07/09/2021	04/09/2021	11/09/2021	LP	Layla	1	Dog	pack	rocket	D	gonnet-dit-revel	10a_back	2_body_length	0	FALSE	NA	FALSE	NA	FALSE	NA
Neophl_trp_20210907_LG_LP_1_vid164	164	trap3	07/09/2021	04/09/2021	11/09/2021	LP	Layla	1	Dog	pack	rocket	D	gonnet-dit-revel	10a_back	nothing	0	FALSE	NA	FALSE	NA	FALSE	NA
Neophl_trp_20210907_LG_LP_1_vid166	166	trap3	07/09/2021	04/09/2021	11/09/2021	LP	Layla	1	Dog	pack	rocket	D	gonnet-dit-revel	10a_back	2_body_length	0	FALSE	NA	FALSE	NA	FALSE	NA
Neophl_trp_20210907_LG_LP_1_vid167	167	trap3	07/09/2021	04/09/2021	11/09/2021	LP	Layla	1	Dog	pack	rocket	D	gonnet-dit-revel	10a_back	2_body_length	0	FALSE	NA	FALSE	NA	FALSE	NA
Neophl_trp_20210907_LG_LP_1_vid168	168	trap3	07/09/2021	04/09/2021	11/09/2021	LP	Layla	1	Dog	pack	rocket	D	gonnet-dit-revel	10a_back	nothing	0	FALSE	NA	FALSE	NA	FALSE	NA
Neophl_trp_20210907_LG_LP_1_vid169	169	trap3	07/09/2021	04/09/2021	11/09/2021	LP	Layla	1	Dog	pack	rocket	D	gonnet-dit-revel	10a_back	2_body_length	0	FALSE	NA	FALSE	NA	FALSE	NA
Neophl_trp_20210907_LG_LP_1_vid170	170	trap3	07/09/2021	04/09/2021	11/09/2021	LP	Layla	1	Dog	pack	rocket	D	gonnet-dit-revel	10a_back	1_body_length	0	FALSE	NA	FALSE	NA	FALSE	NA
Neophl_trp_20210908_LG_LP_1_vid172	172	trap3	08/09/2021	04/09/2021	11/09/2021	LP	Layla	1	Dog	pack	rocket	D	gonnet-dit-revel	10a_back	2_body_length	0	FALSE	NA	FALSE	NA	FALSE	NA
Neophl_trp_20210908_LG_LP_1_vid173	173	trap3	08/09/2021	04/09/2021	11/09/2021	LP	Layla	1	Dog	pack	rocket	D	gonnet-dit-revel	10a_back	1_body_length	0	FALSE	NA	FALSE	NA	FALSE	NA
Neophl_trp_20210908_LG_LP_1_vid174	174	trap3	08/09/2021	04/09/2021	11/09/2021	LP	Layla	1	Dog	pack	rocket	D	gonnet-dit-revel	10a_back	nothing	0	FALSE	NA	FALSE	NA	FALSE	NA	Panya sniff
Neophl_trp_20210908_LG_LP_1_vid175	175	trap3	08/09/2021	04/09/2021	11/09/2021	LP	Layla	1	Dog	pack	rocket	D	gonnet-dit-revel	10a_back	1_body_length	0	FALSE	NA	FALSE	NA	FALSE	NA
Neophl_trp_20210908_LG_LP_1_vid176	176	trap3	08/09/2021	04/09/2021	11/09/2021	LP	Layla	1	Dog	pack	rocket	D	gonnet-dit-revel	10a_back	2_body_length	0	FALSE	NA	FALSE	NA	FALSE	NA
Neophl_trp_20210908_LG_LP_1_vid179	179	trap3	08/09/2021	04/09/2021	11/09/2021	LP	Layla	1	Dog	pack	rocket	D	gonnet-dit-revel	10a_back	2_body_length	0	FALSE	NA	FALSE	NA	FALSE	NA
Neophl_trp_20210908_LG_LP_1_vid180	180	trap3	08/09/2021	04/09/2021	11/09/2021	LP	Layla	1	Dog	pack	rocket	D	gonnet-dit-revel	10a_back	2_body_length	0	FALSE	NA	FALSE	NA	FALSE	NA
Neophl_trp_20210908_LG_LP_1_vid181	181	trap3	08/09/2021	04/09/2021	11/09/2021	LP	Layla	1	Dog	pack	rocket	D	gonnet-dit-revel	10a_back	2_body_length	0	FALSE	NA	FALSE	NA	FALSE	NA
Neophl_trp_20210908_LG_LP_1_vid182	182	trap3	08/09/2021	04/09/2021	11/09/2021	LP	Layla	1	Dog	pack	rocket	D	gonnet-dit-revel	10a_back	2_body_length	0	FALSE	NA	FALSE	NA	FALSE	NA
Neophl_trp_20210908_LG_LP_1_vid184	184	trap3	08/09/2021	04/09/2021	11/09/2021	LP	Layla	1	Dog	pack	rocket	D	gonnet-dit-revel	10a_back	2_body_length	0	FALSE	NA	FALSE	NA	FALSE	NA
Neophl_trp_20210908_LG_LP_1_vid185	185	trap3	08/09/2021	04/09/2021	11/09/2021	LP	Layla	1	Dog	pack	rocket	D	gonnet-dit-revel	10a_back	nothing	0	FALSE	NA	FALSE	NA	FALSE	NA
Neophl_trp_20210908_LG_LP_1_vid186	186	trap3	08/09/2021	04/09/2021	11/09/2021	LP	Layla	1	Dog	pack	rocket	D	gonnet-dit-revel	10a_back	nothing	0	FALSE	NA	FALSE	NA	FALSE	NA
Neophl_trp_20210908_LG_LP_1_vid187	187	trap3	08/09/2021	04/09/2021	11/09/2021	LP	Layla	1	Dog	pack	rocket	D	gonnet-dit-revel	10a_back	nothing	0	FALSE	NA	FALSE	NA	FALSE	NA
Neophl_trp_20210908_LG_LP_1_vid188	188	trap3	08/09/2021	04/09/2021	11/09/2021	LP	Layla	1	Dog	pack	rocket	D	gonnet-dit-revel	10a_back	1_body_length	0	FALSE	NA	FALSE	NA	FALSE	NA
Neophl_trp_20210908_LG_LP_1_vid190	190	trap3	08/09/2021	04/09/2021	11/09/2021	LP	Layla	1	Dog	pack	rocket	D	gonnet-dit-revel	10a_back	nothing	0	FALSE	NA	FALSE	NA	FALSE	NA	Panya sniff
Neophl_trp_20210908_LG_LP_1_vid191	191	trap3	08/09/2021	04/09/2021	11/09/2021	LP	Layla	1	Dog	pack	rocket	D	gonnet-dit-revel	10a_back	1_body_length	0	FALSE	NA	FALSE	NA	FALSE	NA
Neophl_trp_20210908_LG_LP_1_vid192	192	trap3	08/09/2021	04/09/2021	11/09/2021	LP	Layla	1	Dog	pack	rocket	D	gonnet-dit-revel	10a_back	2_body_length	0	FALSE	NA	FALSE	NA	FALSE	NA
Neophl_trp_20210908_LG_LP_1_vid193	193	trap3	08/09/2021	04/09/2021	11/09/2021	LP	Layla	1	Dog	pack	rocket	D	gonnet-dit-revel	10a_back	nothing	0	FALSE	NA	FALSE	NA	FALSE	NA
Neophl_trp_20210908_LG_LP_1_vid194	194	trap3	08/09/2021	04/09/2021	11/09/2021	LP	Layla	1	Dog	pack	rocket	D	gonnet-dit-revel	10a_back	2_body_length	0	FALSE	NA	FALSE	NA	FALSE	NA
Neophl_trp_20210908_LG_LP_1_vid196	196	trap3	08/09/2021	04/09/2021	11/09/2021	LP	Layla	1	Dog	pack	rocket	D	gonnet-dit-revel	10a_back	nothing	0	FALSE	NA	FALSE	NA	FALSE	NA
Neophl_trp_20210908_LG_LP_1_vid197	197	trap3	08/09/2021	04/09/2021	11/09/2021	LP	Layla	1	Dog	pack	rocket	D	gonnet-dit-revel	10a_back	1_body_length	0	FALSE	NA	FALSE	NA	FALSE	NA
Neophl_trp_20210909_LG_LP_1_vid198	198	trap3	09/09/2021	04/09/2021	11/09/2021	LP	Layla	1	Dog	pack	rocket	D	gonnet-dit-revel	10a_back	nothing	0	FALSE	NA	FALSE	NA	FALSE	NA
Neophl_trp_20210909_LG_LP_1_vid201	201	trap3	09/09/2021	04/09/2021	11/09/2021	LP	Layla	1	Dog	pack	rocket	D	gonnet-dit-revel	10a_back	1_body_length	0	FALSE	NA	FALSE	NA	FALSE	NA
Neophl_trp_20210909_LG_LP_1_vid202	202	trap3	09/09/2021	04/09/2021	11/09/2021	LP	Layla	1	Dog	pack	rocket	D	gonnet-dit-revel	10a_back	nothing	0	FALSE	NA	FALSE	NA	FALSE	NA
Neophl_trp_20210909_LG_LP_1_vid203	203	trap3	09/09/2021	04/09/2021	11/09/2021	LP	Layla	1	Dog	pack	rocket	D	gonnet-dit-revel	10a_back	nothing	0	FALSE	NA	FALSE	NA	FALSE	NA
Neophl_trp_20210909_LG_LP_1_vid206	206	trap3	09/09/2021	04/09/2021	11/09/2021	LP	Layla	1	Dog	pack	rocket	D	gonnet-dit-revel	10a_back	nothing	0	FALSE	NA	FALSE	NA	FALSE	NA
Neophl_trp_20210909_LG_LP_1_vid208	208	trap3	09/09/2021	04/09/2021	11/09/2021	LP	Layla	1	Dog	pack	rocket	D	gonnet-dit-revel	10a_back	nothing	0	FALSE	NA	FALSE	NA	FALSE	NA
Neophl_trp_20210909_LG_LP_1_vid210	210	trap3	09/09/2021	04/09/2021	11/09/2021	LP	Layla	1	Dog	pack	rocket	D	gonnet-dit-revel	10a_back	nothing	0	FALSE	NA	FALSE	NA	FALSE	NA
Neophl_trp_20210909_LG_LP_1_vid211	211	trap3	09/09/2021	04/09/2021	11/09/2021	LP	Layla	1	Dog	pack	rocket	D	gonnet-dit-revel	10a_back	nothing	0	FALSE	NA	FALSE	NA	FALSE	NA
Neophl_trp_20210909_LG_LP_1_vid212	212	trap3	09/09/2021	04/09/2021	11/09/2021	LP	Layla	1	Dog	pack	rocket	D	gonnet-dit-revel	10a_back	nothing	0	FALSE	NA	FALSE	NA	FALSE	NA
Neophl_trp_20210909_LG_LP_1_vid213	213	trap3	09/09/2021	04/09/2021	11/09/2021	LP	Layla	1	Dog	pack	rocket	D	gonnet-dit-revel	10a_back	1_body_length	0	FALSE	NA	FALSE	NA	FALSE	NA
Neophl_trp_20210909_LG_LP_1_vid214	214	trap3	09/09/2021	04/09/2021	11/09/2021	LP	Layla	1	Dog	pack	rocket	D	gonnet-dit-revel	10a_back	1_body_length	0	FALSE	NA	FALSE	NA	FALSE	NA
Neophl_trp_20210909_LG_LP_1_vid217	217	trap3	09/09/2021	04/09/2021	11/09/2021	LP	Layla	1	Dog	pack	rocket	D	gonnet-dit-revel	10a_back	nothing	0	FALSE	NA	FALSE	NA	FALSE	NA
Neophl_trp_20210909_LG_LP_1_vid218	218	trap3	09/09/2021	04/09/2021	11/09/2021	LP	Layla	1	Dog	pack	rocket	D	gonnet-dit-revel	10a_back	2_body_length	0	FALSE	NA	FALSE	NA	FALSE	NA
Neophl_trp_20210909_LG_LP_1_vid219	219	trap3	09/09/2021	04/09/2021	11/09/2021	LP	Layla	1	Dog	pack	rocket	D	gonnet-dit-revel	10a_back	2_body_length	0	FALSE	NA	FALSE	NA	FALSE	NA
Neophl_trp_20210909_LG_LP_1_vid220	220	trap3	09/09/2021	04/09/2021	11/09/2021	LP	Layla	1	Dog	pack	rocket	D	gonnet-dit-revel	10a_back	2_body_length	0	FALSE	NA	FALSE	NA	FALSE	NA
Neophl_trp_20210909_LG_LP_1_vid221	221	trap3	09/09/2021	04/09/2021	11/09/2021	LP	Layla	1	Dog	pack	rocket	D	gonnet-dit-revel	10a_back	1_body_length	0	FALSE	NA	FALSE	NA	FALSE	NA
Neophl_trp_20210909_LG_LP_1_vid223	223	trap3	09/09/2021	04/09/2021	11/09/2021	LP	Layla	1	Dog	pack	rocket	D	gonnet-dit-revel	10a_back	1_body_length	0	FALSE	NA	FALSE	NA	FALSE	NA
Neophl_trp_20210909_LG_LP_1_vid224	224	trap3	09/09/2021	04/09/2021	11/09/2021	LP	Layla	1	Dog	pack	rocket	D	gonnet-dit-revel	10a_back	nothing	0	FALSE	NA	FALSE	NA	FALSE	NA
Neophl_trp_20210909_LG_LP_1_vid225	225	trap3	09/09/2021	04/09/2021	11/09/2021	LP	Layla	1	Dog	pack	rocket	D	gonnet-dit-revel	10a_back	nothing	0	FALSE	NA	FALSE	NA	FALSE	NA
Neophl_trp_20210909_LG_LP_1_vid226	226	trap3	09/09/2021	04/09/2021	11/09/2021	LP	Layla	1	Dog	pack	rocket	D	gonnet-dit-revel	10a_back	2_body_length	0	FALSE	NA	FALSE	NA	FALSE	NA
Neophl_trp_20210909_LG_LP_1_vid227	227	trap3	09/09/2021	04/09/2021	11/09/2021	LP	Layla	1	Dog	pack	rocket	D	gonnet-dit-revel	10a_back	2_body_length	0	FALSE	NA	FALSE	NA	FALSE	NA
Neophl_trp_20210909_LG_LP_1_vid228	228	trap3	09/09/2021	04/09/2021	11/09/2021	LP	Layla	1	Dog	pack	rocket	D	gonnet-dit-revel	10a_back	2_body_length	0	FALSE	NA	FALSE	NA	FALSE	NA
Neophl_trp_20210909_LG_LP_1_vid229	229	trap3	09/09/2021	04/09/2021	11/09/2021	LP	Layla	1	Dog	pack	rocket	D	gonnet-dit-revel	10a_back	1_body_length	0	FALSE	NA	FALSE	NA	FALSE	NA
Neophl_trp_20210909_LG_LP_1_vid230	230	trap3	09/09/2021	04/09/2021	11/09/2021	LP	Layla	1	Dog	pack	rocket	D	gonnet-dit-revel	10a_back	1_body_length	0	FALSE	NA	FALSE	NA	FALSE	NA
Neophl_trp_20210909_LG_LP_1_vid231	231	trap3	09/09/2021	04/09/2021	11/09/2021	LP	Layla	1	Dog	pack	rocket	D	gonnet-dit-revel	10a_back	1_body_length	0	FALSE	NA	FALSE	NA	FALSE	NA
Neophl_trp_20210909_LG_LP_1_vid232	232	trap3	09/09/2021	04/09/2021	11/09/2021	LP	Layla	1	Dog	pack	rocket	D	gonnet-dit-revel	10a_back	2_body_length	0	FALSE	NA	FALSE	NA	FALSE	NA
Neophl_trp_20210910_LG_LP_1_vid233	233	trap3	10/09/2021	04/09/2021	11/09/2021	LP	Layla	1	Dog	pack	rocket	D	gonnet-dit-revel	10a_back	2_body_length	0	FALSE	NA	FALSE	NA	FALSE	NA
Neophl_trp_20210910_LG_LP_1_vid234	234	trap3	10/09/2021	04/09/2021	11/09/2021	LP	Layla	1	Dog	pack	rocket	D	gonnet-dit-revel	10a_back	2_body_length	0	FALSE	NA	FALSE	NA	FALSE	NA
Neophl_trp_20210910_LG_LP_1_vid235	235	trap3	10/09/2021	04/09/2021	11/09/2021	LP	Layla	1	Dog	pack	rocket	D	gonnet-dit-revel	10a_back	2_body_length	0	FALSE	NA	FALSE	NA	FALSE	NA
Neophl_trp_20210910_LG_LP_1_vid236	236	trap3	10/09/2021	04/09/2021	11/09/2021	LP	Layla	1	Dog	pack	rocket	D	gonnet-dit-revel	10a_back	1_body_length	0	FALSE	NA	FALSE	NA	FALSE	NA
Neophl_trp_20210910_LG_LP_1_vid238	238	trap3	10/09/2021	04/09/2021	11/09/2021	LP	Layla	1	Dog	pack	rocket	D	gonnet-dit-revel	10a_back	2_body_length	0	FALSE	NA	FALSE	NA	FALSE	NA
Neophl_trp_20210910_LG_LP_1_vid239	239	trap3	10/09/2021	04/09/2021	11/09/2021	LP	Layla	1	Dog	pack	rocket	D	gonnet-dit-revel	10a_back	nothing	0	FALSE	NA	FALSE	NA	FALSE	NA
Neophl_trp_20210910_LG_LP_1_vid240	240	trap3	10/09/2021	04/09/2021	11/09/2021	LP	Layla	1	Dog	pack	rocket	D	gonnet-dit-revel	10a_back	1_body_length	0	FALSE	NA	FALSE	NA	FALSE	NA
Neophl_trp_20210910_LG_LP_1_vid241	241	trap3	10/09/2021	04/09/2021	11/09/2021	LP	Layla	1	Dog	pack	rocket	D	gonnet-dit-revel	10a_back	1_body_length	0	FALSE	NA	FALSE	NA	FALSE	NA
Neophl_trp_20210910_LG_LP_1_vid242	242	trap3	10/09/2021	04/09/2021	11/09/2021	LP	Layla	1	Dog	pack	rocket	D	gonnet-dit-revel	10a_back	2_body_length	0	FALSE	NA	FALSE	NA	FALSE	NA
Neophl_trp_20210910_LG_LP_1_vid243	243	trap3	10/09/2021	04/09/2021	11/09/2021	LP	Layla	1	Dog	pack	rocket	D	gonnet-dit-revel	10a_back	1_body_length	0	FALSE	NA	FALSE	NA	FALSE	NA
Neophl_trp_20210910_LG_LP_1_vid244	244	trap3	10/09/2021	04/09/2021	11/09/2021	LP	Layla	1	Dog	pack	rocket	D	gonnet-dit-revel	10a_back	1_body_length	0	FALSE	NA	FALSE	NA	FALSE	NA
Neophl_trp_20210910_LG_LP_1_vid245	245	trap3	10/09/2021	04/09/2021	11/09/2021	LP	Layla	1	Dog	pack	rocket	D	gonnet-dit-revel	10a_back	2_body_length	0	FALSE	NA	FALSE	NA	FALSE	NA
Neophl_trp_20210911_LG_LP_1_vid247	247	trap3	11/09/2021	04/09/2021	11/09/2021	LP	Layla	1	Dog	pack	rocket	D	gonnet-dit-revel	10a_back	1_body_length	0	FALSE	NA	FALSE	NA	FALSE	NA
Neophl_trp_20210911_LG_LP_1_vid248	248	trap3	11/09/2021	04/09/2021	11/09/2021	LP	Layla	1	Dog	pack	rocket	D	gonnet-dit-revel	10a_back	1_body_length	0	FALSE	NA	FALSE	NA	FALSE	NA
Neophl_trp_20210911_LG_LP_1_vid249	249	trap3	11/09/2021	04/09/2021	11/09/2021	LP	Layla	1	Dog	pack	rocket	D	gonnet-dit-revel	10a_back	2_body_length	0	FALSE	NA	FALSE	NA	FALSE	NA
Neophl_trp_20210911_LG_LP_1_vid250	250	trap3	11/09/2021	04/09/2021	11/09/2021	LP	Layla	1	Dog	pack	rocket	D	gonnet-dit-revel	10a_back	2_body_length	0	FALSE	NA	FALSE	NA	FALSE	NA
Neophl_trp_20210911_LG_LP_1_vid251	251	trap3	11/09/2021	04/09/2021	11/09/2021	LP	Layla	1	Dog	pack	rocket	D	gonnet-dit-revel	10a_back	nothing	0	FALSE	NA	FALSE	NA	FALSE	NA
Neophl_trp_20210911_LG_LP_1_vid252	252	trap3	11/09/2021	04/09/2021	11/09/2021	LP	Layla	1	Dog	pack	rocket	D	gonnet-dit-revel	10a_back	1_body_length	0	FALSE	NA	FALSE	NA	FALSE	NA
Neophl_trp_20210911_LG_LP_1_vid253	253	trap3	11/09/2021	04/09/2021	11/09/2021	LP	Layla	1	Dog	pack	rocket	D	gonnet-dit-revel	10a_back	2_body_length	0	FALSE	NA	FALSE	NA	FALSE	NA
Neophl_trp_20210914_LG_NU_2_vid1	1	trap1	14/09/2021	14/09/2021	21/09/2021	NU	Nanuk	2	Wolf	pack	rocket	D	gonnet-dit-revel	23	1_body_length	0	TRUE	0	TRUE	0	FALSE	NA
Neophl_trp_20210914_LG_NU_2_vid2	2	trap1	14/09/2021	14/09/2021	21/09/2021	NU	Nanuk	2	Wolf	pack	rocket	D	gonnet-dit-revel	23	nothing	0	FALSE	NA	FALSE	NA	FALSE	NA
Neophl_trp_20210914_LG_NU_2_vid3	3	trap1	14/09/2021	14/09/2021	21/09/2021	NU	Nanuk	2	Wolf	pack	rocket	D	gonnet-dit-revel	23	1_body_length	0	FALSE	NA	FALSE	NA	FALSE	NA
Neophl_trp_20210914_LG_NU_2_vid6	6	trap1	14/09/2021	14/09/2021	21/09/2021	NU	Nanuk	2	Wolf	pack	rocket	D	gonnet-dit-revel	23	touch	2	FALSE	NA	FALSE	NA	TRUE	3,53	Nanuk sniff
Neophl_trp_20210914_LG_NU_2_vid7	7	trap1	14/09/2021	14/09/2021	21/09/2021	NU	Nanuk	2	Wolf	pack	rocket	D	gonnet-dit-revel	23	1_body_length	0	FALSE	NA	FALSE	NA	FALSE	NA
Neophl_trp_20210914_LG_NU_2_vid8	8	trap1	14/09/2021	14/09/2021	21/09/2021	NU	Nanuk	2	Wolf	pack	rocket	D	gonnet-dit-revel	23	2_body_length	0	FALSE	NA	FALSE	NA	FALSE	NA
Neophl_trp_20210914_LG_NU_2_vid10	10	trap1	14/09/2021	14/09/2021	21/09/2021	NU	Nanuk	2	Wolf	pack	rocket	D	gonnet-dit-revel	23	1_body_length	0	FALSE	NA	FALSE	NA	FALSE	NA
Neophl_trp_20210914_LG_NU_2_vid11	11	trap1	14/09/2021	14/09/2021	21/09/2021	NU	Nanuk	2	Wolf	pack	rocket	D	gonnet-dit-revel	23	nothing	0	FALSE	NA	FALSE	NA	FALSE	NA
Neophl_trp_20210914_LG_NU_2_vid13	13	trap1	14/09/2021	14/09/2021	21/09/2021	NU	Nanuk	2	Wolf	pack	rocket	D	gonnet-dit-revel	23	2_body_length	0	FALSE	NA	FALSE	NA	FALSE	NA
Neophl_trp_20210914_LG_NU_2_vid14	14	trap1	14/09/2021	14/09/2021	21/09/2021	NU	Nanuk	2	Wolf	pack	rocket	D	gonnet-dit-revel	23	2_body_length	0	FALSE	NA	FALSE	NA	FALSE	NA
Neophl_trp_20210914_LG_NU_2_vid15	15	trap1	14/09/2021	14/09/2021	21/09/2021	NU	Nanuk	2	Wolf	pack	rocket	D	gonnet-dit-revel	23	1_body_length	0	FALSE	NA	FALSE	NA	FALSE	NA
Neophl_trp_20210914_LG_NU_2_vid16	16	trap1	14/09/2021	14/09/2021	21/09/2021	NU	Nanuk	2	Wolf	pack	rocket	D	gonnet-dit-revel	23	2_body_length	0	FALSE	NA	FALSE	NA	FALSE	NA
Neophl_trp_20210914_LG_NU_2_vid18	18	trap1	14/09/2021	14/09/2021	21/09/2021	NU	Nanuk	2	Wolf	pack	rocket	D	gonnet-dit-revel	23	1_body_length	0	FALSE	NA	FALSE	NA	FALSE	NA	Una sniff
Neophl_trp_20210914_LG_NU_2_vid19	19	trap1	14/09/2021	14/09/2021	21/09/2021	NU	Nanuk	2	Wolf	pack	rocket	D	gonnet-dit-revel	23	2_body_length	0	FALSE	NA	FALSE	NA	FALSE	NA
Neophl_trp_20210914_LG_NU_2_vid20	20	trap1	14/09/2021	14/09/2021	21/09/2021	NU	Nanuk	2	Wolf	pack	rocket	D	gonnet-dit-revel	23	nothing	0	FALSE	NA	FALSE	NA	FALSE	NA
Neophl_trp_20210914_LG_NU_2_vid21	21	trap1	14/09/2021	14/09/2021	21/09/2021	NU	Nanuk	2	Wolf	pack	rocket	D	gonnet-dit-revel	23	1_body_length	0	FALSE	NA	FALSE	NA	FALSE	NA
Neophl_trp_20210914_LG_NU_2_vid22	22	trap1	14/09/2021	14/09/2021	21/09/2021	NU	Nanuk	2	Wolf	pack	rocket	D	gonnet-dit-revel	23	nothing	0	FALSE	NA	FALSE	NA	FALSE	NA
Neophl_trp_20210914_LG_NU_2_vid23	23	trap1	14/09/2021	14/09/2021	21/09/2021	NU	Nanuk	2	Wolf	pack	rocket	D	gonnet-dit-revel	23	2_body_length	0	FALSE	NA	FALSE	NA	FALSE	NA
Neophl_trp_20210914_LG_NU_2_vid24	24	trap1	14/09/2021	14/09/2021	21/09/2021	NU	Nanuk	2	Wolf	pack	rocket	D	gonnet-dit-revel	23	2_body_length	0	FALSE	NA	FALSE	NA	FALSE	NA
Neophl_trp_20210914_LG_NU_2_vid25	25	trap1	14/09/2021	14/09/2021	21/09/2021	NU	Nanuk	2	Wolf	pack	rocket	D	gonnet-dit-revel	23	2_body_length	0	FALSE	NA	FALSE	NA	FALSE	NA
Neophl_trp_20210914_LG_NU_2_vid26	26	trap1	14/09/2021	14/09/2021	21/09/2021	NU	Nanuk	2	Wolf	pack	rocket	D	gonnet-dit-revel	23	1_body_length	0	FALSE	NA	FALSE	NA	FALSE	NA
Neophl_trp_20210914_LG_NU_2_vid27	27	trap1	14/09/2021	14/09/2021	21/09/2021	NU	Nanuk	2	Wolf	pack	rocket	D	gonnet-dit-revel	23	nothing	0	FALSE	NA	FALSE	NA	FALSE	NA
Neophl_trp_20210914_LG_NU_2_vid28	28	trap1	14/09/2021	14/09/2021	21/09/2021	NU	Nanuk	2	Wolf	pack	rocket	D	gonnet-dit-revel	23	2_body_length	0	FALSE	NA	FALSE	NA	FALSE	NA
Neophl_trp_20210914_LG_NU_2_vid29	29	trap1	14/09/2021	14/09/2021	21/09/2021	NU	Nanuk	2	Wolf	pack	rocket	D	gonnet-dit-revel	23	2_body_length	0	FALSE	NA	FALSE	NA	FALSE	NA
Neophl_trp_20210914_LG_NU_2_vid30	30	trap1	14/09/2021	14/09/2021	21/09/2021	NU	Nanuk	2	Wolf	pack	rocket	D	gonnet-dit-revel	23	nothing	0	FALSE	NA	FALSE	NA	FALSE	NA
Neophl_trp_20210914_LG_NU_2_vid32	32	trap1	14/09/2021	14/09/2021	21/09/2021	NU	Nanuk	2	Wolf	pack	rocket	D	gonnet-dit-revel	23	1_body_length	0	FALSE	NA	FALSE	NA	FALSE	NA
Neophl_trp_20210914_LG_NU_2_vid33	33	trap1	14/09/2021	14/09/2021	21/09/2021	NU	Nanuk	2	Wolf	pack	rocket	D	gonnet-dit-revel	23	2_body_length	0	FALSE	NA	FALSE	NA	FALSE	NA
Neophl_trp_20210914_LG_NU_2_vid34	34	trap1	14/09/2021	14/09/2021	21/09/2021	NU	Nanuk	2	Wolf	pack	rocket	D	gonnet-dit-revel	23	2_body_length	0	FALSE	NA	FALSE	NA	FALSE	NA
Neophl_trp_20210914_LG_NU_2_vid36	36	trap1	14/09/2021	14/09/2021	21/09/2021	NU	Nanuk	2	Wolf	pack	rocket	D	gonnet-dit-revel	23	nothing	0	FALSE	NA	FALSE	NA	FALSE	NA
Neophl_trp_20210914_LG_NU_2_vid37	37	trap1	14/09/2021	14/09/2021	21/09/2021	NU	Nanuk	2	Wolf	pack	rocket	D	gonnet-dit-revel	23	nothing	0	FALSE	NA	FALSE	NA	FALSE	NA
Neophl_trp_20210914_LG_NU_2_vid38	38	trap1	14/09/2021	14/09/2021	21/09/2021	NU	Nanuk	2	Wolf	pack	rocket	D	gonnet-dit-revel	23	2_body_length	0	FALSE	NA	FALSE	NA	FALSE	NA
Neophl_trp_20210914_LG_NU_2_vid39	39	trap1	14/09/2021	14/09/2021	21/09/2021	NU	Nanuk	2	Wolf	pack	rocket	D	gonnet-dit-revel	23	1_body_length	0	FALSE	NA	FALSE	NA	FALSE	NA
Neophl_trp_20210914_LG_NU_2_vid40	40	trap1	14/09/2021	14/09/2021	21/09/2021	NU	Nanuk	2	Wolf	pack	rocket	D	gonnet-dit-revel	23	nothing	0	FALSE	NA	FALSE	NA	FALSE	NA
Neophl_trp_20210914_LG_NU_2_vid42	42	trap1	14/09/2021	14/09/2021	21/09/2021	NU	Nanuk	2	Wolf	pack	rocket	D	gonnet-dit-revel	23	nothing	0	FALSE	NA	FALSE	NA	FALSE	NA
Neophl_trp_20210915_LG_NU_2_vid44	44	trap1	15/09/2021	14/09/2021	21/09/2021	NU	Nanuk	2	Wolf	pack	rocket	D	gonnet-dit-revel	23	nothing	0	FALSE	NA	FALSE	NA	FALSE	NA
Neophl_trp_20210915_LG_NU_2_vid45	45	trap1	15/09/2021	14/09/2021	21/09/2021	NU	Nanuk	2	Wolf	pack	rocket	D	gonnet-dit-revel	23	nothing	0	FALSE	NA	FALSE	NA	FALSE	NA
Neophl_trp_20210915_LG_NU_2_vid46	46	trap1	15/09/2021	14/09/2021	21/09/2021	NU	Nanuk	2	Wolf	pack	rocket	D	gonnet-dit-revel	23	nothing	0	FALSE	NA	FALSE	NA	FALSE	NA
Neophl_trp_20210915_LG_NU_2_vid47	47	trap1	15/09/2021	14/09/2021	21/09/2021	NU	Nanuk	2	Wolf	pack	rocket	D	gonnet-dit-revel	23	1_body_length	0	FALSE	NA	FALSE	NA	FALSE	NA
Neophl_trp_20210915_LG_NU_2_vid48	48	trap1	15/09/2021	14/09/2021	21/09/2021	NU	Nanuk	2	Wolf	pack	rocket	D	gonnet-dit-revel	23	nothing	0	FALSE	NA	FALSE	NA	FALSE	NA
Neophl_trp_20210915_LG_NU_2_vid50	50	trap1	15/09/2021	14/09/2021	21/09/2021	NU	Nanuk	2	Wolf	pack	rocket	D	gonnet-dit-revel	23	2_body_length	0	FALSE	NA	FALSE	NA	FALSE	NA
Neophl_trp_20210915_LG_NU_2_vid56	56	trap1	15/09/2021	14/09/2021	21/09/2021	NU	Nanuk	2	Wolf	pack	rocket	D	gonnet-dit-revel	23	nothing	0	FALSE	NA	FALSE	NA	FALSE	NA
Neophl_trp_20210915_LG_NU_2_vid57	57	trap1	15/09/2021	14/09/2021	21/09/2021	NU	Nanuk	2	Wolf	pack	rocket	D	gonnet-dit-revel	23	2_body_length	0	FALSE	NA	FALSE	NA	FALSE	NA
Neophl_trp_20210915_LG_NU_2_vid59	59	trap1	15/09/2021	14/09/2021	21/09/2021	NU	Nanuk	2	Wolf	pack	rocket	D	gonnet-dit-revel	23	nothing	0	FALSE	NA	FALSE	NA	FALSE	NA
Neophl_trp_20210915_LG_NU_2_vid60	60	trap1	15/09/2021	14/09/2021	21/09/2021	NU	Nanuk	2	Wolf	pack	rocket	D	gonnet-dit-revel	23	1_body_length	0	FALSE	NA	FALSE	NA	FALSE	NA
Neophl_trp_20210915_LG_NU_2_vid62	62	trap1	15/09/2021	14/09/2021	21/09/2021	NU	Nanuk	2	Wolf	pack	rocket	D	gonnet-dit-revel	23	nothing	0	FALSE	NA	FALSE	NA	FALSE	NA
Neophl_trp_20210915_LG_NU_2_vid63	63	trap1	15/09/2021	14/09/2021	21/09/2021	NU	Nanuk	2	Wolf	pack	rocket	D	gonnet-dit-revel	23	nothing	0	FALSE	NA	FALSE	NA	FALSE	NA
Neophl_trp_20210915_LG_NU_2_vid64	64	trap1	15/09/2021	14/09/2021	21/09/2021	NU	Nanuk	2	Wolf	pack	rocket	D	gonnet-dit-revel	23	nothing	0	FALSE	NA	FALSE	NA	FALSE	NA
Neophl_trp_20210915_LG_NU_2_vid65	65	trap1	15/09/2021	14/09/2021	21/09/2021	NU	Nanuk	2	Wolf	pack	rocket	D	gonnet-dit-revel	23	nothing	0	FALSE	NA	FALSE	NA	FALSE	NA
Neophl_trp_20210915_LG_NU_2_vid66	66	trap1	15/09/2021	14/09/2021	21/09/2021	NU	Nanuk	2	Wolf	pack	rocket	D	gonnet-dit-revel	23	2_body_length	0	FALSE	NA	FALSE	NA	FALSE	NA
Neophl_trp_20210915_LG_NU_2_vid67	67	trap1	15/09/2021	14/09/2021	21/09/2021	NU	Nanuk	2	Wolf	pack	rocket	D	gonnet-dit-revel	23	nothing	0	FALSE	NA	FALSE	NA	FALSE	NA
Neophl_trp_20210915_LG_NU_2_vid69	69	trap1	15/09/2021	14/09/2021	21/09/2021	NU	Nanuk	2	Wolf	pack	rocket	D	gonnet-dit-revel	23	nothing	0	FALSE	NA	FALSE	NA	FALSE	NA
Neophl_trp_20210915_LG_NU_2_vid71	71	trap1	15/09/2021	14/09/2021	21/09/2021	NU	Nanuk	2	Wolf	pack	rocket	D	gonnet-dit-revel	23	nothing	0	FALSE	NA	FALSE	NA	FALSE	NA
Neophl_trp_20210915_LG_NU_2_vid72	72	trap1	15/09/2021	14/09/2021	21/09/2021	NU	Nanuk	2	Wolf	pack	rocket	D	gonnet-dit-revel	23	nothing	0	FALSE	NA	FALSE	NA	FALSE	NA
Neophl_trp_20210915_LG_NU_2_vid73	73	trap1	15/09/2021	14/09/2021	21/09/2021	NU	Nanuk	2	Wolf	pack	rocket	D	gonnet-dit-revel	23	nothing	0	FALSE	NA	FALSE	NA	FALSE	NA
Neophl_trp_20210915_LG_NU_2_vid75	75	trap1	15/09/2021	14/09/2021	21/09/2021	NU	Nanuk	2	Wolf	pack	rocket	D	gonnet-dit-revel	23	nothing	0	FALSE	NA	FALSE	NA	FALSE	NA
Neophl_trp_20210915_LG_NU_2_vid76	76	trap1	15/09/2021	14/09/2021	21/09/2021	NU	Nanuk	2	Wolf	pack	rocket	D	gonnet-dit-revel	23	nothing	0	FALSE	NA	FALSE	NA	FALSE	NA
Neophl_trp_20210915_LG_NU_2_vid77	77	trap1	15/09/2021	14/09/2021	21/09/2021	NU	Nanuk	2	Wolf	pack	rocket	D	gonnet-dit-revel	23	nothing	0	FALSE	NA	FALSE	NA	FALSE	NA
Neophl_trp_20210915_LG_NU_2_vid78	78	trap1	15/09/2021	14/09/2021	21/09/2021	NU	Nanuk	2	Wolf	pack	rocket	D	gonnet-dit-revel	23	nothing	0	FALSE	NA	FALSE	NA	FALSE	NA
Neophl_trp_20210915_LG_NU_2_vid80	80	trap1	15/09/2021	14/09/2021	21/09/2021	NU	Nanuk	2	Wolf	pack	rocket	D	gonnet-dit-revel	23	nothing	0	FALSE	NA	FALSE	NA	FALSE	NA
Neophl_trp_20210915_LG_NU_2_vid81	81	trap1	15/09/2021	14/09/2021	21/09/2021	NU	Nanuk	2	Wolf	pack	rocket	D	gonnet-dit-revel	23	nothing	0	FALSE	NA	FALSE	NA	FALSE	NA
Neophl_trp_20210915_LG_NU_2_vid82	82	trap1	15/09/2021	14/09/2021	21/09/2021	NU	Nanuk	2	Wolf	pack	rocket	D	gonnet-dit-revel	23	nothing	0	FALSE	NA	FALSE	NA	FALSE	NA
Neophl_trp_20210915_LG_NU_2_vid84	84	trap1	15/09/2021	14/09/2021	21/09/2021	NU	Nanuk	2	Wolf	pack	rocket	D	gonnet-dit-revel	23	nothing	0	FALSE	NA	FALSE	NA	FALSE	NA
Neophl_trp_20210915_LG_NU_2_vid85	85	trap1	15/09/2021	14/09/2021	21/09/2021	NU	Nanuk	2	Wolf	pack	rocket	D	gonnet-dit-revel	23	nothing	0	FALSE	NA	FALSE	NA	FALSE	NA
Neophl_trp_20210915_LG_NU_2_vid88	88	trap1	15/09/2021	14/09/2021	21/09/2021	NU	Nanuk	2	Wolf	pack	rocket	D	gonnet-dit-revel	23	nothing	0	FALSE	NA	FALSE	NA	FALSE	NA
Neophl_trp_20210915_LG_NU_2_vid89	89	trap1	15/09/2021	14/09/2021	21/09/2021	NU	Nanuk	2	Wolf	pack	rocket	D	gonnet-dit-revel	23	nothing	0	FALSE	NA	FALSE	NA	FALSE	NA
Neophl_trp_20210915_LG_NU_2_vid90	90	trap1	15/09/2021	14/09/2021	21/09/2021	NU	Nanuk	2	Wolf	pack	rocket	D	gonnet-dit-revel	23	nothing	0	FALSE	NA	FALSE	NA	FALSE	NA
Neophl_trp_20210915_LG_NU_2_vid92	92	trap1	15/09/2021	14/09/2021	21/09/2021	NU	Nanuk	2	Wolf	pack	rocket	D	gonnet-dit-revel	23	nothing	0	FALSE	NA	FALSE	NA	FALSE	NA
Neophl_trp_20210915_LG_NU_2_vid94	94	trap1	15/09/2021	14/09/2021	21/09/2021	NU	Nanuk	2	Wolf	pack	rocket	D	gonnet-dit-revel	23	nothing	0	FALSE	NA	FALSE	NA	FALSE	NA
Neophl_trp_20210915_LG_NU_2_vid99	99	trap1	15/09/2021	14/09/2021	21/09/2021	NU	Nanuk	2	Wolf	pack	rocket	D	gonnet-dit-revel	23	nothing	0	FALSE	NA	FALSE	NA	FALSE	NA
Neophl_trp_20210915_LG_NU_2_vid102	102	trap1	15/09/2021	14/09/2021	21/09/2021	NU	Nanuk	2	Wolf	pack	rocket	D	gonnet-dit-revel	23	2_body_length	0	FALSE	NA	FALSE	NA	FALSE	NA
Neophl_trp_20210915_LG_NU_2_vid104	104	trap1	15/09/2021	14/09/2021	21/09/2021	NU	Nanuk	2	Wolf	pack	rocket	D	gonnet-dit-revel	23	nothing	0	FALSE	NA	FALSE	NA	FALSE	NA
Neophl_trp_20210915_LG_NU_2_vid106	106	trap1	15/09/2021	14/09/2021	21/09/2021	NU	Nanuk	2	Wolf	pack	rocket	D	gonnet-dit-revel	23	nothing	0	FALSE	NA	FALSE	NA	FALSE	NA
Neophl_trp_20210915_LG_NU_2_vid107	107	trap1	15/09/2021	14/09/2021	21/09/2021	NU	Nanuk	2	Wolf	pack	rocket	D	gonnet-dit-revel	23	2_body_length	0	FALSE	NA	FALSE	NA	FALSE	NA
Neophl_trp_20210915_LG_NU_2_vid109	109	trap1	15/09/2021	14/09/2021	21/09/2021	NU	Nanuk	2	Wolf	pack	rocket	D	gonnet-dit-revel	23	nothing	0	FALSE	NA	FALSE	NA	FALSE	NA
Neophl_trp_20210915_LG_NU_2_vid111	111	trap1	15/09/2021	14/09/2021	21/09/2021	NU	Nanuk	2	Wolf	pack	rocket	D	gonnet-dit-revel	23	nothing	0	FALSE	NA	FALSE	NA	FALSE	NA
Neophl_trp_20210915_LG_NU_2_vid113	113	trap1	15/09/2021	14/09/2021	21/09/2021	NU	Nanuk	2	Wolf	pack	rocket	D	gonnet-dit-revel	23	2_body_length	0	FALSE	NA	FALSE	NA	FALSE	NA
Neophl_trp_20210915_LG_NU_2_vid114	114	trap1	15/09/2021	14/09/2021	21/09/2021	NU	Nanuk	2	Wolf	pack	rocket	D	gonnet-dit-revel	23	nothing	0	FALSE	NA	FALSE	NA	FALSE	NA
Neophl_trp_20210915_LG_NU_2_vid115	115	trap1	15/09/2021	14/09/2021	21/09/2021	NU	Nanuk	2	Wolf	pack	rocket	D	gonnet-dit-revel	23	nothing	0	FALSE	NA	FALSE	NA	FALSE	NA
Neophl_trp_20210915_LG_NU_2_vid116	116	trap1	15/09/2021	14/09/2021	21/09/2021	NU	Nanuk	2	Wolf	pack	rocket	D	gonnet-dit-revel	23	nothing	0	FALSE	NA	FALSE	NA	FALSE	NA
Neophl_trp_20210915_LG_NU_2_vid117	117	trap1	15/09/2021	14/09/2021	21/09/2021	NU	Nanuk	2	Wolf	pack	rocket	D	gonnet-dit-revel	23	nothing	0	FALSE	NA	FALSE	NA	FALSE	NA
Neophl_trp_20210915_LG_NU_2_vid118	118	trap1	15/09/2021	14/09/2021	21/09/2021	NU	Nanuk	2	Wolf	pack	rocket	D	gonnet-dit-revel	23	nothing	0	FALSE	NA	FALSE	NA	FALSE	NA
Neophl_trp_20210915_LG_NU_2_vid119	119	trap1	15/09/2021	14/09/2021	21/09/2021	NU	Nanuk	2	Wolf	pack	rocket	D	gonnet-dit-revel	23	nothing	0	FALSE	NA	FALSE	NA	FALSE	NA
Neophl_trp_20210915_LG_NU_2_vid120	120	trap1	15/09/2021	14/09/2021	21/09/2021	NU	Nanuk	2	Wolf	pack	rocket	D	gonnet-dit-revel	23	nothing	0	FALSE	NA	FALSE	NA	FALSE	NA
Neophl_trp_20210915_LG_NU_2_vid121	121	trap1	15/09/2021	14/09/2021	21/09/2021	NU	Nanuk	2	Wolf	pack	rocket	D	gonnet-dit-revel	23	nothing	0	FALSE	NA	FALSE	NA	FALSE	NA
Neophl_trp_20210916_LG_NU_2_vid122	122	trap1	16/09/2021	14/09/2021	21/09/2021	NU	Nanuk	2	Wolf	pack	rocket	D	gonnet-dit-revel	23	nothing	0	FALSE	NA	FALSE	NA	FALSE	NA
Neophl_trp_20210916_LG_NU_2_vid123	123	trap1	16/09/2021	14/09/2021	21/09/2021	NU	Nanuk	2	Wolf	pack	rocket	D	gonnet-dit-revel	23	nothing	0	FALSE	NA	FALSE	NA	FALSE	NA
Neophl_trp_20210916_LG_NU_2_vid124	124	trap1	16/09/2021	14/09/2021	21/09/2021	NU	Nanuk	2	Wolf	pack	rocket	D	gonnet-dit-revel	23	nothing	0	FALSE	NA	FALSE	NA	FALSE	NA
Neophl_trp_20210916_LG_NU_2_vid126	126	trap1	16/09/2021	14/09/2021	21/09/2021	NU	Nanuk	2	Wolf	pack	rocket	D	gonnet-dit-revel	23	nothing	0	FALSE	NA	FALSE	NA	FALSE	NA
Neophl_trp_20210916_LG_NU_2_vid127	127	trap1	16/09/2021	14/09/2021	21/09/2021	NU	Nanuk	2	Wolf	pack	rocket	D	gonnet-dit-revel	23	1_body_length	0	FALSE	NA	FALSE	NA	FALSE	NA
Neophl_trp_20210916_LG_NU_2_vid128	128	trap1	16/09/2021	14/09/2021	21/09/2021	NU	Nanuk	2	Wolf	pack	rocket	D	gonnet-dit-revel	23	nothing	0	FALSE	NA	FALSE	NA	FALSE	NA
Neophl_trp_20210916_LG_NU_2_vid129	129	trap1	16/09/2021	14/09/2021	21/09/2021	NU	Nanuk	2	Wolf	pack	rocket	D	gonnet-dit-revel	23	nothing	0	FALSE	NA	FALSE	NA	FALSE	NA
Neophl_trp_20210916_LG_NU_2_vid130	130	trap1	16/09/2021	14/09/2021	21/09/2021	NU	Nanuk	2	Wolf	pack	rocket	D	gonnet-dit-revel	23	nothing	0	FALSE	NA	FALSE	NA	FALSE	NA
Neophl_trp_20210916_LG_NU_2_vid131	131	trap1	16/09/2021	14/09/2021	21/09/2021	NU	Nanuk	2	Wolf	pack	rocket	D	gonnet-dit-revel	23	nothing	0	FALSE	NA	FALSE	NA	FALSE	NA
Neophl_trp_20210916_LG_NU_2_vid132	132	trap1	16/09/2021	14/09/2021	21/09/2021	NU	Nanuk	2	Wolf	pack	rocket	D	gonnet-dit-revel	23	nothing	0	FALSE	NA	FALSE	NA	FALSE	NA	Una sniff + pee
Neophl_trp_20210916_LG_NU_2_vid133	133	trap1	16/09/2021	14/09/2021	21/09/2021	NU	Nanuk	2	Wolf	pack	rocket	D	gonnet-dit-revel	23	touch	13	FALSE	NA	FALSE	NA	FALSE	NA	Nanuk sniff
Neophl_trp_20210916_LG_NU_2_vid134	134	trap1	16/09/2021	14/09/2021	21/09/2021	NU	Nanuk	2	Wolf	pack	rocket	D	gonnet-dit-revel	23	nothing	0	FALSE	NA	FALSE	NA	FALSE	NA
Neophl_trp_20210916_LG_NU_2_vid135	135	trap1	16/09/2021	14/09/2021	21/09/2021	NU	Nanuk	2	Wolf	pack	rocket	D	gonnet-dit-revel	23	nothing	0	FALSE	NA	FALSE	NA	FALSE	NA
Neophl_trp_20210916_LG_NU_2_vid136	136	trap1	16/09/2021	14/09/2021	21/09/2021	NU	Nanuk	2	Wolf	pack	rocket	D	gonnet-dit-revel	23	nothing	0	FALSE	NA	FALSE	NA	FALSE	NA
Neophl_trp_20210916_LG_NU_2_vid137	137	trap1	16/09/2021	14/09/2021	21/09/2021	NU	Nanuk	2	Wolf	pack	rocket	D	gonnet-dit-revel	23	nothing	0	FALSE	NA	FALSE	NA	FALSE	NA
Neophl_trp_20210916_LG_NU_2_vid138	138	trap1	16/09/2021	14/09/2021	21/09/2021	NU	Nanuk	2	Wolf	pack	rocket	D	gonnet-dit-revel	23	nothing	0	FALSE	NA	FALSE	NA	FALSE	NA
Neophl_trp_20210916_LG_NU_2_vid140	140	trap1	16/09/2021	14/09/2021	21/09/2021	NU	Nanuk	2	Wolf	pack	rocket	D	gonnet-dit-revel	23	1_body_length	0	FALSE	NA	FALSE	NA	FALSE	NA
Neophl_trp_20210916_LG_NU_2_vid142	142	trap1	16/09/2021	14/09/2021	21/09/2021	NU	Nanuk	2	Wolf	pack	rocket	D	gonnet-dit-revel	23	nothing	0	FALSE	NA	FALSE	NA	FALSE	NA
Neophl_trp_20210916_LG_NU_2_vid145	145	trap1	16/09/2021	14/09/2021	21/09/2021	NU	Nanuk	2	Wolf	pack	rocket	D	gonnet-dit-revel	23	nothing	0	FALSE	NA	FALSE	NA	FALSE	NA
Neophl_trp_20210916_LG_NU_2_vid146	146	trap1	16/09/2021	14/09/2021	21/09/2021	NU	Nanuk	2	Wolf	pack	rocket	D	gonnet-dit-revel	23	nothing	0	FALSE	NA	FALSE	NA	FALSE	NA
Neophl_trp_20210916_LG_NU_2_vid149	149	trap1	16/09/2021	14/09/2021	21/09/2021	NU	Nanuk	2	Wolf	pack	rocket	D	gonnet-dit-revel	23	nothing	0	FALSE	NA	FALSE	NA	FALSE	NA
Neophl_trp_20210916_LG_NU_2_vid151	151	trap1	16/09/2021	14/09/2021	21/09/2021	NU	Nanuk	2	Wolf	pack	rocket	D	gonnet-dit-revel	23	2_body_length	0	FALSE	NA	FALSE	NA	FALSE	NA
Neophl_trp_20210916_LG_NU_2_vid152	152	trap1	16/09/2021	14/09/2021	21/09/2021	NU	Nanuk	2	Wolf	pack	rocket	D	gonnet-dit-revel	23	nothing	0	FALSE	NA	FALSE	NA	FALSE	NA
Neophl_trp_20210916_LG_NU_2_vid153	153	trap1	16/09/2021	14/09/2021	21/09/2021	NU	Nanuk	2	Wolf	pack	rocket	D	gonnet-dit-revel	23	2_body_length	0	FALSE	NA	FALSE	NA	FALSE	NA
Neophl_trp_20210916_LG_NU_2_vid154	154	trap1	16/09/2021	14/09/2021	21/09/2021	NU	Nanuk	2	Wolf	pack	rocket	D	gonnet-dit-revel	23	nothing	0	FALSE	NA	FALSE	NA	FALSE	NA
Neophl_trp_20210916_LG_NU_2_vid155	155	trap1	16/09/2021	14/09/2021	21/09/2021	NU	Nanuk	2	Wolf	pack	rocket	D	gonnet-dit-revel	23	nothing	0	FALSE	NA	FALSE	NA	FALSE	NA
Neophl_trp_20210916_LG_NU_2_vid156	156	trap1	16/09/2021	14/09/2021	21/09/2021	NU	Nanuk	2	Wolf	pack	rocket	D	gonnet-dit-revel	23	2_body_length	0	FALSE	NA	FALSE	NA	FALSE	NA
Neophl_trp_20210916_LG_NU_2_vid158	158	trap1	16/09/2021	14/09/2021	21/09/2021	NU	Nanuk	2	Wolf	pack	rocket	D	gonnet-dit-revel	23	nothing	0	FALSE	NA	FALSE	NA	FALSE	NA
Neophl_trp_20210916_LG_NU_2_vid159	159	trap1	16/09/2021	14/09/2021	21/09/2021	NU	Nanuk	2	Wolf	pack	rocket	D	gonnet-dit-revel	23	nothing	0	FALSE	NA	FALSE	NA	FALSE	NA
Neophl_trp_20210916_LG_NU_2_vid160	160	trap1	16/09/2021	14/09/2021	21/09/2021	NU	Nanuk	2	Wolf	pack	rocket	D	gonnet-dit-revel	23	nothing	0	FALSE	NA	FALSE	NA	FALSE	NA
Neophl_trp_20210916_LG_NU_2_vid161	161	trap1	16/09/2021	14/09/2021	21/09/2021	NU	Nanuk	2	Wolf	pack	rocket	D	gonnet-dit-revel	23	nothing	0	FALSE	NA	FALSE	NA	FALSE	NA
Neophl_trp_20210916_LG_NU_2_vid163	163	trap1	16/09/2021	14/09/2021	21/09/2021	NU	Nanuk	2	Wolf	pack	rocket	D	gonnet-dit-revel	23	nothing	0	FALSE	NA	FALSE	NA	FALSE	NA
Neophl_trp_20210916_LG_NU_2_vid165	165	trap1	16/09/2021	14/09/2021	21/09/2021	NU	Nanuk	2	Wolf	pack	rocket	D	gonnet-dit-revel	23	nothing	0	FALSE	NA	FALSE	NA	FALSE	NA
Neophl_trp_20210917_LG_NU_2_vid169	169	trap1	17/09/2021	14/09/2021	21/09/2021	NU	Nanuk	2	Wolf	pack	rocket	D	gonnet-dit-revel	23	nothing	0	FALSE	NA	FALSE	NA	FALSE	NA
Neophl_trp_20210917_LG_NU_2_vid170	170	trap1	17/09/2021	14/09/2021	21/09/2021	NU	Nanuk	2	Wolf	pack	rocket	D	gonnet-dit-revel	23	nothing	0	FALSE	NA	FALSE	NA	FALSE	NA
Neophl_trp_20210917_LG_NU_2_vid171	171	trap1	17/09/2021	14/09/2021	21/09/2021	NU	Nanuk	2	Wolf	pack	rocket	D	gonnet-dit-revel	23	nothing	0	FALSE	NA	FALSE	NA	FALSE	NA
Neophl_trp_20210917_LG_NU_2_vid172	172	trap1	17/09/2021	14/09/2021	21/09/2021	NU	Nanuk	2	Wolf	pack	rocket	D	gonnet-dit-revel	23	nothing	0	FALSE	NA	FALSE	NA	FALSE	NA
Neophl_trp_20210917_LG_NU_2_vid173	173	trap1	17/09/2021	14/09/2021	21/09/2021	NU	Nanuk	2	Wolf	pack	rocket	D	gonnet-dit-revel	23	nothing	0	FALSE	NA	FALSE	NA	FALSE	NA
Neophl_trp_20210917_LG_NU_2_vid174	174	trap1	17/09/2021	14/09/2021	21/09/2021	NU	Nanuk	2	Wolf	pack	rocket	D	gonnet-dit-revel	23	nothing	0	FALSE	NA	FALSE	NA	FALSE	NA
Neophl_trp_20210917_LG_NU_2_vid176	176	trap1	17/09/2021	14/09/2021	21/09/2021	NU	Nanuk	2	Wolf	pack	rocket	D	gonnet-dit-revel	23	nothing	0	FALSE	NA	FALSE	NA	FALSE	NA
Neophl_trp_20210917_LG_NU_2_vid177	177	trap1	17/09/2021	14/09/2021	21/09/2021	NU	Nanuk	2	Wolf	pack	rocket	D	gonnet-dit-revel	23	nothing	0	FALSE	NA	FALSE	NA	FALSE	NA
Neophl_trp_20210917_LG_NU_2_vid179	179	trap1	17/09/2021	14/09/2021	21/09/2021	NU	Nanuk	2	Wolf	pack	rocket	D	gonnet-dit-revel	23	nothing	0	FALSE	NA	FALSE	NA	FALSE	NA
Neophl_trp_20210917_LG_NU_2_vid180	180	trap1	17/09/2021	14/09/2021	21/09/2021	NU	Nanuk	2	Wolf	pack	rocket	D	gonnet-dit-revel	23	2_body_length	0	FALSE	NA	FALSE	NA	FALSE	NA
Neophl_trp_20210917_LG_NU_2_vid181	181	trap1	17/09/2021	14/09/2021	21/09/2021	NU	Nanuk	2	Wolf	pack	rocket	D	gonnet-dit-revel	23	2_body_length	0	FALSE	NA	FALSE	NA	FALSE	NA
Neophl_trp_20210917_LG_NU_2_vid182	182	trap1	17/09/2021	14/09/2021	21/09/2021	NU	Nanuk	2	Wolf	pack	rocket	D	gonnet-dit-revel	23	nothing	0	FALSE	NA	FALSE	NA	FALSE	NA
Neophl_trp_20210917_LG_NU_2_vid183	183	trap1	17/09/2021	14/09/2021	21/09/2021	NU	Nanuk	2	Wolf	pack	rocket	D	gonnet-dit-revel	23	nothing	0	FALSE	NA	FALSE	NA	FALSE	NA	Una sniff
Neophl_trp_20210917_LG_NU_2_vid184	184	trap1	17/09/2021	14/09/2021	21/09/2021	NU	Nanuk	2	Wolf	pack	rocket	D	gonnet-dit-revel	23	nothing	0	FALSE	NA	FALSE	NA	FALSE	NA
Neophl_trp_20210917_LG_NU_2_vid185	185	trap1	17/09/2021	14/09/2021	21/09/2021	NU	Nanuk	2	Wolf	pack	rocket	D	gonnet-dit-revel	23	nothing	0	FALSE	NA	FALSE	NA	FALSE	NA
Neophl_trp_20210917_LG_NU_2_vid186	186	trap1	17/09/2021	14/09/2021	21/09/2021	NU	Nanuk	2	Wolf	pack	rocket	D	gonnet-dit-revel	23	2_body_length	0	FALSE	NA	FALSE	NA	FALSE	NA
Neophl_trp_20210917_LG_NU_2_vid188	188	trap1	17/09/2021	14/09/2021	21/09/2021	NU	Nanuk	2	Wolf	pack	rocket	D	gonnet-dit-revel	23	nothing	0	FALSE	NA	FALSE	NA	FALSE	NA
Neophl_trp_20210917_LG_NU_2_vid189	189	trap1	17/09/2021	14/09/2021	21/09/2021	NU	Nanuk	2	Wolf	pack	rocket	D	gonnet-dit-revel	23	nothing	0	FALSE	NA	FALSE	NA	FALSE	NA
Neophl_trp_20210917_LG_NU_2_vid191	191	trap1	17/09/2021	14/09/2021	21/09/2021	NU	Nanuk	2	Wolf	pack	rocket	D	gonnet-dit-revel	23	nothing	0	FALSE	NA	FALSE	NA	FALSE	NA
Neophl_trp_20210917_LG_NU_2_vid192	192	trap1	17/09/2021	14/09/2021	21/09/2021	NU	Nanuk	2	Wolf	pack	rocket	D	gonnet-dit-revel	23	nothing	0	FALSE	NA	FALSE	NA	FALSE	NA
Neophl_trp_20210917_LG_NU_2_vid193	193	trap1	17/09/2021	14/09/2021	21/09/2021	NU	Nanuk	2	Wolf	pack	rocket	D	gonnet-dit-revel	23	nothing	0	FALSE	NA	FALSE	NA	FALSE	NA
Neophl_trp_20210917_LG_NU_2_vid195	195	trap1	17/09/2021	14/09/2021	21/09/2021	NU	Nanuk	2	Wolf	pack	rocket	D	gonnet-dit-revel	23	nothing	0	FALSE	NA	FALSE	NA	FALSE	NA
Neophl_trp_20210917_LG_NU_2_vid197	197	trap1	17/09/2021	14/09/2021	21/09/2021	NU	Nanuk	2	Wolf	pack	rocket	D	gonnet-dit-revel	23	nothing	0	FALSE	NA	FALSE	NA	FALSE	NA	Una sniff
Neophl_trp_20210917_LG_NU_2_vid199	199	trap1	17/09/2021	14/09/2021	21/09/2021	NU	Nanuk	2	Wolf	pack	rocket	D	gonnet-dit-revel	23	nothing	0	FALSE	NA	FALSE	NA	FALSE	NA
Neophl_trp_20210917_LG_NU_2_vid200	200	trap1	17/09/2021	14/09/2021	21/09/2021	NU	Nanuk	2	Wolf	pack	rocket	D	gonnet-dit-revel	23	nothing	0	FALSE	NA	FALSE	NA	FALSE	NA	Playtime
Neophl_trp_20210917_LG_NU_2_vid202	202	trap1	17/09/2021	14/09/2021	21/09/2021	NU	Nanuk	2	Wolf	pack	rocket	D	gonnet-dit-revel	23	touch	5	FALSE	NA	FALSE	NA	FALSE	NA	Nanuk sniff
Neophl_trp_20210917_LG_NU_2_vid204	204	trap1	17/09/2021	14/09/2021	21/09/2021	NU	Nanuk	2	Wolf	pack	rocket	D	gonnet-dit-revel	23	nothing	0	FALSE	NA	FALSE	NA	FALSE	NA
Neophl_trp_20210917_LG_NU_2_vid205	205	trap1	17/09/2021	14/09/2021	21/09/2021	NU	Nanuk	2	Wolf	pack	rocket	D	gonnet-dit-revel	23	2_body_length	0	FALSE	NA	FALSE	NA	FALSE	NA
Neophl_trp_20210917_LG_NU_2_vid206	206	trap1	17/09/2021	14/09/2021	21/09/2021	NU	Nanuk	2	Wolf	pack	rocket	D	gonnet-dit-revel	23	nothing	0	FALSE	NA	FALSE	NA	FALSE	NA
Neophl_trp_20210917_LG_NU_2_vid207	207	trap1	17/09/2021	14/09/2021	21/09/2021	NU	Nanuk	2	Wolf	pack	rocket	D	gonnet-dit-revel	23	nothing	0	FALSE	NA	FALSE	NA	FALSE	NA
Neophl_trp_20210917_LG_NU_2_vid208	208	trap1	17/09/2021	14/09/2021	21/09/2021	NU	Nanuk	2	Wolf	pack	rocket	D	gonnet-dit-revel	23	nothing	0	FALSE	NA	FALSE	NA	FALSE	NA
Neophl_trp_20210917_LG_NU_2_vid209	209	trap1	17/09/2021	14/09/2021	21/09/2021	NU	Nanuk	2	Wolf	pack	rocket	D	gonnet-dit-revel	23	2_body_length	0	FALSE	NA	FALSE	NA	FALSE	NA
Neophl_trp_20210917_LG_NU_2_vid210	210	trap1	17/09/2021	14/09/2021	21/09/2021	NU	Nanuk	2	Wolf	pack	rocket	D	gonnet-dit-revel	23	2_body_length	0	FALSE	NA	FALSE	NA	FALSE	NA
Neophl_trp_20210917_LG_NU_2_vid211	211	trap1	17/09/2021	14/09/2021	21/09/2021	NU	Nanuk	2	Wolf	pack	rocket	D	gonnet-dit-revel	23	2_body_length	0	FALSE	NA	FALSE	NA	FALSE	NA
Neophl_trp_20210917_LG_NU_2_vid212	212	trap1	17/09/2021	14/09/2021	21/09/2021	NU	Nanuk	2	Wolf	pack	rocket	D	gonnet-dit-revel	23	2_body_length	0	FALSE	NA	FALSE	NA	FALSE	NA
Neophl_trp_20210917_LG_NU_2_vid214	214	trap1	17/09/2021	14/09/2021	21/09/2021	NU	Nanuk	2	Wolf	pack	rocket	D	gonnet-dit-revel	23	2_body_length	0	FALSE	NA	FALSE	NA	FALSE	NA
Neophl_trp_20210917_LG_NU_2_vid215	215	trap1	17/09/2021	14/09/2021	21/09/2021	NU	Nanuk	2	Wolf	pack	rocket	D	gonnet-dit-revel	23	1_body_length	0	FALSE	NA	FALSE	NA	FALSE	NA
Neophl_trp_20210917_LG_NU_2_vid216	216	trap1	17/09/2021	14/09/2021	21/09/2021	NU	Nanuk	2	Wolf	pack	rocket	D	gonnet-dit-revel	23	1_body_length	0	FALSE	NA	FALSE	NA	FALSE	NA
Neophl_trp_20210917_LG_NU_2_vid217	217	trap1	17/09/2021	14/09/2021	21/09/2021	NU	Nanuk	2	Wolf	pack	rocket	D	gonnet-dit-revel	23	nothing	0	FALSE	NA	FALSE	NA	FALSE	NA
Neophl_trp_20210917_LG_NU_2_vid218	218	trap1	17/09/2021	14/09/2021	21/09/2021	NU	Nanuk	2	Wolf	pack	rocket	D	gonnet-dit-revel	23	2_body_length	0	FALSE	NA	FALSE	NA	FALSE	NA
Neophl_trp_20210917_LG_NU_2_vid219	219	trap1	17/09/2021	14/09/2021	21/09/2021	NU	Nanuk	2	Wolf	pack	rocket	D	gonnet-dit-revel	23	1_body_length	0	FALSE	NA	FALSE	NA	FALSE	NA
Neophl_trp_20210917_LG_NU_2_vid220	220	trap1	17/09/2021	14/09/2021	21/09/2021	NU	Nanuk	2	Wolf	pack	rocket	D	gonnet-dit-revel	23	2_body_length	0	FALSE	NA	FALSE	NA	FALSE	NA
Neophl_trp_20210917_LG_NU_2_vid221	221	trap1	17/09/2021	14/09/2021	21/09/2021	NU	Nanuk	2	Wolf	pack	rocket	D	gonnet-dit-revel	23	2_body_length	0	FALSE	NA	FALSE	NA	FALSE	NA
Neophl_trp_20210917_LG_NU_2_vid222	222	trap1	17/09/2021	14/09/2021	21/09/2021	NU	Nanuk	2	Wolf	pack	rocket	D	gonnet-dit-revel	23	2_body_length	0	FALSE	NA	FALSE	NA	FALSE	NA
Neophl_trp_20210917_LG_NU_2_vid224	224	trap1	17/09/2021	14/09/2021	21/09/2021	NU	Nanuk	2	Wolf	pack	rocket	D	gonnet-dit-revel	23	2_body_length	0	FALSE	NA	FALSE	NA	FALSE	NA
Neophl_trp_20210917_LG_NU_2_vid225	225	trap1	17/09/2021	14/09/2021	21/09/2021	NU	Nanuk	2	Wolf	pack	rocket	D	gonnet-dit-revel	23	nothing	0	FALSE	NA	FALSE	NA	FALSE	NA
Neophl_trp_20210917_LG_NU_2_vid226	226	trap1	17/09/2021	14/09/2021	21/09/2021	NU	Nanuk	2	Wolf	pack	rocket	D	gonnet-dit-revel	23	2_body_length	0	FALSE	NA	FALSE	NA	FALSE	NA
Neophl_trp_20210917_LG_NU_2_vid227	227	trap1	17/09/2021	14/09/2021	21/09/2021	NU	Nanuk	2	Wolf	pack	rocket	D	gonnet-dit-revel	23	2_body_length	0	FALSE	NA	FALSE	NA	FALSE	NA
Neophl_trp_20210917_LG_NU_2_vid228	228	trap1	17/09/2021	14/09/2021	21/09/2021	NU	Nanuk	2	Wolf	pack	rocket	D	gonnet-dit-revel	23	2_body_length	0	FALSE	NA	FALSE	NA	FALSE	NA
Neophl_trp_20210917_LG_NU_2_vid229	229	trap1	17/09/2021	14/09/2021	21/09/2021	NU	Nanuk	2	Wolf	pack	rocket	D	gonnet-dit-revel	23	2_body_length	0	FALSE	NA	FALSE	NA	FALSE	NA
Neophl_trp_20210917_LG_NU_2_vid230	230	trap1	17/09/2021	14/09/2021	21/09/2021	NU	Nanuk	2	Wolf	pack	rocket	D	gonnet-dit-revel	23	2_body_length	0	FALSE	NA	FALSE	NA	FALSE	NA
Neophl_trp_20210917_LG_NU_2_vid233	233	trap1	17/09/2021	14/09/2021	21/09/2021	NU	Nanuk	2	Wolf	pack	rocket	D	gonnet-dit-revel	23	2_body_length	0	FALSE	NA	FALSE	NA	FALSE	NA
Neophl_trp_20210917_LG_NU_2_vid234	234	trap1	17/09/2021	14/09/2021	21/09/2021	NU	Nanuk	2	Wolf	pack	rocket	D	gonnet-dit-revel	23	nothing	0	FALSE	NA	FALSE	NA	FALSE	NA
Neophl_trp_20210917_LG_NU_2_vid235	235	trap1	17/09/2021	14/09/2021	21/09/2021	NU	Nanuk	2	Wolf	pack	rocket	D	gonnet-dit-revel	23	1_body_length	0	FALSE	NA	FALSE	NA	FALSE	NA
Neophl_trp_20210917_LG_NU_2_vid236	236	trap1	17/09/2021	14/09/2021	21/09/2021	NU	Nanuk	2	Wolf	pack	rocket	D	gonnet-dit-revel	23	2_body_length	0	FALSE	NA	FALSE	NA	FALSE	NA
Neophl_trp_20210917_LG_NU_2_vid238	238	trap1	17/09/2021	14/09/2021	21/09/2021	NU	Nanuk	2	Wolf	pack	rocket	D	gonnet-dit-revel	23	2_body_length	0	FALSE	NA	FALSE	NA	FALSE	NA
Neophl_trp_20210917_LG_NU_2_vid239	239	trap1	17/09/2021	14/09/2021	21/09/2021	NU	Nanuk	2	Wolf	pack	rocket	D	gonnet-dit-revel	23	1_body_length	0	FALSE	NA	FALSE	NA	FALSE	NA
Neophl_trp_20210917_LG_NU_2_vid240	240	trap1	17/09/2021	14/09/2021	21/09/2021	NU	Nanuk	2	Wolf	pack	rocket	D	gonnet-dit-revel	23	nothing	0	FALSE	NA	FALSE	NA	FALSE	NA
Neophl_trp_20210917_LG_NU_2_vid242	242	trap1	17/09/2021	14/09/2021	21/09/2021	NU	Nanuk	2	Wolf	pack	rocket	D	gonnet-dit-revel	23	nothing	0	FALSE	NA	FALSE	NA	FALSE	NA
Neophl_trp_20210917_LG_NU_2_vid244	244	trap1	17/09/2021	14/09/2021	21/09/2021	NU	Nanuk	2	Wolf	pack	rocket	D	gonnet-dit-revel	23	nothing	0	FALSE	NA	FALSE	NA	FALSE	NA
Neophl_trp_20210917_LG_NU_2_vid245	245	trap1	17/09/2021	14/09/2021	21/09/2021	NU	Nanuk	2	Wolf	pack	rocket	D	gonnet-dit-revel	23	nothing	0	FALSE	NA	FALSE	NA	FALSE	NA
Neophl_trp_20210917_LG_NU_2_vid246	246	trap1	17/09/2021	14/09/2021	21/09/2021	NU	Nanuk	2	Wolf	pack	rocket	D	gonnet-dit-revel	23	nothing	0	FALSE	NA	FALSE	NA	FALSE	NA
Neophl_trp_20210917_LG_NU_2_vid247	247	trap1	17/09/2021	14/09/2021	21/09/2021	NU	Nanuk	2	Wolf	pack	rocket	D	gonnet-dit-revel	23	nothing	0	FALSE	NA	FALSE	NA	FALSE	NA
Neophl_trp_20210918_LG_NU_2_vid250	250	trap1	18/09/2021	14/09/2021	21/09/2021	NU	Nanuk	2	Wolf	pack	rocket	D	gonnet-dit-revel	23	2_body_length	0	FALSE	NA	FALSE	NA	FALSE	NA
Neophl_trp_20210918_LG_NU_2_vid251	251	trap1	18/09/2021	14/09/2021	21/09/2021	NU	Nanuk	2	Wolf	pack	rocket	D	gonnet-dit-revel	23	1_body_length	0	FALSE	NA	FALSE	NA	FALSE	NA
Neophl_trp_20210918_LG_NU_2_vid252	252	trap1	18/09/2021	14/09/2021	21/09/2021	NU	Nanuk	2	Wolf	pack	rocket	D	gonnet-dit-revel	23	nothing	0	FALSE	NA	FALSE	NA	FALSE	NA
Neophl_trp_20210918_LG_NU_2_vid253	253	trap1	18/09/2021	14/09/2021	21/09/2021	NU	Nanuk	2	Wolf	pack	rocket	D	gonnet-dit-revel	23	nothing	0	FALSE	NA	FALSE	NA	FALSE	NA
Neophl_trp_20210918_LG_NU_2_vid254	254	trap1	18/09/2021	14/09/2021	21/09/2021	NU	Nanuk	2	Wolf	pack	rocket	D	gonnet-dit-revel	23	nothing	0	FALSE	NA	FALSE	NA	FALSE	NA
Neophl_trp_20210918_LG_NU_2_vid255	255	trap1	18/09/2021	14/09/2021	21/09/2021	NU	Nanuk	2	Wolf	pack	rocket	D	gonnet-dit-revel	23	nothing	0	FALSE	NA	FALSE	NA	FALSE	NA
Neophl_trp_20210918_LG_NU_2_vid256	256	trap1	18/09/2021	14/09/2021	21/09/2021	NU	Nanuk	2	Wolf	pack	rocket	D	gonnet-dit-revel	23	nothing	0	FALSE	NA	FALSE	NA	FALSE	NA
Neophl_trp_20210918_LG_NU_2_vid258	258	trap1	18/09/2021	14/09/2021	21/09/2021	NU	Nanuk	2	Wolf	pack	rocket	D	gonnet-dit-revel	23	nothing	0	FALSE	NA	FALSE	NA	FALSE	NA
Neophl_trp_20210918_LG_NU_2_vid260	260	trap1	18/09/2021	14/09/2021	21/09/2021	NU	Nanuk	2	Wolf	pack	rocket	D	gonnet-dit-revel	23	1_body_length	0	FALSE	NA	FALSE	NA	FALSE	NA
Neophl_trp_20210918_LG_NU_2_vid262	262	trap1	18/09/2021	14/09/2021	21/09/2021	NU	Nanuk	2	Wolf	pack	rocket	D	gonnet-dit-revel	23	nothing	0	FALSE	NA	FALSE	NA	FALSE	NA
Neophl_trp_20210918_LG_NU_2_vid264	264	trap1	18/09/2021	14/09/2021	21/09/2021	NU	Nanuk	2	Wolf	pack	rocket	D	gonnet-dit-revel	23	nothing	0	FALSE	NA	FALSE	NA	FALSE	NA
Neophl_trp_20210918_LG_NU_2_vid266	266	trap1	18/09/2021	14/09/2021	21/09/2021	NU	Nanuk	2	Wolf	pack	rocket	D	gonnet-dit-revel	23	nothing	0	FALSE	NA	FALSE	NA	FALSE	NA
Neophl_trp_20210918_LG_NU_2_vid267	267	trap1	18/09/2021	14/09/2021	21/09/2021	NU	Nanuk	2	Wolf	pack	rocket	D	gonnet-dit-revel	23	nothing	0	FALSE	NA	FALSE	NA	FALSE	NA
Neophl_trp_20210918_LG_NU_2_vid269	269	trap1	18/09/2021	14/09/2021	21/09/2021	NU	Nanuk	2	Wolf	pack	rocket	D	gonnet-dit-revel	23	nothing	0	FALSE	NA	FALSE	NA	FALSE	NA
Neophl_trp_20210918_LG_NU_2_vid272	272	trap1	18/09/2021	14/09/2021	21/09/2021	NU	Nanuk	2	Wolf	pack	rocket	D	gonnet-dit-revel	23	nothing	0	FALSE	NA	FALSE	NA	FALSE	NA
Neophl_trp_20210918_LG_NU_2_vid274	274	trap1	18/09/2021	14/09/2021	21/09/2021	NU	Nanuk	2	Wolf	pack	rocket	D	gonnet-dit-revel	23	nothing	0	FALSE	NA	FALSE	NA	FALSE	NA
Neophl_trp_20210914_LG_AK_1_vid1	1	trap2	14/09/2021	14/09/2021	21/09/2021	AK	Amarok	1	Wolf	pack	flower	B	gonnet-dit-revel	9b	nothing	0	FALSE	NA	FALSE	NA	FALSE	NA
Neophl_trp_20210914_LG_AK_1_vid2	2	trap2	14/09/2021	14/09/2021	21/09/2021	AK	Amarok	1	Wolf	pack	flower	B	gonnet-dit-revel	9b	touch	11	TRUE	0,03	TRUE	0,03	TRUE	0,03	Amarok sniff and pee/Amarok approach in video 0-2 (not caught in camera trap)
Neophl_trp_20210914_LG_AK_1_vid3	3	trap2	14/09/2021	14/09/2021	21/09/2021	AK	Amarok	1	Wolf	pack	flower	B	gonnet-dit-revel	9b	touch	12	FALSE	NA	FALSE	NA	FALSE	NA	Both sniff and pee
Neophl_trp_20210914_LG_AK_1_vid4	4	trap2	14/09/2021	14/09/2021	21/09/2021	AK	Amarok	1	Wolf	pack	flower	B	gonnet-dit-revel	9b	2_body_length	0	FALSE	NA	FALSE	NA	FALSE	NA
Neophl_trp_20210914_LG_AK_1_vid5	5	trap2	14/09/2021	14/09/2021	21/09/2021	AK	Amarok	1	Wolf	pack	flower	B	gonnet-dit-revel	9b	2_body_length	0	FALSE	NA	FALSE	NA	FALSE	NA
Neophl_trp_20210914_LG_AK_1_vid6	6	trap2	14/09/2021	14/09/2021	21/09/2021	AK	Amarok	1	Wolf	pack	flower	B	gonnet-dit-revel	9b	touch	4	FALSE	NA	FALSE	NA	FALSE	NA
Neophl_trp_20210915_LG_AK_1_vid7	7	trap2	15/09/2021	14/09/2021	21/09/2021	AK	Amarok	1	Wolf	pack	flower	B	gonnet-dit-revel	9b	nothing	0	FALSE	NA	FALSE	NA	FALSE	NA
Neophl_trp_20210915_LG_AK_1_vid8	8	trap2	15/09/2021	14/09/2021	21/09/2021	AK	Amarok	1	Wolf	pack	flower	B	gonnet-dit-revel	9b	1_body_length	0	FALSE	NA	FALSE	NA	FALSE	NA
Neophl_trp_20210915_LG_AK_1_vid9	9	trap2	15/09/2021	14/09/2021	21/09/2021	AK	Amarok	1	Wolf	pack	flower	B	gonnet-dit-revel	9b	1_body_length	0	FALSE	NA	FALSE	NA	FALSE	NA
Neophl_trp_20210915_LG_AK_1_vid10	10	trap2	15/09/2021	14/09/2021	21/09/2021	AK	Amarok	1	Wolf	pack	flower	B	gonnet-dit-revel	9b	1_body_length	0	FALSE	NA	FALSE	NA	FALSE	NA
Neophl_trp_20210915_LG_AK_1_vid11	11	trap2	15/09/2021	14/09/2021	21/09/2021	AK	Amarok	1	Wolf	pack	flower	B	gonnet-dit-revel	9b	nothing	0	FALSE	NA	FALSE	NA	FALSE	NA
Neophl_trp_20210915_LG_AK_1_vid12	12	trap2	15/09/2021	14/09/2021	21/09/2021	AK	Amarok	1	Wolf	pack	flower	B	gonnet-dit-revel	9b	2_body_length	0	FALSE	NA	FALSE	NA	FALSE	NA
Neophl_trp_20210915_LG_AK_1_vid13	13	trap2	15/09/2021	14/09/2021	21/09/2021	AK	Amarok	1	Wolf	pack	flower	B	gonnet-dit-revel	9b	touch	2	FALSE	NA	FALSE	NA	FALSE	NA	Amarok sniff
Neophl_trp_20210915_LG_AK_1_vid14	14	trap2	15/09/2021	14/09/2021	21/09/2021	AK	Amarok	1	Wolf	pack	flower	B	gonnet-dit-revel	9b	1_body_length	0	FALSE	NA	FALSE	NA	FALSE	NA
Neophl_trp_20210915_LG_AK_1_vid16	16	trap2	15/09/2021	14/09/2021	21/09/2021	AK	Amarok	1	Wolf	pack	flower	B	gonnet-dit-revel	9b	nothing	0	FALSE	NA	FALSE	NA	FALSE	NA
Neophl_trp_20210915_LG_AK_1_vid18	18	trap2	15/09/2021	14/09/2021	21/09/2021	AK	Amarok	1	Wolf	pack	flower	B	gonnet-dit-revel	9b	touch	5	FALSE	NA	FALSE	NA	FALSE	NA	Amarok sniff and pee
Neophl_trp_20210916_LG_AK_1_vid20	20	trap2	16/09/2021	14/09/2021	21/09/2021	AK	Amarok	1	Wolf	pack	flower	B	gonnet-dit-revel	9b	2_body_length	0	FALSE	NA	FALSE	NA	FALSE	NA
Neophl_trp_20210916_LG_AK_1_vid22	22	trap2	16/09/2021	14/09/2021	21/09/2021	AK	Amarok	1	Wolf	pack	flower	B	gonnet-dit-revel	9b	nothing	0	FALSE	NA	FALSE	NA	FALSE	NA	Kenai sniff
Neophl_trp_20210916_LG_AK_1_vid23	23	trap2	16/09/2021	14/09/2021	21/09/2021	AK	Amarok	1	Wolf	pack	flower	B	gonnet-dit-revel	9b	2_body_length	0	FALSE	NA	FALSE	NA	FALSE	NA
Neophl_trp_20210916_LG_AK_1_vid24	24	trap2	16/09/2021	14/09/2021	21/09/2021	AK	Amarok	1	Wolf	pack	flower	B	gonnet-dit-revel	9b	nothing	0	FALSE	NA	FALSE	NA	FALSE	NA
Neophl_trp_20210916_LG_AK_1_vid25	25	trap2	16/09/2021	14/09/2021	21/09/2021	AK	Amarok	1	Wolf	pack	flower	B	gonnet-dit-revel	9b	touch	5	FALSE	NA	FALSE	NA	FALSE	NA	Both sniff and pee
Neophl_trp_20210916_LG_AK_1_vid26	26	trap2	16/09/2021	14/09/2021	21/09/2021	AK	Amarok	1	Wolf	pack	flower	B	gonnet-dit-revel	9b	nothing	0	FALSE	NA	FALSE	NA	FALSE	NA
Neophl_trp_20210916_LG_AK_1_vid27	27	trap2	16/09/2021	14/09/2021	21/09/2021	AK	Amarok	1	Wolf	pack	flower	B	gonnet-dit-revel	9b	2_body_length	0	FALSE	NA	FALSE	NA	FALSE	NA
Neophl_trp_20210916_LG_AK_1_vid28	28	trap2	16/09/2021	14/09/2021	21/09/2021	AK	Amarok	1	Wolf	pack	flower	B	gonnet-dit-revel	9b	1_body_length	0	FALSE	NA	FALSE	NA	FALSE	NA
Neophl_trp_20210916_LG_AK_1_vid29	29	trap2	16/09/2021	14/09/2021	21/09/2021	AK	Amarok	1	Wolf	pack	flower	B	gonnet-dit-revel	9b	2_body_length	0	FALSE	NA	FALSE	NA	FALSE	NA
Neophl_trp_20210917_LG_AK_1_vid30	30	trap2	17/09/2021	14/09/2021	21/09/2021	AK	Amarok	1	Wolf	pack	flower	B	gonnet-dit-revel	9b	nothing	0	FALSE	NA	FALSE	NA	FALSE	NA	Kenai sniff and pee
Neophl_trp_20210917_LG_AK_1_vid31	31	trap2	17/09/2021	14/09/2021	21/09/2021	AK	Amarok	1	Wolf	pack	flower	B	gonnet-dit-revel	9b	1_body_length	0	FALSE	NA	FALSE	NA	FALSE	NA
Neophl_trp_20210917_LG_AK_1_vid32	32	trap2	17/09/2021	14/09/2021	21/09/2021	AK	Amarok	1	Wolf	pack	flower	B	gonnet-dit-revel	9b	2_body_length	0	FALSE	NA	FALSE	NA	FALSE	NA	Kenai sniff and pee
Neophl_trp_20210917_LG_AK_1_vid33	33	trap2	17/09/2021	14/09/2021	21/09/2021	AK	Amarok	1	Wolf	pack	flower	B	gonnet-dit-revel	9b	2_body_length	0	FALSE	NA	FALSE	NA	FALSE	NA
Neophl_trp_20210917_LG_AK_1_vid34	34	trap2	17/09/2021	14/09/2021	21/09/2021	AK	Amarok	1	Wolf	pack	flower	B	gonnet-dit-revel	9b	touch	3	FALSE	NA	FALSE	NA	FALSE	NA	Amarok sniff
Neophl_trp_20210917_LG_AK_1_vid35	35	trap2	17/09/2021	14/09/2021	21/09/2021	AK	Amarok	1	Wolf	pack	flower	B	gonnet-dit-revel	9b	1_body_length	0	FALSE	NA	FALSE	NA	FALSE	NA
Neophl_trp_20210917_LG_AK_1_vid36	36	trap2	17/09/2021	14/09/2021	21/09/2021	AK	Amarok	1	Wolf	pack	flower	B	gonnet-dit-revel	9b	2_body_length	0	FALSE	NA	FALSE	NA	FALSE	NA
Neophl_trp_20210917_LG_AK_1_vid37	37	trap2	17/09/2021	14/09/2021	21/09/2021	AK	Amarok	1	Wolf	pack	flower	B	gonnet-dit-revel	9b	nothing	0	FALSE	NA	FALSE	NA	FALSE	NA
Neophl_trp_20210918_LG_AK_1_vid38	38	trap2	18/09/2021	14/09/2021	21/09/2021	AK	Amarok	1	Wolf	pack	flower	B	gonnet-dit-revel	9b	nothing	0	FALSE	NA	FALSE	NA	FALSE	NA
Neophl_trp_20210918_LG_AK_1_vid41	41	trap2	18/09/2021	14/09/2021	21/09/2021	AK	Amarok	1	Wolf	pack	flower	B	gonnet-dit-revel	9b	2_body_length	0	FALSE	NA	FALSE	NA	FALSE	NA
Neophl_trp_20210918_LG_AK_1_vid42	42	trap2	18/09/2021	14/09/2021	21/09/2021	AK	Amarok	1	Wolf	pack	flower	B	gonnet-dit-revel	9b	nothing	0	FALSE	NA	FALSE	NA	FALSE	NA
Neophl_trp_20210918_LG_AK_1_vid43	43	trap2	18/09/2021	14/09/2021	21/09/2021	AK	Amarok	1	Wolf	pack	flower	B	gonnet-dit-revel	9b	nothing	0	FALSE	NA	FALSE	NA	FALSE	NA
Neophl_trp_20210919_LG_AK_1_vid44	44	trap2	19/09/2021	14/09/2021	21/09/2021	AK	Amarok	1	Wolf	pack	flower	B	gonnet-dit-revel	9b	nothing	0	FALSE	NA	FALSE	NA	FALSE	NA
Neophl_trp_20210919_LG_AK_1_vid45	45	trap2	19/09/2021	14/09/2021	21/09/2021	AK	Amarok	1	Wolf	pack	flower	B	gonnet-dit-revel	9b	2_body_length	0	FALSE	NA	FALSE	NA	FALSE	NA
Neophl_trp_20210919_LG_AK_1_vid46	46	trap2	19/09/2021	14/09/2021	21/09/2021	AK	Amarok	1	Wolf	pack	flower	B	gonnet-dit-revel	9b	1_body_length	0	FALSE	NA	FALSE	NA	FALSE	NA
Neophl_trp_20210919_LG_AK_1_vid47	47	trap2	19/09/2021	14/09/2021	21/09/2021	AK	Amarok	1	Wolf	pack	flower	B	gonnet-dit-revel	9b	2_body_length	0	FALSE	NA	FALSE	NA	FALSE	NA
Neophl_trp_20210919_LG_AK_1_vid48	48	trap2	19/09/2021	14/09/2021	21/09/2021	AK	Amarok	1	Wolf	pack	flower	B	gonnet-dit-revel	9b	touch	3	FALSE	NA	FALSE	NA	FALSE	NA	Amarok sniff
Neophl_trp_20210919_LG_AK_1_vid49	49	trap2	19/09/2021	14/09/2021	21/09/2021	AK	Amarok	1	Wolf	pack	flower	B	gonnet-dit-revel	9b	nothing	0	FALSE	NA	FALSE	NA	FALSE	NA
Neophl_trp_20210919_LG_AK_1_vid50	50	trap2	19/09/2021	14/09/2021	21/09/2021	AK	Amarok	1	Wolf	pack	flower	B	gonnet-dit-revel	9b	2_body_length	0	FALSE	NA	FALSE	NA	FALSE	NA
Neophl_trp_20210919_LG_AK_1_vid51	51	trap2	19/09/2021	14/09/2021	21/09/2021	AK	Amarok	1	Wolf	pack	flower	B	gonnet-dit-revel	9b	nothing	0	FALSE	NA	FALSE	NA	FALSE	NA	Kenai sniff
Neophl_trp_20210920_LG_AK_1_vid53	53	trap2	20/09/2021	14/09/2021	21/09/2021	AK	Amarok	1	Wolf	pack	flower	B	gonnet-dit-revel	9b	nothing	0	FALSE	NA	FALSE	NA	FALSE	NA
Neophl_trp_20210920_LG_AK_1_vid54	54	trap2	20/09/2021	14/09/2021	21/09/2021	AK	Amarok	1	Wolf	pack	flower	B	gonnet-dit-revel	9b	2_body_length	0	FALSE	NA	FALSE	NA	FALSE	NA
Neophl_trp_20210920_LG_AK_1_vid55	55	trap2	20/09/2021	14/09/2021	21/09/2021	AK	Amarok	1	Wolf	pack	flower	B	gonnet-dit-revel	9b	2_body_length	0	FALSE	NA	FALSE	NA	FALSE	NA
Neophl_trp_20210920_LG_AK_1_vid56	56	trap2	20/09/2021	14/09/2021	21/09/2021	AK	Amarok	1	Wolf	pack	flower	B	gonnet-dit-revel	9b	1_body_length	0	FALSE	NA	FALSE	NA	FALSE	NA
Neophl_trp_20210920_LG_AK_1_vid57	57	trap2	20/09/2021	14/09/2021	21/09/2021	AK	Amarok	1	Wolf	pack	flower	B	gonnet-dit-revel	9b	2_body_length	0	FALSE	NA	FALSE	NA	FALSE	NA
Neophl_trp_20210920_LG_AK_1_vid61	61	trap2	20/09/2021	14/09/2021	21/09/2021	AK	Amarok	1	Wolf	pack	flower	B	gonnet-dit-revel	9b	2_body_length	0	FALSE	NA	FALSE	NA	FALSE	NA	Kenai sniff
Neophl_trp_20210920_LG_AK_1_vid62	62	trap2	20/09/2021	14/09/2021	21/09/2021	AK	Amarok	1	Wolf	pack	flower	B	gonnet-dit-revel	9b	nothing	0	FALSE	NA	FALSE	NA	FALSE	NA	Kenai pee
Neophl_trp_20210921_LG_AK_1_vid63	63	trap2	21/09/2021	14/09/2021	21/09/2021	AK	Amarok	1	Wolf	pack	flower	B	gonnet-dit-revel	9b	nothing	0	FALSE	NA	FALSE	NA	FALSE	NA
Neophl_trp_20210921_LG_AK_1_vid64	64	trap2	21/09/2021	14/09/2021	21/09/2021	AK	Amarok	1	Wolf	pack	flower	B	gonnet-dit-revel	9b	nothing	0	FALSE	NA	FALSE	NA	FALSE	NA
Neophl_trp_20210921_LG_AK_1_vid66	66	trap2	21/09/2021	14/09/2021	21/09/2021	AK	Amarok	1	Wolf	pack	flower	B	gonnet-dit-revel	9b	nothing	0	FALSE	NA	FALSE	NA	FALSE	NA
Neophl_trp_20210918_LG_IH_2_vid2	2	trap3	18/09/2021	18/09/2021	25/09/2021	IH	Imara	2	Dog	pack	pyramid	C	gonnet-dit-revel	10b_front	nothing	0	FALSE	NA	FALSE	NA	FALSE	NA	Hiari sniff
Neophl_trp_20210918_LG_IH_2_vid4	4	trap3	18/09/2021	18/09/2021	25/09/2021	IH	Imara	2	Dog	pack	pyramid	C	gonnet-dit-revel	10b_front	touch	2	TRUE	0,07	TRUE	0,07	TRUE	0,07	Both sniff/First approach with Imara not caught by camera trap (video 0-2)/Video 2 first
Neophl_trp_20210918_LG_IH_2_vid10	10	trap3	18/09/2021	18/09/2021	25/09/2021	IH	Imara	2	Dog	pack	pyramid	C	gonnet-dit-revel	10b_front	2_body_length	0	FALSE	NA	FALSE	NA	FALSE	NA
Neophl_trp_20210918_LG_IH_2_vid12	12	trap3	18/09/2021	18/09/2021	25/09/2021	IH	Imara	2	Dog	pack	pyramid	C	gonnet-dit-revel	10b_front	2_body_length	0	FALSE	NA	FALSE	NA	FALSE	NA
Neophl_trp_20210918_LG_IH_2_vid13	13	trap3	18/09/2021	18/09/2021	25/09/2021	IH	Imara	2	Dog	pack	pyramid	C	gonnet-dit-revel	10b_front	2_body_length	0	FALSE	NA	FALSE	NA	FALSE	NA
Neophl_trp_20210918_LG_IH_2_vid14	14	trap3	18/09/2021	18/09/2021	25/09/2021	IH	Imara	2	Dog	pack	pyramid	C	gonnet-dit-revel	10b_front	2_body_length	0	FALSE	NA	FALSE	NA	FALSE	NA
Neophl_trp_20210919_LG_IH_2_vid20	20	trap3	19/09/2021	18/09/2021	25/09/2021	IH	Imara	2	Dog	pack	pyramid	C	gonnet-dit-revel	10b_front	2_body_length	0	FALSE	NA	FALSE	NA	FALSE	NA
Neophl_trp_20210919_LG_IH_2_vid21	21	trap3	19/09/2021	18/09/2021	25/09/2021	IH	Imara	2	Dog	pack	pyramid	C	gonnet-dit-revel	10b_front	2_body_length	0	FALSE	NA	FALSE	NA	FALSE	NA
Neophl_trp_20210919_LG_IH_2_vid22	22	trap3	19/09/2021	18/09/2021	25/09/2021	IH	Imara	2	Dog	pack	pyramid	C	gonnet-dit-revel	10b_front	nothing	0	FALSE	NA	FALSE	NA	FALSE	NA	Hiari pee + sniff
[truncated: 8,986 more rows]
